# Supplementary material for: CircETFA upregulates CCL5 by sponging miR-612 and recruiting EIF4A3 to promote hepatocellular carcinoma
Source: Cell Death Discov. 2021 Oct 29;7:321. doi: 10.1038/s41420-021-00710-x (PMC8556257; doi:10.1038/s41420-021-00710-x)
Supplement: Supplementary file 2 — Supplementary Table S1 [file 41420_2021_710_MOESM2_ESM.xlsx]

## Sheet: Sheet1
ProbeName	p (Corr)	p	FC (abs)	Regulation	N82:gProcessedSignal(raw)	N85:gProcessedSignal(raw)	A2:gProcessedSignal(raw)	A5:gProcessedSignal(raw)	N87:gProcessedSignal(raw)	A1:gProcessedSignal(raw)	N82:gProcessedSignal(normalized)	N85:gProcessedSignal(normalized)	A2:gProcessedSignal(normalized)	A5:gProcessedSignal(normalized)	N87:gProcessedSignal(normalized)	A1:gProcessedSignal(normalized)	N82:gFEFlags	N85:gFEFlags	A2:gFEFlags	A5:gFEFlags	N87:gFEFlags	A1:gFEFlags	ControlType	Chromosome	circStart	circEnd	Strand	Source	circRNAID	circbase ID	deepbase ID	genomic length	spliced seq length	best gene	best transcript	prefect exon/Intron info	core seq-CBC1	EntrezID	geneSymbol	miRNA number	miRNA	miRNA number more than 1	miRNA more than 1	alias_circbase	best transcript_circbase	miRNA number_circbase	miRNA_circbase	miRNA number more than 1_circbase	miRNA more than 1_circbase
hsa-circRNA2379-1_CBC1	0.196398	0.00561645	2.28397	up	6.31902	6.30522	112.922	269.631	8.98835	30.0949	4.3125	4.41901	5.10683	5.35434	3.71155	5.55652	Not Detected	Not Detected	Detected	Detected	Not Detected	Not Detected	0	chr14	75746608	75746831	+	deepbase	hsa-circRNA2379-1		hsa-circRNA2379-1	223	223	ENSG00000170345	ENST00000554212	75746609-75746831 exon:ENSE00002528084	GGCAAGGTGGAACAGTGCCAACTTCATTCC	2353	FOS	100	hsa-miR-3194-5p(2);hsa-miR-4488(2);hsa-miR-658(2);hsa-miR-1183(1);hsa-miR-1202(1);hsa-miR-1224-3p(1);hsa-miR-1226-3p(1);hsa-miR-1226-5p(1);hsa-miR-1227-5p(1);hsa-miR-1236-3p(1);hsa-miR-1236-5p(1);hsa-miR-1237-5p(1);hsa-miR-1248(1);hsa-miR-1273g-3p(1);hsa-miR-1291(1);hsa-miR-139-3p(1);hsa-miR-149-3p(1);hsa-miR-1908-5p(1);hsa-miR-191-3p(1);hsa-miR-1913(1);hsa-miR-1914-3p(1);hsa-miR-1915-5p(1);hsa-m…	3	hsa-miR-3194-5p(2);hsa-miR-4488(2);hsa-miR-658(2)	-	-	-	-	-	-
hsa_circ_0004715_CBC1	0.182858	3.2191e-05	8.51976	up	4.10866	4.07667	423.831	592.262	6.73093	56.7601	3.73722	3.82226	7.05172	6.49922	3.30058	6.58157	Not Detected	Not Detected	Detected	Detected	Not Detected	Detected	0	chr12	109046047	109051475	-	circbase|Rybak-Wolf2015|deepbase	hsa_circ_0004715	hsa_circ_0004715	hsa-circRNA10105-32	5428	647	ENSG00000110880	ENST00000261401	---	ATGTGAGATTGCCAGTGCATAGACTTGGGT	23603	CORO1C	100	hsa-miR-635(2);hsa-miR-6847-3p(2);hsa-let-7a-5p(1);hsa-let-7b-5p(1);hsa-let-7c-5p(1);hsa-let-7e-5p(1);hsa-let-7f-5p(1);hsa-let-7g-5p(1);hsa-let-7i-5p(1);hsa-miR-1183(1);hsa-miR-1229-3p(1);hsa-miR-1233-5p(1);hsa-miR-1249-5p(1);hsa-miR-1255b-5p(1);hsa-miR-125a-3p(1);hsa-miR-1266-5p(1);hsa-miR-1273d(1);hsa-miR-1273h-5p(1);hsa-miR-149-3p(1);hsa-miR-2114-5p(1);hsa-miR-22-3p(1);hsa-miR-2276-3p(1);hsa-m…	2	hsa-miR-635(2);hsa-miR-6847-3p(2)	-	NM_014325	100	hsa-miR-6847-3p(2);hsa-miR-635(2);hsa-miR-6769b-5p(1);hsa-miR-7851-3p(1);hsa-miR-3183(1);hsa-miR-2276-5p(1);hsa-miR-1266-5p(1);hsa-miR-6833-3p(1);hsa-miR-6791-5p(1);hsa-miR-1273d(1);hsa-miR-510-5p(1);hsa-miR-6756-3p(1);hsa-let-7b-5p(1);hsa-miR-542-5p(1);hsa-miR-6868-3p(1);hsa-miR-4728-5p(1);hsa-miR-6072(1);hsa-let-7f-5p(1);hsa-miR-4745-5p(1);hsa-miR-4644(1);hsa-miR-6745(1);hsa-miR-4778-3p(1);hsa-…	2	hsa-miR-6847-3p(2);hsa-miR-635(2)
hsa_circ_0028069_CBC1	0.182858	7.57183e-06	11.7253	up	2.26241	2.2097	340.888	594.74	6.3362	43.1895	2.8342	2.81113	6.71782	6.50667	3.08072	6.15622	Not Detected	Not Detected	Detected	Detected	Not Detected	Detected	0	chr12	109048081	109048186	-	circbase|deepbase	hsa_circ_0028069	hsa_circ_0028069	hsa-circRNA10105-22	105	105	ENSG00000110880	ENST00000261401	109048082-109048186 exon:ENSE00003490068	TACTTATGTGGAAAGAAAAATATGCAGGAA	23603	CORO1C	6	hsa-miR-1266-5p(1);hsa-miR-2278(1);hsa-miR-3714(1);hsa-miR-4484(1);hsa-miR-449c-5p(1);hsa-miR-5681a(1)	-	-	-	NM_014325	6	hsa-miR-449c-5p(1);hsa-miR-2278(1);hsa-miR-1266-5p(1);hsa-miR-5681a(1);hsa-miR-4484(1);hsa-miR-3714(1)	-	-
hsa_circ_0074606_CBC1	0.394661	0.0419484	2.14056	up	3.07979	2.06577	57.7921	146.123	6.36555	10.6378	3.34133	2.35366	4.21082	4.52892	3.11597	3.36517	Not Detected	Not Detected	Detected	Detected	Not Detected	Not Detected	0	chr5	150507741	150516882	-	circbase|deepbase	hsa_circ_0074606	hsa_circ_0074606	hsa-circRNA14486-13	9141	659	ENSG00000197043	ENST00000354546	150507742-150507800 exon:ENSE00003648816|150508968-150509090 exon:ENSE00003578447|150510792-150510850 exon:ENSE00003644105|150512037-150512132 exon:ENSE00003675639|150512655-150512748 exon:ENSE00003519281|150513988-150514044 exon:ENSE00003620171|150515817-150515896 exon:ENSE00000767770|150516792-150516882 exon:ENSE00000767771	TGGGGGAGATGATGAGGCATTGGCACTGAT	309	ANXA6	100	hsa-miR-4726-3p(3);hsa-miR-3943(2);hsa-miR-659-3p(2);hsa-miR-105-3p(1);hsa-miR-1178-3p(1);hsa-miR-1247-3p(1);hsa-miR-1286(1);hsa-miR-1324(1);hsa-miR-138-5p(1);hsa-miR-146b-3p(1);hsa-miR-148a-5p(1);hsa-miR-1909-5p(1);hsa-miR-204-3p(1);hsa-miR-21-3p(1);hsa-miR-214-3p(1);hsa-miR-2276-3p(1);hsa-miR-23a-5p(1);hsa-miR-26b-3p(1);hsa-miR-29b-1-5p(1);hsa-miR-29b-2-5p(1);hsa-miR-3159(1);hsa-miR-3187-5p(1);…	3	hsa-miR-4726-3p(3);hsa-miR-3943(2);hsa-miR-659-3p(2)	-	NM_001155	100	hsa-miR-4726-3p(3);hsa-miR-3943(2);hsa-miR-659-3p(2);hsa-miR-3677-5p(1);hsa-miR-4254(1);hsa-miR-6883-3p(1);hsa-miR-4305(1);hsa-miR-4751(1);hsa-miR-578(1);hsa-miR-23a-5p(1);hsa-miR-4691-5p(1);hsa-miR-6881-3p(1);hsa-miR-6871-5p(1);hsa-miR-6791-5p(1);hsa-miR-4776-3p(1);hsa-miR-4325(1);hsa-miR-105-3p(1);hsa-miR-4326(1);hsa-miR-5193(1);hsa-miR-6736-3p(1);hsa-miR-6851-5p(1);hsa-miR-4539(1);hsa-miR-4671…	3	hsa-miR-4726-3p(3);hsa-miR-3943(2);hsa-miR-659-3p(2)
hsa_circ_0085224_CBC1	0.308392	0.0224831	3.24354	up	16.4575	3.41644	278.201	676.403	24.197	47.5625	5.51634	3.56809	6.41767	6.70748	5.25343	6.30542	Detected	Not Detected	Detected	Detected	Not Detected	Detected	0	chr8	103298587	103359320	-	circbase|deepbase	hsa_circ_0085224	hsa_circ_0085224	hsa-circRNA15570-30	60733	4829	ENSG00000104517	ENST00000520539	103298588-103298845 exon:ENSE00001505164|103299661-103299792 exon:ENSE00001166293|103300383-103300494 exon:ENSE00003652784|103301681-103301804 exon:ENSE00001166305|103305833-103306072 exon:ENSE00001166308|103306183-103306343 exon:ENSE00001166314|103307210-103307339 exon:ENSE00001166319|103307432-103307558 exon:ENSE00001166320|103307642-103307760 exon:ENSE00001505165|103307864-103308010 exon:ENSE0…	CATCTACACCAGCAGAAGCCGCTGGAGTTC	51366	UBR5	100	hsa-miR-3692-5p(5);hsa-miR-4713-3p(4);hsa-miR-612(4);hsa-miR-6837-3p(4);hsa-miR-6846-5p(4);hsa-miR-766-3p(4);hsa-miR-1266-3p(3);hsa-miR-134-5p(3);hsa-miR-216a-3p(3);hsa-miR-3064-5p(3);hsa-miR-3154(3);hsa-miR-3185(3);hsa-miR-3187-5p(3);hsa-miR-3911(3);hsa-miR-4647(3);hsa-miR-4722-5p(3);hsa-miR-4763-3p(3);hsa-miR-5196-3p(3);hsa-miR-6504-5p(3);hsa-miR-6720-5p(3);hsa-miR-6736-3p(3);hsa-miR-6754-3p(3)…	100	hsa-miR-3692-5p(5);hsa-miR-4713-3p(4);hsa-miR-612(4);hsa-miR-6837-3p(4);hsa-miR-6846-5p(4);hsa-miR-766-3p(4);hsa-miR-1266-3p(3);hsa-miR-134-5p(3);hsa-miR-216a-3p(3);hsa-miR-3064-5p(3);hsa-miR-3154(3);hsa-miR-3185(3);hsa-miR-3187-5p(3);hsa-miR-3911(3);hsa-miR-4647(3);hsa-miR-4722-5p(3);hsa-miR-4763-3p(3);hsa-miR-5196-3p(3);hsa-miR-6504-5p(3);hsa-miR-6720-5p(3);hsa-miR-6736-3p(3);hsa-miR-6754-3p(3)…	-	NM_015902	100	hsa-miR-3692-5p(5);hsa-miR-612(4);hsa-miR-766-3p(4);hsa-miR-4713-3p(4);hsa-miR-6846-5p(4);hsa-miR-6837-3p(4);hsa-miR-3064-5p(3);hsa-miR-1266-3p(3);hsa-miR-6891-5p(3);hsa-miR-5196-3p(3);hsa-miR-216a-3p(3);hsa-miR-3187-5p(3);hsa-miR-7851-3p(3);hsa-miR-6860(3);hsa-miR-3911(3);hsa-miR-3154(3);hsa-miR-6504-5p(3);hsa-miR-4722-5p(3);hsa-miR-134-5p(3);hsa-miR-7114-5p(3);hsa-miR-3185(3);hsa-miR-4647(3);hs…	100	hsa-miR-3692-5p(5);hsa-miR-612(4);hsa-miR-766-3p(4);hsa-miR-4713-3p(4);hsa-miR-6846-5p(4);hsa-miR-6837-3p(4);hsa-miR-3064-5p(3);hsa-miR-1266-3p(3);hsa-miR-6891-5p(3);hsa-miR-5196-3p(3);hsa-miR-216a-3p(3);hsa-miR-3187-5p(3);hsa-miR-7851-3p(3);hsa-miR-6860(3);hsa-miR-3911(3);hsa-miR-3154(3);hsa-miR-6504-5p(3);hsa-miR-4722-5p(3);hsa-miR-134-5p(3);hsa-miR-7114-5p(3);hsa-miR-3185(3);hsa-miR-4647(3);hs…
hsa-circRNA5292_CBC1	0.39377	0.0417559	2.2946	up	6.62136	3.95227	80.5986	147.395	6.3148	30.8319	4.37207	3.77762	4.65775	4.54065	3.05335	5.59936	Not Detected	Not Detected	Detected	Detected	Not Detected	Not Detected	0	chr22	31286714	31286960	+	deepbase	hsa-circRNA5292		hsa-circRNA5292	246	246	ENSG00000184792	ENST00000403222	31286715-31286960 exon:ENSE00001668048	TCCCTCTGTGAGCAGGTGAACTTCAATGAG	23762	OSBP2	84	hsa-miR-3135b(2);hsa-miR-1233-5p(1);hsa-miR-1237-5p(1);hsa-miR-1249-5p(1);hsa-miR-138-5p(1);hsa-miR-143-5p(1);hsa-miR-1911-3p(1);hsa-miR-2276-5p(1);hsa-miR-2467-3p(1);hsa-miR-3131(1);hsa-miR-3173-3p(1);hsa-miR-3180-3p(1);hsa-miR-3619-5p(1);hsa-miR-3620-5p(1);hsa-miR-3622a-5p(1);hsa-miR-3655(1);hsa-miR-3679-5p(1);hsa-miR-3692-5p(1);hsa-miR-3907(1);hsa-miR-4253(1);hsa-miR-4267(1);hsa-miR-4436a(1);h…	1	hsa-miR-3135b(2)	-	-	-	-	-	-
hsa-circRNA7370-3_CBC1	0.275403	0.0169884	5.46111	up	5.31786	2.63971	282.231	126.242	6.31411	71.2876	4.08647	3.22098	6.44068	4.33832	3.05262	6.92866	Not Detected	Not Detected	Detected	Detected	Not Detected	Detected	0	chr8	21832180	21835354	+	deepbase	hsa-circRNA7370-3		hsa-circRNA7370-3	3174	345	ENSG00000130227	ENST00000434536	21832181-21832285 exon:ENSE00003648723|21833867-21834032 exon:ENSE00000893805|21835281-21835354 exon:ENSE00000893804	TCATTTTCACCTCTGGCAGACACCACCCAT	23039	XPO7	44	hsa-miR-6757-5p(2);hsa-miR-6782-5p(2);hsa-miR-1224-5p(1);hsa-miR-1249-5p(1);hsa-miR-138-5p(1);hsa-miR-150-3p(1);hsa-miR-194-3p(1);hsa-miR-22-3p(1);hsa-miR-2392(1);hsa-miR-29a-5p(1);hsa-miR-3117-3p(1);hsa-miR-3131(1);hsa-miR-3174(1);hsa-miR-3200-5p(1);hsa-miR-3666(1);hsa-miR-3682-3p(1);hsa-miR-4257(1);hsa-miR-431-3p(1);hsa-miR-4510(1);hsa-miR-4525(1);hsa-miR-4690-5p(1);hsa-miR-4722-5p(1);hsa-miR-4…	2	hsa-miR-6757-5p(2);hsa-miR-6782-5p(2)	-	-	-	-	-	-
hsa_circ_0063366_CBC1	0.383196	0.0389595	2.45779	up	2.1513	5.54877	64.8803	204.927	9.47514	25.1305	2.63583	4.24694	4.3625	4.97727	3.79105	5.22614	Not Detected	Not Detected	Detected	Detected	Not Detected	Not Detected	0	chr22	39260247	39267551	-	circbase|deepbase	hsa_circ_0063366	hsa_circ_0063366	hsa-circRNA13350-2	7304	3026	ENSG00000183741	ENST00000407418	---	AAAAAACAAAAACAAGGAGAGGGAGCGTGA	23466	CBX6	100	hsa-miR-328-5p(13);hsa-miR-149-3p(11);hsa-miR-6848-5p(11);hsa-miR-4739(10);hsa-miR-6825-5p(10);hsa-miR-4728-5p(9);hsa-miR-6797-5p(9);hsa-miR-6816-5p(9);hsa-miR-3196(8);hsa-miR-4763-3p(8);hsa-miR-661(8);hsa-miR-663a(8);hsa-miR-6721-5p(8);hsa-miR-6756-5p(8);hsa-miR-6808-5p(8);hsa-miR-1207-5p(7);hsa-miR-1249-5p(7);hsa-miR-4726-5p(7);hsa-miR-5001-5p(7);hsa-miR-6722-3p(7);hsa-miR-6732-5p(7);hsa-miR-67…	100	hsa-miR-328-5p(13);hsa-miR-149-3p(11);hsa-miR-6848-5p(11);hsa-miR-4739(10);hsa-miR-6825-5p(10);hsa-miR-4728-5p(9);hsa-miR-6797-5p(9);hsa-miR-6816-5p(9);hsa-miR-3196(8);hsa-miR-4763-3p(8);hsa-miR-661(8);hsa-miR-663a(8);hsa-miR-6721-5p(8);hsa-miR-6756-5p(8);hsa-miR-6808-5p(8);hsa-miR-1207-5p(7);hsa-miR-1249-5p(7);hsa-miR-4726-5p(7);hsa-miR-5001-5p(7);hsa-miR-6722-3p(7);hsa-miR-6732-5p(7);hsa-miR-67…	-	NM_014292	100	hsa-miR-328-5p(13);hsa-miR-149-3p(11);hsa-miR-6848-5p(11);hsa-miR-6825-5p(10);hsa-miR-4739(10);hsa-miR-6797-5p(9);hsa-miR-4728-5p(9);hsa-miR-6816-5p(9);hsa-miR-663a(8);hsa-miR-3196(8);hsa-miR-661(8);hsa-miR-4763-3p(8);hsa-miR-6808-5p(8);hsa-miR-6721-5p(8);hsa-miR-6756-5p(8);hsa-miR-6732-5p(7);hsa-miR-4726-5p(7);hsa-miR-5001-5p(7);hsa-miR-1207-5p(7);hsa-miR-1249-5p(7);hsa-miR-6775-5p(7);hsa-miR-68…	100	hsa-miR-328-5p(13);hsa-miR-149-3p(11);hsa-miR-6848-5p(11);hsa-miR-6825-5p(10);hsa-miR-4739(10);hsa-miR-6797-5p(9);hsa-miR-4728-5p(9);hsa-miR-6816-5p(9);hsa-miR-663a(8);hsa-miR-3196(8);hsa-miR-661(8);hsa-miR-4763-3p(8);hsa-miR-6808-5p(8);hsa-miR-6721-5p(8);hsa-miR-6756-5p(8);hsa-miR-6732-5p(7);hsa-miR-4726-5p(7);hsa-miR-5001-5p(7);hsa-miR-1207-5p(7);hsa-miR-1249-5p(7);hsa-miR-6775-5p(7);hsa-miR-68…
hsa_circ_0110578_CBC1	0.273676	0.0167668	2.56977	up	2.50733	2.51285	103.086	200.044	6.6633	11.6381	3.08383	3.13546	4.98544	4.94575	3.28196	3.65499	Not Detected	Not Detected	Detected	Detected	Not Detected	Not Detected	0	chr1	1168491	1168853	-	Rybak-Wolf2015	hsa_circ_0110578	hsa_circ_0110578		362	362	ENSG00000176022	ENST00000379198	---	AGGCTCTGCTTGTGCGTCCAGGAACGGGCA	126792	B3GALT6	100	hsa-miR-1292-3p(2);hsa-miR-3663-5p(2);hsa-miR-4292(2);hsa-miR-5008-5p(2);hsa-miR-939-3p(2);hsa-miR-1199-5p(1);hsa-miR-1200(1);hsa-miR-1204(1);hsa-miR-1228-3p(1);hsa-miR-1247-5p(1);hsa-miR-1254(1);hsa-miR-125a-5p(1);hsa-miR-125b-2-3p(1);hsa-miR-125b-5p(1);hsa-miR-1271-3p(1);hsa-miR-1301-3p(1);hsa-miR-1470(1);hsa-miR-149-3p(1);hsa-miR-1538(1);hsa-miR-18a-3p(1);hsa-miR-18b-3p(1);hsa-miR-191-3p(1);hs…	5	hsa-miR-1292-3p(2);hsa-miR-3663-5p(2);hsa-miR-4292(2);hsa-miR-5008-5p(2);hsa-miR-939-3p(2)	-	ENST00000379198.2	100	hsa-miR-939-3p(2);hsa-miR-4292(2);hsa-miR-1292-3p(2);hsa-miR-3663-5p(2);hsa-miR-5008-5p(2);hsa-miR-7846-3p(1);hsa-miR-1199-5p(1);hsa-miR-2276-5p(1);hsa-miR-6791-5p(1);hsa-miR-1538(1);hsa-miR-637(1);hsa-miR-6887-5p(1);hsa-miR-6789-5p(1);hsa-miR-3622a-5p(1);hsa-miR-6751-5p(1);hsa-miR-6893-5p(1);hsa-miR-4761-3p(1);hsa-miR-1254(1);hsa-miR-6511b-5p(1);hsa-miR-675-5p(1);hsa-miR-6880-5p(1);hsa-miR-3616-…	5	hsa-miR-939-3p(2);hsa-miR-4292(2);hsa-miR-1292-3p(2);hsa-miR-3663-5p(2);hsa-miR-5008-5p(2)
hsa_circ_0135354_CBC1	0.182858	0.00065867	2.9768	up	16.5807	14.009	455.901	1007.39	41.2152	87.5881	5.52489	5.47369	7.17779	7.3621	6.03472	7.2147	Detected	Detected	Detected	Detected	Detected	Detected	0	chr8	103323526	103359320	-	Rybak-Wolf2015|deepbase	hsa_circ_0135354	hsa_circ_0135354	hsa-circRNA15570-25	35794	2230	ENSG00000104517	ENST00000520539	103323527-103323724 exon:ENSE00001166374|103323963-103324117 exon:ENSE00001166379|103324362-103324473 exon:ENSE00001166383|103324570-103324713 exon:ENSE00001166389|103326032-103326144 exon:ENSE00001166396|103326972-103327081 exon:ENSE00001166401|103335539-103335723 exon:ENSE00001166407|103338774-103338891 exon:ENSE00001166412|103339970-103340124 exon:ENSE00001166417|103341318-103341428 exon:ENSE0…	ATCATGGCTGTAGAGAAGCCGCTGGAGTTC	51366	UBR5	100	hsa-miR-1249-5p(2);hsa-miR-1270(2);hsa-miR-218-1-3p(2);hsa-miR-3154(2);hsa-miR-3185(2);hsa-miR-3187-5p(2);hsa-miR-3692-5p(2);hsa-miR-425-3p(2);hsa-miR-4526(2);hsa-miR-4722-5p(2);hsa-miR-5000-5p(2);hsa-miR-612(2);hsa-miR-6860(2);hsa-miR-6886-5p(2);hsa-miR-6891-5p(2);hsa-miR-103a-3p(1);hsa-miR-105-5p(1);hsa-miR-107(1);hsa-miR-1180-3p(1);hsa-miR-1206(1);hsa-miR-1225-5p(1);hsa-miR-1247-5p(1);hsa-miR-…	15	hsa-miR-1249-5p(2);hsa-miR-1270(2);hsa-miR-218-1-3p(2);hsa-miR-3154(2);hsa-miR-3185(2);hsa-miR-3187-5p(2);hsa-miR-3692-5p(2);hsa-miR-425-3p(2);hsa-miR-4526(2);hsa-miR-4722-5p(2);hsa-miR-5000-5p(2);hsa-miR-612(2);hsa-miR-6860(2);hsa-miR-6886-5p(2);hsa-miR-6891-5p(2)	-	NM_015902	100	hsa-miR-6891-5p(2);hsa-miR-1249-5p(2);hsa-miR-1270(2);hsa-miR-3187-5p(2);hsa-miR-425-3p(2);hsa-miR-218-1-3p(2);hsa-miR-612(2);hsa-miR-6860(2);hsa-miR-5000-5p(2);hsa-miR-3154(2);hsa-miR-4722-5p(2);hsa-miR-4526(2);hsa-miR-6886-5p(2);hsa-miR-3692-5p(2);hsa-miR-3185(2);hsa-miR-6769b-5p(1);hsa-miR-576-3p(1);hsa-miR-2861(1);hsa-miR-4751(1);hsa-miR-4743-3p(1);hsa-miR-6716-3p(1);hsa-miR-185-3p(1);hsa-miR…	15	hsa-miR-6891-5p(2);hsa-miR-1249-5p(2);hsa-miR-1270(2);hsa-miR-3187-5p(2);hsa-miR-425-3p(2);hsa-miR-218-1-3p(2);hsa-miR-612(2);hsa-miR-6860(2);hsa-miR-5000-5p(2);hsa-miR-3154(2);hsa-miR-4722-5p(2);hsa-miR-4526(2);hsa-miR-6886-5p(2);hsa-miR-3692-5p(2);hsa-miR-3185(2)
hsa_circ_0109061_CBC1	0.215623	0.00888617	4.15756	up	5.31273	2.05864	172.002	161.956	6.27656	24.6958	4.08519	2.31774	5.72033	4.66198	3.0069	5.19473	Not Detected	Not Detected	Detected	Detected	Not Detected	Not Detected	0	chr19	12383301	12385848	-	Rybak-Wolf2015	hsa_circ_0109061	hsa_circ_0109061		2547	1638	ENSG00000197857	ENST00000393337	12383302-12384878 exon:ENSE00001407244|12385788-12385848 exon:ENSE00001675065	AGAAGCCCTATGAATGAATGAAATGGGAAA	51710	ZNF44	92	hsa-miR-6815-3p(3);hsa-miR-8059(3);hsa-miR-3154(2);hsa-miR-4738-3p(2);hsa-miR-5196-5p(2);hsa-miR-574-5p(2);hsa-miR-665(2);hsa-miR-6754-5p(2);hsa-miR-6780b-5p(2);hsa-miR-6794-5p(2);hsa-miR-6797-5p(2);hsa-miR-7151-5p(2);hsa-miR-122-5p(1);hsa-miR-1226-5p(1);hsa-miR-1249-5p(1);hsa-miR-1266-5p(1);hsa-miR-130a-5p(1);hsa-miR-135b-5p(1);hsa-miR-146b-5p(1);hsa-miR-16-1-3p(1);hsa-miR-188-3p(1);hsa-miR-193a…	12	hsa-miR-6815-3p(3);hsa-miR-8059(3);hsa-miR-3154(2);hsa-miR-4738-3p(2);hsa-miR-5196-5p(2);hsa-miR-574-5p(2);hsa-miR-665(2);hsa-miR-6754-5p(2);hsa-miR-6780b-5p(2);hsa-miR-6794-5p(2);hsa-miR-6797-5p(2);hsa-miR-7151-5p(2)	-	NM_001164276	92	hsa-miR-6815-3p(3);hsa-miR-8059(3);hsa-miR-665(2);hsa-miR-4738-3p(2);hsa-miR-6754-5p(2);hsa-miR-6794-5p(2);hsa-miR-574-5p(2);hsa-miR-6797-5p(2);hsa-miR-3154(2);hsa-miR-5196-5p(2);hsa-miR-6780b-5p(2);hsa-miR-7151-5p(2);hsa-miR-520c-5p(1);hsa-miR-522-5p(1);hsa-miR-1266-5p(1);hsa-miR-519a-5p(1);hsa-miR-4433a-3p(1);hsa-miR-329-5p(1);hsa-miR-518d-5p(1);hsa-miR-4658(1);hsa-miR-508-5p(1);hsa-miR-6850-5p…	12	hsa-miR-6815-3p(3);hsa-miR-8059(3);hsa-miR-665(2);hsa-miR-4738-3p(2);hsa-miR-6754-5p(2);hsa-miR-6794-5p(2);hsa-miR-574-5p(2);hsa-miR-6797-5p(2);hsa-miR-3154(2);hsa-miR-5196-5p(2);hsa-miR-6780b-5p(2);hsa-miR-7151-5p(2)
hsa_circ_0004299_CBC1	0.182858	0.00298933	3.3773	up	2.29306	3.00184	56.9968	252.987	6.32083	24.0253	2.87675	3.39376	4.19279	5.26746	3.06146	5.13932	Not Detected	Not Detected	Detected	Detected	Not Detected	Not Detected	0	chr7	98985661	98987635	+	circbase|Rybak-Wolf2015|deepbase	hsa_circ_0004299	hsa_circ_0004299	hsa-circRNA7164-4	1974	331	ENSG00000130429	ENST00000252725	98985662-98985884 exon:ENSE00003707446|98987528-98987635 exon:ENSE00003548311	TGACTTCAAGTGTCGGCATCGACTGGGCCC	10095	ARPC1B	70	hsa-miR-4283(2);hsa-miR-6886-5p(2);hsa-miR-1193(1);hsa-miR-1224-5p(1);hsa-miR-1226-5p(1);hsa-miR-1270(1);hsa-miR-1273f(1);hsa-miR-147b(1);hsa-miR-15a-5p(1);hsa-miR-15b-5p(1);hsa-miR-16-5p(1);hsa-miR-1915-3p(1);hsa-miR-195-5p(1);hsa-miR-210-5p(1);hsa-miR-24-3p(1);hsa-miR-3131(1);hsa-miR-3141(1);hsa-miR-3159(1);hsa-miR-3180-3p(1);hsa-miR-342-5p(1);hsa-miR-3615(1);hsa-miR-3619-5p(1);hsa-miR-370-5p(1…	2	hsa-miR-4283(2);hsa-miR-6886-5p(2)	-	NM_005720	70	hsa-miR-4283(2);hsa-miR-6886-5p(2);hsa-miR-6847-5p(1);hsa-miR-6737-3p(1);hsa-miR-5787(1);hsa-miR-6812-5p(1);hsa-miR-497-5p(1);hsa-miR-4437(1);hsa-miR-3940-3p(1);hsa-miR-6750-3p(1);hsa-miR-8086(1);hsa-miR-6889-5p(1);hsa-miR-4417(1);hsa-miR-6744-5p(1);hsa-miR-3615(1);hsa-miR-6880-5p(1);hsa-miR-6819-5p(1);hsa-miR-7112-5p(1);hsa-miR-5572(1);hsa-miR-597-3p(1);hsa-miR-4739(1);hsa-miR-147b(1);hsa-miR-12…	2	hsa-miR-4283(2);hsa-miR-6886-5p(2)
hsa-circRNA10125-4_CBC1	0.182858	0.00184927	2.89896	up	2.16321	2.12242	41.6098	115.642	6.1113	19.0637	2.66103	2.5829	3.77964	4.22271	2.81546	4.66365	Not Detected	Not Detected	Detected	Detected	Not Detected	Not Detected	0	chr12	112699108	112711599	-	deepbase	hsa-circRNA10125-4		hsa-circRNA10125-4	12491	1072	ENSG00000173064	ENST00000430131	112699109-112699233 exon:ENSE00003687047|112701888-112702016 exon:ENSE00003516688|112702979-112703099 exon:ENSE00003634274|112703682-112703787 exon:ENSE00003467012|112704716-112704786 exon:ENSE00003587889|112707508-112707653 exon:ENSE00003460351|112708031-112708263 exon:ENSE00003534061|112711459-112711599 exon:ENSE00001550231	AGACCGTGAGCAGAGGAGCGTGTTATGACA	283450	HECTD4	100	hsa-miR-1258(2);hsa-miR-3619-5p(2);hsa-miR-4514(2);hsa-miR-4656(2);hsa-miR-6868-3p(2);hsa-miR-1204(1);hsa-miR-1226-5p(1);hsa-miR-1303(1);hsa-miR-130b-5p(1);hsa-miR-132-5p(1);hsa-miR-134-5p(1);hsa-miR-142-3p(1);hsa-miR-149-5p(1);hsa-miR-151a-5p(1);hsa-miR-151b(1);hsa-miR-1915-3p(1);hsa-miR-20b-3p(1);hsa-miR-214-3p(1);hsa-miR-216b-5p(1);hsa-miR-2277-5p(1);hsa-miR-27a-5p(1);hsa-miR-30c-1-3p(1);hsa-m…	5	hsa-miR-1258(2);hsa-miR-3619-5p(2);hsa-miR-4514(2);hsa-miR-4656(2);hsa-miR-6868-3p(2)	-	-	-	-	-	-
hsa_circ_0105255_CBC1	0.192663	0.00498981	2.37959	up	3.45193	2.63252	84.2832	222.979	8.42689	15.8569	3.49306	3.21614	4.71841	5.09162	3.6194	4.2707	Not Detected	Not Detected	Detected	Detected	Not Detected	Not Detected	0	chr16	2423954	2460826	+	Rybak-Wolf2015	hsa_circ_0105255	hsa_circ_0105255		36872	1471	ENSG00000238098	ENST00000469908	2423955-2424071 exon:ENSE00002047682|2429429-2429582 exon:ENSE00002044779|2436105-2436257 exon:ENSE00002229695|2445841-2445939 exon:ENSE00002245684|2454068-2454229 exon:ENSE00002258359|2456604-2456910 exon:ENSE00002276859|2460177-2460450 exon:ENSE00002243882|2460622-2460826 exon:ENSE00002299816	AGTCTGCTGCTGGTGGATTACCTGTGCGTG	-	-	100	hsa-miR-3916(4);hsa-miR-4685-5p(3);hsa-miR-204-3p(2);hsa-miR-3127-5p(2);hsa-miR-3155a(2);hsa-miR-3155b(2);hsa-miR-3605-5p(2);hsa-miR-4510(2);hsa-miR-4640-5p(2);hsa-miR-4667-5p(2);hsa-miR-4690-3p(2);hsa-miR-4691-5p(2);hsa-miR-4714-3p(2);hsa-miR-4723-3p(2);hsa-miR-4802-5p(2);hsa-miR-593-5p(2);hsa-miR-6751-5p(2);hsa-miR-6753-5p(2);hsa-miR-6803-5p(2);hsa-miR-6817-3p(2);hsa-miR-6820-5p(2);hsa-miR-6857…	23	hsa-miR-3916(4);hsa-miR-4685-5p(3);hsa-miR-204-3p(2);hsa-miR-3127-5p(2);hsa-miR-3155a(2);hsa-miR-3155b(2);hsa-miR-3605-5p(2);hsa-miR-4510(2);hsa-miR-4640-5p(2);hsa-miR-4667-5p(2);hsa-miR-4690-3p(2);hsa-miR-4691-5p(2);hsa-miR-4714-3p(2);hsa-miR-4723-3p(2);hsa-miR-4802-5p(2);hsa-miR-593-5p(2);hsa-miR-6751-5p(2);hsa-miR-6753-5p(2);hsa-miR-6803-5p(2);hsa-miR-6817-3p(2);hsa-miR-6820-5p(2);hsa-miR-6857…	-	NR_003574	100	hsa-miR-3916(4);hsa-miR-4685-5p(3);hsa-miR-6751-5p(2);hsa-miR-3127-5p(2);hsa-miR-3605-5p(2);hsa-miR-6857-5p(2);hsa-miR-6803-5p(2);hsa-miR-4802-5p(2);hsa-miR-3155a(2);hsa-miR-6817-3p(2);hsa-miR-6753-5p(2);hsa-miR-593-5p(2);hsa-miR-6820-5p(2);hsa-miR-3155b(2);hsa-miR-4640-5p(2);hsa-miR-6888-5p(2);hsa-miR-4723-3p(2);hsa-miR-4691-5p(2);hsa-miR-4690-3p(2);hsa-miR-4667-5p(2);hsa-miR-204-3p(2);hsa-miR-4…	23	hsa-miR-3916(4);hsa-miR-4685-5p(3);hsa-miR-6751-5p(2);hsa-miR-3127-5p(2);hsa-miR-3605-5p(2);hsa-miR-6857-5p(2);hsa-miR-6803-5p(2);hsa-miR-4802-5p(2);hsa-miR-3155a(2);hsa-miR-6817-3p(2);hsa-miR-6753-5p(2);hsa-miR-593-5p(2);hsa-miR-6820-5p(2);hsa-miR-3155b(2);hsa-miR-4640-5p(2);hsa-miR-6888-5p(2);hsa-miR-4723-3p(2);hsa-miR-4691-5p(2);hsa-miR-4690-3p(2);hsa-miR-4667-5p(2);hsa-miR-204-3p(2);hsa-miR-4…
hsa_circ_0069737_CBC1	0.34398	0.0293921	4.35425	up	28.7299	24.1854	347.702	1399.12	11.2166	177.696	6.24512	6.21386	6.74361	7.89817	4.0444	8.22888	Detected	Detected	Detected	Detected	Not Detected	Detected	0	chr4	54243969	54294350	+	circbase|deepbase	hsa_circ_0069737	hsa_circ_0069737	hsa-circRNA5991-27	50381	1210	ENSG00000145216	ENST00000505125	54243970-54245431 exon:ENSE00002042007|54248445-54248502 exon:ENSE00003612614|54249940-54250043 exon:ENSE00003530153|54255976-54256040 exon:ENSE00003669647|54256688-54256795 exon:ENSE00003614044|54257176-54257306 exon:ENSE00003483100|54265897-54266006 exon:ENSE00003654248|54280782-54280889 exon:ENSE00003562949|54292039-54292132 exon:ENSE00003486714|54294194-54294350 exon:ENSE00003612617	TGATTCCACCACCGGGTTGATCGCCGCGTT	81608	FIP1L1	100	hsa-miR-6880-5p(4);hsa-miR-6515-5p(3);hsa-miR-6825-5p(3);hsa-miR-6851-5p(3);hsa-miR-765(3);hsa-miR-1233-5p(2);hsa-miR-1236-3p(2);hsa-miR-324-3p(2);hsa-miR-4459(2);hsa-miR-4665-3p(2);hsa-miR-4739(2);hsa-miR-4745-5p(2);hsa-miR-6732-5p(2);hsa-miR-6743-3p(2);hsa-miR-6778-5p(2);hsa-miR-6831-5p(2);hsa-miR-6833-5p(2);hsa-miR-6856-5p(2);hsa-miR-6870-5p(2);hsa-miR-6875-3p(2);hsa-miR-6891-5p(2);hsa-miR-711…	24	hsa-miR-6880-5p(4);hsa-miR-6515-5p(3);hsa-miR-6825-5p(3);hsa-miR-6851-5p(3);hsa-miR-765(3);hsa-miR-1233-5p(2);hsa-miR-1236-3p(2);hsa-miR-324-3p(2);hsa-miR-4459(2);hsa-miR-4665-3p(2);hsa-miR-4739(2);hsa-miR-4745-5p(2);hsa-miR-6732-5p(2);hsa-miR-6743-3p(2);hsa-miR-6778-5p(2);hsa-miR-6831-5p(2);hsa-miR-6833-5p(2);hsa-miR-6856-5p(2);hsa-miR-6870-5p(2);hsa-miR-6875-3p(2);hsa-miR-6891-5p(2);hsa-miR-711…	-	NM_030917	100	hsa-miR-6880-5p(4);hsa-miR-6851-5p(3);hsa-miR-6515-5p(3);hsa-miR-6825-5p(3);hsa-miR-765(3);hsa-miR-4745-5p(2);hsa-miR-1233-5p(2);hsa-miR-6856-5p(2);hsa-miR-6891-5p(2);hsa-miR-4739(2);hsa-miR-764(2);hsa-miR-6831-5p(2);hsa-miR-7847-3p(2);hsa-miR-6732-5p(2);hsa-miR-324-3p(2);hsa-miR-4665-3p(2);hsa-miR-6870-5p(2);hsa-miR-7110-5p(2);hsa-miR-4459(2);hsa-miR-1236-3p(2);hsa-miR-6833-5p(2);hsa-miR-6743-3p…	24	hsa-miR-6880-5p(4);hsa-miR-6851-5p(3);hsa-miR-6515-5p(3);hsa-miR-6825-5p(3);hsa-miR-765(3);hsa-miR-4745-5p(2);hsa-miR-1233-5p(2);hsa-miR-6856-5p(2);hsa-miR-6891-5p(2);hsa-miR-4739(2);hsa-miR-764(2);hsa-miR-6831-5p(2);hsa-miR-7847-3p(2);hsa-miR-6732-5p(2);hsa-miR-324-3p(2);hsa-miR-4665-3p(2);hsa-miR-6870-5p(2);hsa-miR-7110-5p(2);hsa-miR-4459(2);hsa-miR-1236-3p(2);hsa-miR-6833-5p(2);hsa-miR-6743-3p…
hsa-circRNA13062-4_CBC1	0.236582	0.0116848	2.60167	up	2.34948	2.13536	39.2025	198.517	6.07823	12.8659	2.94666	2.62283	3.70062	4.9358	2.76853	3.83991	Not Detected	Not Detected	Detected	Detected	Not Detected	Not Detected	0	chr20	43135467	43138669	-	deepbase	hsa-circRNA13062-4		hsa-circRNA13062-4	3202	308	ENSG00000132824	ENST00000255175	43135468-43135637 exon:ENSE00000906882|43138532-43138669 exon:ENSE00000906883	CACCCAAAAATTCAGTCTGGTTTGTTGTTG	10955	SERINC3	33	hsa-miR-103a-3p(1);hsa-miR-107(1);hsa-miR-1202(1);hsa-miR-1255a(1);hsa-miR-1298-5p(1);hsa-miR-1301-3p(1);hsa-miR-187-5p(1);hsa-miR-29a-3p(1);hsa-miR-29c-3p(1);hsa-miR-3065-3p(1);hsa-miR-3190-3p(1);hsa-miR-339-5p(1);hsa-miR-3605-5p(1);hsa-miR-363-5p(1);hsa-miR-4462(1);hsa-miR-4709-3p(1);hsa-miR-4727-5p(1);hsa-miR-4757-5p(1);hsa-miR-497-5p(1);hsa-miR-5682(1);hsa-miR-583(1);hsa-miR-6081(1);hsa-miR-6…	-	-	-	-	-	-	-	-
hsa_circ_0011226_CBC1	0.417339	0.04859	3.68037	up	129.982	111.134	4380.78	1858.8	56.968	510.137	8.24489	8.28129	10.6111	8.35286	6.51808	9.71981	Detected	Detected	Detected	Detected	Detected	Detected	0	chr1	31414844	31538564	-	circbase|deepbase	hsa_circ_0011226	hsa_circ_0011226	hsa-circRNA8401-41	123720	3233	ENSG00000134644	ENST00000424085	---	GAGCAGCTTGTACAGAGTGGGCCGCCATGT	9698	PUM1	100	hsa-miR-3692-5p(7);hsa-miR-1301-3p(5);hsa-miR-370-3p(5);hsa-miR-4763-3p(5);hsa-miR-4793-3p(5);hsa-miR-939-5p(5);hsa-miR-4691-5p(4);hsa-miR-5047(4);hsa-miR-5787(4);hsa-miR-608(4);hsa-miR-612(4);hsa-miR-6792-3p(4);hsa-miR-7106-5p(4);hsa-miR-762(4);hsa-miR-1249-5p(3);hsa-miR-1266-3p(3);hsa-miR-3139(3);hsa-miR-3162-5p(3);hsa-miR-3180-3p(3);hsa-miR-3187-5p(3);hsa-miR-3620-5p(3);hsa-miR-3940-5p(3);hsa-…	100	hsa-miR-3692-5p(7);hsa-miR-1301-3p(5);hsa-miR-370-3p(5);hsa-miR-4763-3p(5);hsa-miR-4793-3p(5);hsa-miR-939-5p(5);hsa-miR-4691-5p(4);hsa-miR-5047(4);hsa-miR-5787(4);hsa-miR-608(4);hsa-miR-612(4);hsa-miR-6792-3p(4);hsa-miR-7106-5p(4);hsa-miR-762(4);hsa-miR-1249-5p(3);hsa-miR-1266-3p(3);hsa-miR-3139(3);hsa-miR-3162-5p(3);hsa-miR-3180-3p(3);hsa-miR-3187-5p(3);hsa-miR-3620-5p(3);hsa-miR-3940-5p(3);hsa-…	-	NM_001020658	100	hsa-miR-3692-5p(7);hsa-miR-4793-3p(5);hsa-miR-1301-3p(5);hsa-miR-370-3p(5);hsa-miR-4763-3p(5);hsa-miR-939-5p(5);hsa-miR-5787(4);hsa-miR-4691-5p(4);hsa-miR-608(4);hsa-miR-612(4);hsa-miR-762(4);hsa-miR-7106-5p(4);hsa-miR-5047(4);hsa-miR-6792-3p(4);hsa-miR-637(3);hsa-miR-4709-3p(3);hsa-miR-1266-3p(3);hsa-miR-3940-5p(3);hsa-miR-4474-3p(3);hsa-miR-6858-5p(3);hsa-miR-8075(3);hsa-miR-5001-5p(3);hsa-miR-…	100	hsa-miR-3692-5p(7);hsa-miR-4793-3p(5);hsa-miR-1301-3p(5);hsa-miR-370-3p(5);hsa-miR-4763-3p(5);hsa-miR-939-5p(5);hsa-miR-5787(4);hsa-miR-4691-5p(4);hsa-miR-608(4);hsa-miR-612(4);hsa-miR-762(4);hsa-miR-7106-5p(4);hsa-miR-5047(4);hsa-miR-6792-3p(4);hsa-miR-637(3);hsa-miR-4709-3p(3);hsa-miR-1266-3p(3);hsa-miR-3940-5p(3);hsa-miR-4474-3p(3);hsa-miR-6858-5p(3);hsa-miR-8075(3);hsa-miR-5001-5p(3);hsa-miR-…
hsa_circ_0008217_CBC1	0.182858	1.65333e-05	8.72543	up	2.72122	2.16173	182.994	477.011	6.05882	39.8142	3.1941	2.6976	5.81053	6.16623	2.73678	6.0274	Not Detected	Not Detected	Detected	Detected	Not Detected	Not Detected	0	chr8	103335538	103359320	-	circbase|deepbase	hsa_circ_0008217	hsa_circ_0008217	hsa-circRNA15570-1	23782	1398	ENSG00000104517	ENST00000520539	103335539-103335723 exon:ENSE00001166407|103338774-103338891 exon:ENSE00001166412|103339970-103340124 exon:ENSE00001166417|103341318-103341428 exon:ENSE00001166425|103341511-103341627 exon:ENSE00001166431|103354701-103354912 exon:ENSE00000981213|103357624-103357773 exon:ENSE00000981211|103358464-103358623 exon:ENSE00000981209|103359131-103359320 exon:ENSE00000981207	AACTACTGAAGCTAAAAGCCGCTGGAGTTC	51366	UBR5	100	hsa-miR-218-1-3p(2);hsa-miR-3187-5p(2);hsa-miR-5000-5p(2);hsa-miR-612(2);hsa-miR-6860(2);hsa-miR-6891-5p(2);hsa-miR-105-5p(1);hsa-miR-1180-3p(1);hsa-miR-1206(1);hsa-miR-1225-5p(1);hsa-miR-1247-5p(1);hsa-miR-1249-5p(1);hsa-miR-1254(1);hsa-miR-1255b-2-3p(1);hsa-miR-127-5p(1);hsa-miR-1270(1);hsa-miR-1273g-3p(1);hsa-miR-1299(1);hsa-miR-1301-3p(1);hsa-miR-136-5p(1);hsa-miR-138-1-3p(1);hsa-miR-146a-3p(…	6	hsa-miR-218-1-3p(2);hsa-miR-3187-5p(2);hsa-miR-5000-5p(2);hsa-miR-612(2);hsa-miR-6860(2);hsa-miR-6891-5p(2)	-	NM_015902	100	hsa-miR-6891-5p(2);hsa-miR-3187-5p(2);hsa-miR-218-1-3p(2);hsa-miR-612(2);hsa-miR-6860(2);hsa-miR-5000-5p(2);hsa-miR-6769b-5p(1);hsa-miR-576-3p(1);hsa-miR-2861(1);hsa-miR-6716-3p(1);hsa-miR-185-3p(1);hsa-miR-5787(1);hsa-miR-508-5p(1);hsa-miR-6072(1);hsa-miR-483-5p(1);hsa-miR-378i(1);hsa-miR-3918(1);hsa-miR-1254(1);hsa-miR-6511b-5p(1);hsa-miR-6876-3p(1);hsa-miR-3189-3p(1);hsa-miR-3180-5p(1);hsa-miR…	6	hsa-miR-6891-5p(2);hsa-miR-3187-5p(2);hsa-miR-218-1-3p(2);hsa-miR-612(2);hsa-miR-6860(2);hsa-miR-5000-5p(2)
hsa_circ_0065840_CBC1	0.182858	1.95606e-05	8.58215	up	2.16094	2.06548	158.758	388.748	6.25383	35.1324	2.6566	2.35242	5.60083	5.86328	2.98165	5.83058	Not Detected	Not Detected	Detected	Detected	Not Detected	Not Detected	0	chr3	50254846	50255272	+	circbase|deepbase	hsa_circ_0065840	hsa_circ_0065840	hsa-circRNA5573	426	224	ENSG00000188338	ENST00000420502	50254847-50254905 exon:ENSE00003689530|50255108-50255272 exon:ENSE00003630212	ACGCTCAACTCACAGGCTACCTGGGCTACT	-	-	78	hsa-miR-6775-5p(2);hsa-miR-6803-5p(2);hsa-miR-7160-5p(2);hsa-let-7b-5p(1);hsa-miR-1184(1);hsa-miR-1207-5p(1);hsa-miR-1228-5p(1);hsa-miR-1229-5p(1);hsa-miR-1244(1);hsa-miR-1268b(1);hsa-miR-1273g-5p(1);hsa-miR-1301-3p(1);hsa-miR-2467-3p(1);hsa-miR-298(1);hsa-miR-3127-5p(1);hsa-miR-3135b(1);hsa-miR-3147(1);hsa-miR-3155a(1);hsa-miR-3155b(1);hsa-miR-3184-3p(1);hsa-miR-3192-5p(1);hsa-miR-328-5p(1);hsa-…	3	hsa-miR-6775-5p(2);hsa-miR-6803-5p(2);hsa-miR-7160-5p(2)	-	NM_006841	78	hsa-miR-6775-5p(2);hsa-miR-6803-5p(2);hsa-miR-7160-5p(2);hsa-miR-656-5p(1);hsa-miR-6860(1);hsa-miR-4507(1);hsa-miR-6871-5p(1);hsa-miR-1244(1);hsa-miR-665(1);hsa-miR-4658(1);hsa-miR-298(1);hsa-miR-6812-5p(1);hsa-miR-6721-5p(1);hsa-miR-6850-5p(1);hsa-let-7b-5p(1);hsa-miR-2467-3p(1);hsa-miR-6751-5p(1);hsa-miR-4259(1);hsa-miR-5585-3p(1);hsa-miR-1273g-5p(1);hsa-miR-6735-5p(1);hsa-miR-6879-5p(1);hsa-mi…	3	hsa-miR-6775-5p(2);hsa-miR-6803-5p(2);hsa-miR-7160-5p(2)
hsa_circ_0072666_CBC1	0.301294	0.0212478	2.19804	up	18.3433	14.9098	416.48	937.911	32.0074	39.6275	5.65726	5.55762	7.02538	7.24172	5.66252	6.01896	Detected	Detected	Detected	Detected	Detected	Not Detected	0	chr5	64492848	64587297	-	circbase|deepbase	hsa_circ_0072666	hsa_circ_0072666	hsa-circRNA14308-38	94449	1335	ENSG00000049192	ENST00000381055	64492849-64492978 exon:ENSE00003467873|64510621-64510759 exon:ENSE00003640811|64511151-64511314 exon:ENSE00003686937|64520147-64520227 exon:ENSE00003575447|64520751-64520874 exon:ENSE00003541168|64521913-64522046 exon:ENSE00003489762|64537931-64538033 exon:ENSE00003496268|64556427-64556490 exon:ENSE00003576329|64558644-64558789 exon:ENSE00003654109|64569167-64569274 exon:ENSE00003670140|64587156-…	GCCCTGCCCACCTGATTCAGGCCGTGGTAC	11174	ADAMTS6	100	hsa-miR-216a-3p(3);hsa-miR-1224-3p(2);hsa-miR-1227-5p(2);hsa-miR-1229-5p(2);hsa-miR-1273h-3p(2);hsa-miR-3189-5p(2);hsa-miR-3649(2);hsa-miR-612(2);hsa-miR-660-3p(2);hsa-miR-6721-5p(2);hsa-miR-6767-3p(2);hsa-miR-6791-5p(2);hsa-miR-6845-5p(2);hsa-miR-6860(2);hsa-miR-7112-3p(2);hsa-let-7e-5p(1);hsa-let-7g-3p(1);hsa-miR-1-5p(1);hsa-miR-10b-3p(1);hsa-miR-1179(1);hsa-miR-1183(1);hsa-miR-1205(1);hsa-miR-…	15	hsa-miR-216a-3p(3);hsa-miR-1224-3p(2);hsa-miR-1227-5p(2);hsa-miR-1229-5p(2);hsa-miR-1273h-3p(2);hsa-miR-3189-5p(2);hsa-miR-3649(2);hsa-miR-612(2);hsa-miR-660-3p(2);hsa-miR-6721-5p(2);hsa-miR-6767-3p(2);hsa-miR-6791-5p(2);hsa-miR-6845-5p(2);hsa-miR-6860(2);hsa-miR-7112-3p(2)	-	NM_197941	100	hsa-miR-216a-3p(3);hsa-miR-7112-3p(2);hsa-miR-1224-3p(2);hsa-miR-6791-5p(2);hsa-miR-3649(2);hsa-miR-3189-5p(2);hsa-miR-612(2);hsa-miR-6860(2);hsa-miR-6721-5p(2);hsa-miR-1273h-3p(2);hsa-miR-6767-3p(2);hsa-miR-660-3p(2);hsa-miR-1227-5p(2);hsa-miR-6845-5p(2);hsa-miR-1229-5p(2);hsa-miR-6769b-5p(1);hsa-miR-3677-5p(1);hsa-miR-631(1);hsa-miR-4751(1);hsa-miR-329-5p(1);hsa-miR-6737-3p(1);hsa-miR-5088-5p(1…	15	hsa-miR-216a-3p(3);hsa-miR-7112-3p(2);hsa-miR-1224-3p(2);hsa-miR-6791-5p(2);hsa-miR-3649(2);hsa-miR-3189-5p(2);hsa-miR-612(2);hsa-miR-6860(2);hsa-miR-6721-5p(2);hsa-miR-1273h-3p(2);hsa-miR-6767-3p(2);hsa-miR-660-3p(2);hsa-miR-1227-5p(2);hsa-miR-6845-5p(2);hsa-miR-1229-5p(2)
hsa_circ_0110278_CBC1	0.403129	0.0441488	2.36696	up	6.61278	2.26578	87.4021	324.402	13.1628	21.5682	4.37036	2.90922	4.76825	5.60871	4.28882	4.92055	Not Detected	Not Detected	Detected	Detected	Not Detected	Not Detected	0	chr1	10420986	10423402	+	Rybak-Wolf2015|deepbase	hsa_circ_0110278	hsa_circ_0110278	hsa-circRNA54-9	2416	311	ENSG00000054523	ENST00000263934	10420987-10421101 exon:ENSE00003530256|10421750-10421883 exon:ENSE00003638533|10423341-10423402 exon:ENSE00000359247	ACACAGGTAGTCCAGGACCTTCTACCGCTT	23095	KIF1B	53	hsa-miR-6884-5p(2);hsa-miR-1266-5p(1);hsa-miR-1268a(1);hsa-miR-1268b(1);hsa-miR-1287-5p(1);hsa-miR-143-5p(1);hsa-miR-298(1);hsa-miR-3154(1);hsa-miR-3158-5p(1);hsa-miR-3162-5p(1);hsa-miR-3185(1);hsa-miR-3652(1);hsa-miR-365b-5p(1);hsa-miR-3682-3p(1);hsa-miR-3691-5p(1);hsa-miR-376a-2-5p(1);hsa-miR-378h(1);hsa-miR-3926(1);hsa-miR-3937(1);hsa-miR-4267(1);hsa-miR-4299(1);hsa-miR-4526(1);hsa-miR-4654(1)…	1	hsa-miR-6884-5p(2)	-	ENST00000377086.1	53	hsa-miR-6884-5p(2);hsa-miR-6720-5p(1);hsa-miR-6804-5p(1);hsa-miR-668-3p(1);hsa-miR-6847-5p(1);hsa-miR-1266-5p(1);hsa-miR-376a-2-5p(1);hsa-miR-941(1);hsa-miR-4267(1);hsa-miR-3162-5p(1);hsa-miR-3937(1);hsa-miR-298(1);hsa-miR-654-5p(1);hsa-miR-508-5p(1);hsa-miR-6751-5p(1);hsa-miR-5190(1);hsa-miR-5693(1);hsa-miR-3158-5p(1);hsa-miR-4654(1);hsa-miR-3926(1);hsa-miR-587(1);hsa-miR-365b-5p(1);hsa-miR-769-…	1	hsa-miR-6884-5p(2)
hsa_circ_0105047_CBC1	0.187881	0.00426429	3.72716	up	2.68133	2.57562	170.784	289.483	15.0381	27.5041	3.17836	3.17914	5.70974	5.4475	4.4985	5.39298	Not Detected	Not Detected	Detected	Detected	Not Detected	Not Detected	0	chr16	14687157	14704666	-	Rybak-Wolf2015	hsa_circ_0105047	hsa_circ_0105047		17509	530	ENSG00000140694	ENST00000437198	14687158-14687235 exon:ENSE00003614729|14693761-14693817 exon:ENSE00003655474|14698003-14698083 exon:ENSE00003619137|14700341-14700383 exon:ENSE00003547229|14702138-14702176 exon:ENSE00003615689|14702915-14702980 exon:ENSE00003458735|14704501-14704666 exon:ENSE00003477505	TGCCCTCTGCCTGCGGAATTCCATATTTAA	5073	PARN	52	hsa-miR-7843-5p(2);hsa-miR-1226-5p(1);hsa-miR-1266-5p(1);hsa-miR-1270(1);hsa-miR-1298-5p(1);hsa-miR-197-5p(1);hsa-miR-1976(1);hsa-miR-219a-2-3p(1);hsa-miR-2467-3p(1);hsa-miR-3130-3p(1);hsa-miR-3145-3p(1);hsa-miR-3660(1);hsa-miR-3664-3p(1);hsa-miR-3680-3p(1);hsa-miR-4268(1);hsa-miR-4433a-3p(1);hsa-miR-4436a(1);hsa-miR-4436b-3p(1);hsa-miR-449a(1);hsa-miR-449b-5p(1);hsa-miR-4502(1);hsa-miR-4632-5p(1…	1	hsa-miR-7843-5p(2)	-	NM_002582	52	hsa-miR-7843-5p(2);hsa-miR-660-3p(1);hsa-miR-4757-3p(1);hsa-miR-3664-3p(1);hsa-miR-6847-5p(1);hsa-miR-1298-5p(1);hsa-miR-1266-5p(1);hsa-miR-6873-3p(1);hsa-miR-6806-5p(1);hsa-miR-449a(1);hsa-miR-4433a-3p(1);hsa-miR-6808-5p(1);hsa-miR-510-5p(1);hsa-miR-6830-3p(1);hsa-miR-197-5p(1);hsa-miR-6736-3p(1);hsa-miR-2467-3p(1);hsa-miR-6868-3p(1);hsa-miR-6824-5p(1);hsa-miR-6511a-5p(1);hsa-miR-6882-3p(1);hsa-…	1	hsa-miR-7843-5p(2)
hsa_circ_0034755_CBC1	0.196398	0.00555649	2.74212	up	2.34855	2.09092	67.6124	165.506	6.29061	11.8948	2.94576	2.46735	4.41843	4.69048	3.02358	3.69366	Not Detected	Not Detected	Detected	Detected	Not Detected	Not Detected	0	chr15	42040834	42046765	+	circbase|Rybak-Wolf2015|deepbase	hsa_circ_0034755	hsa_circ_0034755	hsa-circRNA2540-4	5931	1927	ENSG00000174197	ENST00000219905	42040835-42041125 exon:ENSE00001667590|42041309-42042813 exon:ENSE00001507296|42046635-42046765 exon:ENSE00001507295	GTCATTCAAACAGCCAAAATGCTGCTCAAA	23269	MGA	100	hsa-miR-3916(3);hsa-miR-765(3);hsa-let-7c-3p(2);hsa-let-7e-5p(2);hsa-let-7i-5p(2);hsa-miR-1266-5p(2);hsa-miR-23b-5p(2);hsa-miR-339-5p(2);hsa-miR-370-3p(2);hsa-miR-3909(2);hsa-miR-4751(2);hsa-miR-504-5p(2);hsa-miR-508-5p(2);hsa-miR-518c-5p(2);hsa-miR-520a-5p(2);hsa-miR-525-5p(2);hsa-miR-544b(2);hsa-miR-5702(2);hsa-miR-6515-5p(2);hsa-miR-6740-5p(2);hsa-miR-6791-5p(2);hsa-miR-6847-5p(2);hsa-miR-6868…	30	hsa-miR-3916(3);hsa-miR-765(3);hsa-let-7c-3p(2);hsa-let-7e-5p(2);hsa-let-7i-5p(2);hsa-miR-1266-5p(2);hsa-miR-23b-5p(2);hsa-miR-339-5p(2);hsa-miR-370-3p(2);hsa-miR-3909(2);hsa-miR-4751(2);hsa-miR-504-5p(2);hsa-miR-508-5p(2);hsa-miR-518c-5p(2);hsa-miR-520a-5p(2);hsa-miR-525-5p(2);hsa-miR-544b(2);hsa-miR-5702(2);hsa-miR-6515-5p(2);hsa-miR-6740-5p(2);hsa-miR-6791-5p(2);hsa-miR-6847-5p(2);hsa-miR-6868…	-	NM_001164273	100	hsa-miR-3916(3);hsa-miR-765(3);hsa-miR-6847-5p(2);hsa-let-7i-5p(2);hsa-miR-23b-5p(2);hsa-miR-6740-5p(2);hsa-miR-93-3p(2);hsa-miR-6894-5p(2);hsa-miR-6868-3p(2);hsa-miR-6515-5p(2);hsa-let-7e-5p(2);hsa-let-7c-3p(2);hsa-miR-5702(2);hsa-miR-504-5p(2);hsa-miR-769-5p(2);hsa-miR-544b(2);hsa-miR-370-3p(2);hsa-miR-1266-5p(2);hsa-miR-4751(2);hsa-miR-6791-5p(2);hsa-miR-508-5p(2);hsa-miR-3909(2);hsa-miR-339-5…	30	hsa-miR-3916(3);hsa-miR-765(3);hsa-miR-6847-5p(2);hsa-let-7i-5p(2);hsa-miR-23b-5p(2);hsa-miR-6740-5p(2);hsa-miR-93-3p(2);hsa-miR-6894-5p(2);hsa-miR-6868-3p(2);hsa-miR-6515-5p(2);hsa-let-7e-5p(2);hsa-let-7c-3p(2);hsa-miR-5702(2);hsa-miR-504-5p(2);hsa-miR-769-5p(2);hsa-miR-544b(2);hsa-miR-370-3p(2);hsa-miR-1266-5p(2);hsa-miR-4751(2);hsa-miR-6791-5p(2);hsa-miR-508-5p(2);hsa-miR-3909(2);hsa-miR-339-5…
hsa_circ_0043173_CBC1	0.182858	0.00103711	6.28702	up	5.19369	2.19231	167.901	381.778	5.95392	34.235	4.05432	2.77424	5.68534	5.83754	2.52596	5.78877	Not Detected	Not Detected	Detected	Detected	Not Detected	Not Detected	0	chr17	34864900	34888511	-	circbase|deepbase	hsa_circ_0043173	hsa_circ_0043173	hsa-circRNA11433-24	23611	1374	ENSG00000141140	ENST00000431794	34864901-34864974 exon:ENSE00003596758|34866585-34866756 exon:ENSE00003622708|34867204-34867294 exon:ENSE00003488972|34869272-34869348 exon:ENSE00003472961|34869472-34869568 exon:ENSE00003652046|34870289-34870391 exon:ENSE00003493986|34870956-34871025 exon:ENSE00000887763|34871701-34871833 exon:ENSE00002337069|34881059-34881172 exon:ENSE00002377469|34883382-34883530 exon:ENSE00002371132|34883895-…	GGACCACTTTCATAGGCGCTGGAGTGACTT	80179	MYO19	100	hsa-miR-3183(4);hsa-miR-5787(4);hsa-miR-3158-3p(3);hsa-miR-3940-5p(3);hsa-miR-6813-5p(3);hsa-miR-6823-5p(3);hsa-miR-6836-5p(3);hsa-miR-6855-5p(3);hsa-miR-762(3);hsa-let-7b-5p(2);hsa-miR-1266-3p(2);hsa-miR-1587(2);hsa-miR-185-3p(2);hsa-miR-2115-5p(2);hsa-miR-3157-5p(2);hsa-miR-3187-3p(2);hsa-miR-330-5p(2);hsa-miR-346(2);hsa-miR-3620-5p(2);hsa-miR-370-3p(2);hsa-miR-3944-5p(2);hsa-miR-4254(2);hsa-mi…	46	hsa-miR-3183(4);hsa-miR-5787(4);hsa-miR-3158-3p(3);hsa-miR-3940-5p(3);hsa-miR-6813-5p(3);hsa-miR-6823-5p(3);hsa-miR-6836-5p(3);hsa-miR-6855-5p(3);hsa-miR-762(3);hsa-let-7b-5p(2);hsa-miR-1266-3p(2);hsa-miR-1587(2);hsa-miR-185-3p(2);hsa-miR-2115-5p(2);hsa-miR-3157-5p(2);hsa-miR-3187-3p(2);hsa-miR-330-5p(2);hsa-miR-346(2);hsa-miR-3620-5p(2);hsa-miR-370-3p(2);hsa-miR-3944-5p(2);hsa-miR-4254(2);hsa-mi…	-	NM_001163735	100	hsa-miR-5787(4);hsa-miR-3183(4);hsa-miR-3940-5p(3);hsa-miR-3158-3p(3);hsa-miR-6855-5p(3);hsa-miR-762(3);hsa-miR-6823-5p(3);hsa-miR-6836-5p(3);hsa-miR-6813-5p(3);hsa-miR-185-3p(2);hsa-miR-6744-3p(2);hsa-miR-1266-3p(2);hsa-miR-4508(2);hsa-miR-2115-5p(2);hsa-miR-4768-5p(2);hsa-miR-3187-3p(2);hsa-miR-596(2);hsa-miR-650(2);hsa-miR-3157-5p(2);hsa-miR-7107-3p(2);hsa-miR-4723-3p(2);hsa-miR-4254(2);hsa-mi…	46	hsa-miR-5787(4);hsa-miR-3183(4);hsa-miR-3940-5p(3);hsa-miR-3158-3p(3);hsa-miR-6855-5p(3);hsa-miR-762(3);hsa-miR-6823-5p(3);hsa-miR-6836-5p(3);hsa-miR-6813-5p(3);hsa-miR-185-3p(2);hsa-miR-6744-3p(2);hsa-miR-1266-3p(2);hsa-miR-4508(2);hsa-miR-2115-5p(2);hsa-miR-4768-5p(2);hsa-miR-3187-3p(2);hsa-miR-596(2);hsa-miR-650(2);hsa-miR-3157-5p(2);hsa-miR-7107-3p(2);hsa-miR-4723-3p(2);hsa-miR-4254(2);hsa-mi…
hsa_circ_0122382_CBC1	0.395693	0.0422488	2.3573	up	4.8913	11.1586	147.041	318.937	7.24859	24.7294	3.97424	5.16931	5.49305	5.58601	3.42124	5.19715	Not Detected	Not Detected	Detected	Detected	Not Detected	Not Detected	0	chr3	15051365	15059193	-	Rybak-Wolf2015	hsa_circ_0122382	hsa_circ_0122382		7828	7828	ENSG00000177463	ENST00000425241	---	GGCACCCACCAGAAGTATATTTCCTTGAGT	7182	NR2C2	100	hsa-miR-5001-3p(8);hsa-miR-3192-5p(7);hsa-miR-4459(7);hsa-miR-4739(6);hsa-miR-1254(5);hsa-miR-4667-5p(5);hsa-miR-619-5p(5);hsa-miR-6756-5p(5);hsa-miR-6780a-5p(5);hsa-miR-6810-5p(5);hsa-miR-7851-3p(5);hsa-miR-1273a(4);hsa-miR-1303(4);hsa-miR-3131(4);hsa-miR-3135a(4);hsa-miR-3157-5p(4);hsa-miR-3689b-3p(4);hsa-miR-3689c(4);hsa-miR-4476(4);hsa-miR-4763-3p(4);hsa-miR-5001-5p(4);hsa-miR-5095(4);hsa-miR…	100	hsa-miR-5001-3p(8);hsa-miR-3192-5p(7);hsa-miR-4459(7);hsa-miR-4739(6);hsa-miR-1254(5);hsa-miR-4667-5p(5);hsa-miR-619-5p(5);hsa-miR-6756-5p(5);hsa-miR-6780a-5p(5);hsa-miR-6810-5p(5);hsa-miR-7851-3p(5);hsa-miR-1273a(4);hsa-miR-1303(4);hsa-miR-3131(4);hsa-miR-3135a(4);hsa-miR-3157-5p(4);hsa-miR-3689b-3p(4);hsa-miR-3689c(4);hsa-miR-4476(4);hsa-miR-4763-3p(4);hsa-miR-5001-5p(4);hsa-miR-5095(4);hsa-miR…	-	NM_003298	100	hsa-miR-5001-3p(8);hsa-miR-3192-5p(7);hsa-miR-4459(7);hsa-miR-4739(6);hsa-miR-1254(5);hsa-miR-6810-5p(5);hsa-miR-6780a-5p(5);hsa-miR-7851-3p(5);hsa-miR-4667-5p(5);hsa-miR-619-5p(5);hsa-miR-6756-5p(5);hsa-miR-6780b-5p(4);hsa-miR-661(4);hsa-miR-6825-5p(4);hsa-miR-5001-5p(4);hsa-miR-1303(4);hsa-miR-4763-3p(4);hsa-miR-3135a(4);hsa-miR-6748-5p(4);hsa-miR-1273a(4);hsa-miR-3131(4);hsa-miR-6769b-5p(4);hs…	100	hsa-miR-5001-3p(8);hsa-miR-3192-5p(7);hsa-miR-4459(7);hsa-miR-4739(6);hsa-miR-1254(5);hsa-miR-6810-5p(5);hsa-miR-6780a-5p(5);hsa-miR-7851-3p(5);hsa-miR-4667-5p(5);hsa-miR-619-5p(5);hsa-miR-6756-5p(5);hsa-miR-6780b-5p(4);hsa-miR-661(4);hsa-miR-6825-5p(4);hsa-miR-5001-5p(4);hsa-miR-1303(4);hsa-miR-4763-3p(4);hsa-miR-3135a(4);hsa-miR-6748-5p(4);hsa-miR-1273a(4);hsa-miR-3131(4);hsa-miR-6769b-5p(4);hs…
hsa_circ_0032476_CBC1	0.323996	0.0253854	2.0997	up	2.0686	3.28053	67.489	111.07	7.09163	13.5741	2.41853	3.51505	4.4155	4.16885	3.38828	3.94807	Not Detected	Not Detected	Detected	Detected	Not Detected	Not Detected	0	chr14	72169097	72176381	+	circbase|Rybak-Wolf2015|deepbase	hsa_circ_0032476	hsa_circ_0032476	hsa-circRNA2355-15	7284	750	ENSG00000197555	ENST00000381232	72169098-72169222 exon:ENSE00003561678|72171939-72172057 exon:ENSE00003537412|72175939-72176381 exon:ENSE00003497531	TGCTTCCCACACAAGGTTTGGAGTGAGCCG	26037	SIPA1L1	100	hsa-miR-3135b(3);hsa-miR-3936(2);hsa-miR-4505(2);hsa-miR-5787(2);hsa-miR-597-3p(2);hsa-miR-608(2);hsa-miR-637(2);hsa-miR-653-3p(2);hsa-miR-6852-5p(2);hsa-miR-7974(2);hsa-let-7i-5p(1);hsa-miR-1183(1);hsa-miR-1202(1);hsa-miR-1227-5p(1);hsa-miR-1255b-2-3p(1);hsa-miR-125a-5p(1);hsa-miR-1270(1);hsa-miR-1271-3p(1);hsa-miR-1273f(1);hsa-miR-1291(1);hsa-miR-132-5p(1);hsa-miR-134-3p(1);hsa-miR-138-1-3p(1);…	10	hsa-miR-3135b(3);hsa-miR-3936(2);hsa-miR-4505(2);hsa-miR-5787(2);hsa-miR-597-3p(2);hsa-miR-608(2);hsa-miR-637(2);hsa-miR-653-3p(2);hsa-miR-6852-5p(2);hsa-miR-7974(2)	-	NM_015556	100	hsa-miR-3135b(3);hsa-miR-5787(2);hsa-miR-637(2);hsa-miR-608(2);hsa-miR-3936(2);hsa-miR-653-3p(2);hsa-miR-7974(2);hsa-miR-6852-5p(2);hsa-miR-597-3p(2);hsa-miR-4505(2);hsa-miR-196b-5p(1);hsa-miR-132-5p(1);hsa-miR-185-3p(1);hsa-miR-4741(1);hsa-miR-4649-5p(1);hsa-miR-1915-5p(1);hsa-miR-30c-2-3p(1);hsa-miR-3064-5p(1);hsa-miR-149-5p(1);hsa-miR-6807-5p(1);hsa-miR-6893-3p(1);hsa-miR-34a-5p(1);hsa-miR-685…	10	hsa-miR-3135b(3);hsa-miR-5787(2);hsa-miR-637(2);hsa-miR-608(2);hsa-miR-3936(2);hsa-miR-653-3p(2);hsa-miR-7974(2);hsa-miR-6852-5p(2);hsa-miR-597-3p(2);hsa-miR-4505(2)
hsa_circ_0061277_CBC1	0.398634	0.0430422	2.85672	up	4.34653	3.37234	79.04	114.591	6.62485	48.433	3.81387	3.55073	4.63071	4.21094	3.26999	6.33603	Not Detected	Not Detected	Detected	Detected	Not Detected	Not Detected	0	chr21	17135209	17135287	+	circbase|deepbase	hsa_circ_0061277	hsa_circ_0061277	hsa-circRNA5121-19	78	78	ENSG00000155313	ENST00000351097	17135210-17135287 exon:ENSE00001382509	CAGCAAGCCTTGAAGCACCAGCAGACGTTT	29761	USP25	-	-	-	-	-	NM_013396	-	-	-	-
hsa_circ_0040520_CBC1	0.297335	0.0206338	2.02047	up	2.69827	2.04844	53.8376	67.6473	6.16219	12.0238	3.1849	2.26339	4.11724	3.53631	2.87673	3.71554	Not Detected	Not Detected	Detected	Detected	Not Detected	Not Detected	0	chr16	74955844	74990508	-	circbase|deepbase	hsa_circ_0040520	hsa_circ_0040520	hsa-circRNA11184-16	34664	782	ENSG00000103091	ENST00000262144	74955845-74956001 exon:ENSE00003594933|74957824-74957901 exon:ENSE00003626572|74972048-74972164 exon:ENSE00003513354|74976636-74976724 exon:ENSE00003577676|74982417-74982454 exon:ENSE00003571571|74983616-74983696 exon:ENSE00003641935|74985356-74985441 exon:ENSE00003558402|74990373-74990508 exon:ENSE00003542801	GGAAGCAGAAGGAAGCCGCAGATTCTTATA	79726	WDR59	100	hsa-miR-138-5p(2);hsa-miR-3689a-3p(2);hsa-miR-6874-5p(2);hsa-miR-6876-3p(2);hsa-let-7b-5p(1);hsa-let-7c-5p(1);hsa-let-7d-5p(1);hsa-let-7i-5p(1);hsa-miR-1228-5p(1);hsa-miR-1231(1);hsa-miR-1237-3p(1);hsa-miR-1246(1);hsa-miR-1273g-3p(1);hsa-miR-1273h-5p(1);hsa-miR-1324(1);hsa-miR-136-3p(1);hsa-miR-140-3p(1);hsa-miR-141-3p(1);hsa-miR-1470(1);hsa-miR-1587(1);hsa-miR-18a-5p(1);hsa-miR-196b-3p(1);hsa-mi…	4	hsa-miR-138-5p(2);hsa-miR-3689a-3p(2);hsa-miR-6874-5p(2);hsa-miR-6876-3p(2)	-	NM_030581	100	hsa-miR-6876-3p(2);hsa-miR-6874-5p(2);hsa-miR-3689a-3p(2);hsa-miR-138-5p(2);hsa-miR-4491(1);hsa-miR-631(1);hsa-miR-8071(1);hsa-miR-502-3p(1);hsa-miR-665(1);hsa-miR-7108-5p(1);hsa-miR-508-5p(1);hsa-miR-30c-2-3p(1);hsa-miR-3612(1);hsa-miR-490-5p(1);hsa-let-7b-5p(1);hsa-miR-6840-3p(1);hsa-miR-1231(1);hsa-miR-6835-5p(1);hsa-miR-664a-5p(1);hsa-miR-4755-5p(1);hsa-miR-34a-5p(1);hsa-miR-6854-5p(1);hsa-mi…	4	hsa-miR-6876-3p(2);hsa-miR-6874-5p(2);hsa-miR-3689a-3p(2);hsa-miR-138-5p(2)
hsa_circ_0119906_CBC1	0.274913	0.0169035	3.68062	up	7.349	12.6771	249.133	445.593	17.6331	145.05	4.50353	5.34086	6.25532	6.06075	4.76111	7.92927	Not Detected	Detected	Detected	Detected	Not Detected	Detected	0	chr2	37240983	37247020	-	Rybak-Wolf2015|deepbase	hsa_circ_0119906	hsa_circ_0119906	hsa-circRNA12464-36	6037	249	ENSG00000008869	ENST00000233099	37240984-37241163 exon:ENSE00001653294|37246952-37247020 exon:ENSE00001720462	AAAGCTTGGGCAGAGGTGGGAGCTGCTCTA	54497	HEATR5B	28	hsa-miR-6842-3p(2);hsa-miR-7161-3p(2);hsa-miR-1301-3p(1);hsa-miR-150-3p(1);hsa-miR-198(1);hsa-miR-3183(1);hsa-miR-34b-3p(1);hsa-miR-3615(1);hsa-miR-3663-5p(1);hsa-miR-3667-3p(1);hsa-miR-378c(1);hsa-miR-432-5p(1);hsa-miR-4436b-5p(1);hsa-miR-4440(1);hsa-miR-4487(1);hsa-miR-450b-3p(1);hsa-miR-4633-5p(1);hsa-miR-4764-3p(1);hsa-miR-5001-5p(1);hsa-miR-5009-5p(1);hsa-miR-542-5p(1);hsa-miR-608(1);hsa-miR…	2	hsa-miR-6842-3p(2);hsa-miR-7161-3p(2)	-	ENST00000233099.5	28	hsa-miR-7161-3p(2);hsa-miR-6842-3p(2);hsa-miR-8088(1);hsa-miR-6720-5p(1);hsa-miR-432-5p(1);hsa-miR-4764-3p(1);hsa-miR-3183(1);hsa-miR-450b-3p(1);hsa-miR-5001-5p(1);hsa-miR-4436b-5p(1);hsa-miR-4440(1);hsa-miR-6758-5p(1);hsa-miR-34b-3p(1);hsa-miR-542-5p(1);hsa-miR-4633-5p(1);hsa-miR-198(1);hsa-miR-6131(1);hsa-miR-6748-3p(1);hsa-miR-3667-3p(1);hsa-miR-3663-5p(1);hsa-miR-5009-5p(1);hsa-miR-6849-3p(1)…	2	hsa-miR-7161-3p(2);hsa-miR-6842-3p(2)
hsa-circRNA10069-10_CBC1	0.182858	1.09685e-05	6.87353	up	2.32831	2.3988	156.343	372.908	6.08661	32.908	2.92204	3.05188	5.57607	5.8056	2.781	5.7164	Not Detected	Not Detected	Detected	Detected	Not Detected	Not Detected	0	chr12	96059585	96181246	-	deepbase	hsa-circRNA10069-10		hsa-circRNA10069-10	121661	1695	ENSG00000074527	ENST00000343702	96059586-96059756 exon:ENSE00000497539|96063854-96063922 exon:ENSE00000753420|96076483-96076598 exon:ENSE00001192786|96077274-96077487 exon:ENSE00001192793|96104219-96104407 exon:ENSE00001098588|96106990-96107116 exon:ENSE00000937627|96131644-96131922 exon:ENSE00003459352|96180717-96181246 exon:ENSE00003629116	CAATCCTCAATCCTGGACTGAGTGGAGTAG	59277	NTN4	100	hsa-miR-1225-3p(3);hsa-miR-370-5p(3);hsa-miR-532-3p(3);hsa-miR-1301-3p(2);hsa-miR-1343-3p(2);hsa-miR-25-3p(2);hsa-miR-298(2);hsa-miR-3173-5p(2);hsa-miR-370-3p(2);hsa-miR-449c-5p(2);hsa-miR-4526(2);hsa-miR-4722-5p(2);hsa-miR-4763-3p(2);hsa-miR-4769-3p(2);hsa-miR-500a-3p(2);hsa-miR-5090(2);hsa-miR-637(2);hsa-miR-646(2);hsa-miR-6511b-5p(2);hsa-miR-671-5p(2);hsa-miR-6749-3p(2);hsa-miR-6762-3p(2);hsa-…	31	hsa-miR-1225-3p(3);hsa-miR-370-5p(3);hsa-miR-532-3p(3);hsa-miR-1301-3p(2);hsa-miR-1343-3p(2);hsa-miR-25-3p(2);hsa-miR-298(2);hsa-miR-3173-5p(2);hsa-miR-370-3p(2);hsa-miR-449c-5p(2);hsa-miR-4526(2);hsa-miR-4722-5p(2);hsa-miR-4763-3p(2);hsa-miR-4769-3p(2);hsa-miR-500a-3p(2);hsa-miR-5090(2);hsa-miR-637(2);hsa-miR-646(2);hsa-miR-6511b-5p(2);hsa-miR-671-5p(2);hsa-miR-6749-3p(2);hsa-miR-6762-3p(2);hsa-…	-	-	-	-	-	-
hsa_circ_0019461_CBC1	0.384636	0.0393001	10.2878	up	4.55881	2.07633	87.9029	252.01	6.24978	379.921	3.87952	2.40685	4.77683	5.26088	2.97761	9.31484	Not Detected	Not Detected	Detected	Detected	Not Detected	Detected	0	chr10	101569890	101572901	+	circbase|deepbase	hsa_circ_0019461	hsa_circ_0019461	hsa-circRNA1058-16	3011	279	ENSG00000023839	ENST00000370449	101569891-101569975 exon:ENSE00000719787|101571293-101571359 exon:ENSE00000719801|101572775-101572901 exon:ENSE00000719839	CACATCACCATCAAGGCCAGTGTTTCCACA	1244	ABCC2	38	hsa-miR-4726-3p(2);hsa-miR-1289(1);hsa-miR-1295b-5p(1);hsa-miR-145-5p(1);hsa-miR-1912(1);hsa-miR-1915-3p(1);hsa-miR-219b-5p(1);hsa-miR-3132(1);hsa-miR-3173-3p(1);hsa-miR-3191-5p(1);hsa-miR-3691-3p(1);hsa-miR-376b-5p(1);hsa-miR-3917(1);hsa-miR-3927-5p(1);hsa-miR-3944-3p(1);hsa-miR-4266(1);hsa-miR-4474-3p(1);hsa-miR-4482-3p(1);hsa-miR-449b-3p(1);hsa-miR-4512(1);hsa-miR-455-5p(1);hsa-miR-4656(1);hsa…	1	hsa-miR-4726-3p(2)	-	NM_000392	38	hsa-miR-4726-3p(2);hsa-miR-219b-5p(1);hsa-miR-3691-3p(1);hsa-miR-5088-5p(1);hsa-miR-1295b-5p(1);hsa-miR-4512(1);hsa-miR-6837-5p(1);hsa-miR-4660(1);hsa-miR-4482-3p(1);hsa-miR-4266(1);hsa-miR-3173-3p(1);hsa-miR-145-5p(1);hsa-miR-455-5p(1);hsa-miR-6729-3p(1);hsa-miR-4756-5p(1);hsa-miR-6754-5p(1);hsa-miR-6826-3p(1);hsa-miR-6817-5p(1);hsa-miR-3917(1);hsa-miR-6887-3p(1);hsa-miR-6836-5p(1);hsa-miR-3944-…	1	hsa-miR-4726-3p(2)
hsa_circ_0025202_CBC1	0.420306	0.0496767	2.11593	up	27.9692	31.3209	350.844	754.749	23.6397	114.308	6.20948	6.56202	6.75664	6.88733	5.22115	7.59255	Detected	Detected	Detected	Detected	Not Detected	Detected	0	chr12	6646474	6647162	+	circbase|deepbase	hsa_circ_0025202	hsa_circ_0025202	hsa-circRNA1650-1	688	495	ENSG00000111640	ENST00000229239	6646475-6646556 exon:ENSE00003663529|6646750-6647162 exon:ENSE00003460425	CAAGCTCATTTCCTGCAATGCCTCCTGCAC	2597	GAPDH	100	hsa-miR-194-3p(2);hsa-miR-1202(1);hsa-miR-1207-5p(1);hsa-miR-1225-3p(1);hsa-miR-1226-5p(1);hsa-miR-1233-3p(1);hsa-miR-1244(1);hsa-miR-1250-5p(1);hsa-miR-1255b-2-3p(1);hsa-miR-1275(1);hsa-miR-128-1-5p(1);hsa-miR-1306-3p(1);hsa-miR-1470(1);hsa-miR-181a-2-3p(1);hsa-miR-1908-5p(1);hsa-miR-1915-5p(1);hsa-miR-197-3p(1);hsa-miR-1972(1);hsa-miR-24-3p(1);hsa-miR-2682-3p(1);hsa-miR-301a-5p(1);hsa-miR-301b-…	1	hsa-miR-194-3p(2)	-	NM_002046	100	hsa-miR-194-3p(2);hsa-miR-6769b-5p(1);hsa-miR-4804-5p(1);hsa-miR-1972(1);hsa-miR-3934-3p(1);hsa-miR-3194-5p(1);hsa-miR-1908-5p(1);hsa-miR-7978(1);hsa-miR-4433a-3p(1);hsa-miR-1244(1);hsa-miR-3150b-3p(1);hsa-miR-7845-5p(1);hsa-miR-6851-3p(1);hsa-miR-1915-5p(1);hsa-miR-598-5p(1);hsa-miR-1250-5p(1);hsa-miR-7106-5p(1);hsa-miR-4726-5p(1);hsa-miR-7843-5p(1);hsa-miR-542-5p(1);hsa-miR-6840-3p(1);hsa-miR-3…	1	hsa-miR-194-3p(2)
hsa_circ_0060650_CBC1	0.202688	0.00663243	2.30222	up	2.96407	2.7233	46.1649	172.119	6.50576	19.7897	3.29161	3.26966	3.91616	4.74167	3.22989	4.7424	Not Detected	Not Detected	Detected	Detected	Not Detected	Not Detected	0	chr20	47267933	47305342	-	circbase|deepbase	hsa_circ_0060650	hsa_circ_0060650	hsa-circRNA13087-16	37409	1469	ENSG00000124126	ENST00000371941	47267934-47268121 exon:ENSE00000845297|47269124-47269244 exon:ENSE00000845300|47269899-47270035 exon:ENSE00000845302|47271828-47271913 exon:ENSE00000845304|47273578-47273726 exon:ENSE00000845306|47274674-47274766 exon:ENSE00000845308|47276457-47276599 exon:ENSE00000845310|47282821-47282893 exon:ENSE00000845312|47292731-47292806 exon:ENSE00000845314|47295898-47295947 exon:ENSE00000845316|47296189-…	GGCCTCACCGCCAAGGCCTGAAGCTGGGCA	57580	PREX1	100	hsa-miR-4685-5p(4);hsa-miR-4655-5p(3);hsa-miR-6786-5p(3);hsa-miR-6791-3p(3);hsa-miR-6858-3p(3);hsa-let-7g-3p(2);hsa-miR-1343-3p(2);hsa-miR-1908-3p(2);hsa-miR-1915-3p(2);hsa-miR-26b-3p(2);hsa-miR-3127-3p(2);hsa-miR-3151-5p(2);hsa-miR-3187-3p(2);hsa-miR-3197(2);hsa-miR-3648(2);hsa-miR-3667-3p(2);hsa-miR-4298(2);hsa-miR-4459(2);hsa-miR-4512(2);hsa-miR-4640-5p(2);hsa-miR-4675(2);hsa-miR-4688(2);hsa-m…	51	hsa-miR-4685-5p(4);hsa-miR-4655-5p(3);hsa-miR-6786-5p(3);hsa-miR-6791-3p(3);hsa-miR-6858-3p(3);hsa-let-7g-3p(2);hsa-miR-1343-3p(2);hsa-miR-1908-3p(2);hsa-miR-1915-3p(2);hsa-miR-26b-3p(2);hsa-miR-3127-3p(2);hsa-miR-3151-5p(2);hsa-miR-3187-3p(2);hsa-miR-3197(2);hsa-miR-3648(2);hsa-miR-3667-3p(2);hsa-miR-4298(2);hsa-miR-4459(2);hsa-miR-4512(2);hsa-miR-4640-5p(2);hsa-miR-4675(2);hsa-miR-4688(2);hsa-m…	-	NM_020820	100	hsa-miR-4685-5p(4);hsa-miR-4655-5p(3);hsa-miR-6858-3p(3);hsa-miR-6791-3p(3);hsa-miR-6786-5p(3);hsa-miR-6744-3p(2);hsa-miR-7108-5p(2);hsa-miR-3187-3p(2);hsa-miR-6753-5p(2);hsa-miR-6837-5p(2);hsa-miR-6743-5p(2);hsa-miR-663a(2);hsa-miR-6780b-5p(2);hsa-miR-6788-3p(2);hsa-miR-4640-5p(2);hsa-miR-4691-3p(2);hsa-miR-6781-3p(2);hsa-miR-6868-3p(2);hsa-miR-3667-3p(2);hsa-miR-6836-5p(2);hsa-miR-4459(2);hsa-m…	51	hsa-miR-4685-5p(4);hsa-miR-4655-5p(3);hsa-miR-6858-3p(3);hsa-miR-6791-3p(3);hsa-miR-6786-5p(3);hsa-miR-6744-3p(2);hsa-miR-7108-5p(2);hsa-miR-3187-3p(2);hsa-miR-6753-5p(2);hsa-miR-6837-5p(2);hsa-miR-6743-5p(2);hsa-miR-663a(2);hsa-miR-6780b-5p(2);hsa-miR-6788-3p(2);hsa-miR-4640-5p(2);hsa-miR-4691-3p(2);hsa-miR-6781-3p(2);hsa-miR-6868-3p(2);hsa-miR-3667-3p(2);hsa-miR-6836-5p(2);hsa-miR-4459(2);hsa-m…
hsa-circRNA902-22_CBC1	0.186271	0.00382312	2.5466	up	2.53445	3.34704	112.315	162.575	6.8774	15.793	3.10107	3.54111	5.09898	4.6673	3.33934	4.26096	Not Detected	Not Detected	Detected	Detected	Not Detected	Not Detected	0	chr10	35818900	35819171	+	deepbase	hsa-circRNA902-22		hsa-circRNA902-22	271	178	ENSG00000108100	ENST00000374706	35818901-35818958 exon:ENSE00003620817|35819052-35819171 exon:ENSE00003684674	GCCATCGTCACCCTGGGACCCAGATGGAAG	219771	CCNY	21	hsa-miR-103a-3p(1);hsa-miR-107(1);hsa-miR-1179(1);hsa-miR-181a-5p(1);hsa-miR-181b-5p(1);hsa-miR-181c-5p(1);hsa-miR-181d-5p(1);hsa-miR-3187-5p(1);hsa-miR-4427(1);hsa-miR-4524a-5p(1);hsa-miR-4663(1);hsa-miR-4665-3p(1);hsa-miR-4669(1);hsa-miR-4686(1);hsa-miR-500a-5p(1);hsa-miR-502-5p(1);hsa-miR-503-5p(1);hsa-miR-6733-3p(1);hsa-miR-6860(1);hsa-miR-760(1);hsa-miR-891a-3p(1)	-	-	-	-	-	-	-	-
hsa_circ_0048942_CBC1	0.345622	0.0296713	3.99922	up	2.74226	2.41663	176.684	383.03	6.06694	10.7744	3.20274	3.0657	5.75765	5.84285	2.75017	3.41727	Not Detected	Not Detected	Detected	Detected	Not Detected	Not Detected	0	chr19	7119459	7132328	-	circbase|deepbase	hsa_circ_0048942	hsa_circ_0048942	hsa-circRNA11946-29	12869	1112	ENSG00000171105	ENST00000341500	7119460-7119594 exon:ENSE00001157513|7120631-7120760 exon:ENSE00003491310|7122625-7122784 exon:ENSE00003645740|7122890-7123000 exon:ENSE00003469979|7125294-7125538 exon:ENSE00001157539|7126595-7126662 exon:ENSE00001157546|7128863-7128965 exon:ENSE00001157555|7132169-7132328 exon:ENSE00001157563	CTGTCCAGAGAGAGTGAGCTGCATCTCTGC	3643	INSR	100	hsa-miR-149-5p(2);hsa-miR-4518(2);hsa-miR-4529-5p(2);hsa-miR-4664-3p(2);hsa-miR-5001-3p(2);hsa-miR-6075(2);hsa-miR-663b(2);hsa-miR-665(2);hsa-miR-6779-5p(2);hsa-miR-6824-3p(2);hsa-miR-6825-5p(2);hsa-miR-6847-5p(2);hsa-miR-6851-5p(2);hsa-miR-6882-3p(2);hsa-miR-6886-5p(2);hsa-miR-103b(1);hsa-miR-1183(1);hsa-miR-1184(1);hsa-miR-1185-1-3p(1);hsa-miR-1185-2-3p(1);hsa-miR-1226-3p(1);hsa-miR-1229-5p(1);…	15	hsa-miR-149-5p(2);hsa-miR-4518(2);hsa-miR-4529-5p(2);hsa-miR-4664-3p(2);hsa-miR-5001-3p(2);hsa-miR-6075(2);hsa-miR-663b(2);hsa-miR-665(2);hsa-miR-6779-5p(2);hsa-miR-6824-3p(2);hsa-miR-6825-5p(2);hsa-miR-6847-5p(2);hsa-miR-6851-5p(2);hsa-miR-6882-3p(2);hsa-miR-6886-5p(2)	-	NM_000208	100	hsa-miR-6847-5p(2);hsa-miR-665(2);hsa-miR-149-5p(2);hsa-miR-663b(2);hsa-miR-6851-5p(2);hsa-miR-6882-3p(2);hsa-miR-5001-3p(2);hsa-miR-4518(2);hsa-miR-6825-5p(2);hsa-miR-4664-3p(2);hsa-miR-4529-5p(2);hsa-miR-6886-5p(2);hsa-miR-6824-3p(2);hsa-miR-6779-5p(2);hsa-miR-6075(2);hsa-miR-6769b-5p(1);hsa-miR-1321(1);hsa-miR-640(1);hsa-miR-656-5p(1);hsa-miR-522-5p(1);hsa-miR-519a-5p(1);hsa-miR-6833-3p(1);hsa…	15	hsa-miR-6847-5p(2);hsa-miR-665(2);hsa-miR-149-5p(2);hsa-miR-663b(2);hsa-miR-6851-5p(2);hsa-miR-6882-3p(2);hsa-miR-5001-3p(2);hsa-miR-4518(2);hsa-miR-6825-5p(2);hsa-miR-4664-3p(2);hsa-miR-4529-5p(2);hsa-miR-6886-5p(2);hsa-miR-6824-3p(2);hsa-miR-6779-5p(2);hsa-miR-6075(2)
hsa_circ_0080042_CBC1	0.182858	0.00196678	2.91564	up	2.62135	2.04123	54.0787	117.411	5.99021	15.6166	3.15062	2.22461	4.12178	4.2422	2.59488	4.23756	Not Detected	Not Detected	Detected	Detected	Not Detected	Not Detected	0	chr7	44605402	44609727	-	circbase|deepbase	hsa_circ_0080042	hsa_circ_0080042	hsa-circRNA15123-11	4325	832	ENSG00000136271	ENST00000446987	44605403-44605678 exon:ENSE00001759016|44606047-44606123 exon:ENSE00003616123|44607717-44607822 exon:ENSE00003621687|44608502-44608591 exon:ENSE00003537369|44608729-44608802 exon:ENSE00003613634|44609408-44609502 exon:ENSE00003671012|44609614-44609727 exon:ENSE00003515068	ATTTTAGCTGCCCCAGGCCTCTGATCCGGA	54606	DDX56	100	hsa-miR-1184(2);hsa-miR-1202(2);hsa-miR-1226-5p(2);hsa-miR-1233-5p(2);hsa-miR-1538(2);hsa-miR-2278(2);hsa-miR-2467-5p(2);hsa-miR-328-5p(2);hsa-miR-3928-5p(2);hsa-miR-3940-5p(2);hsa-miR-3972(2);hsa-miR-4459(2);hsa-miR-4512(2);hsa-miR-4663(2);hsa-miR-4722-5p(2);hsa-miR-6772-5p(2);hsa-miR-6804-5p(2);hsa-miR-6859-5p(2);hsa-miR-939-5p(2);hsa-let-7b-5p(1);hsa-let-7c-5p(1);hsa-miR-1228-3p(1);hsa-miR-123…	19	hsa-miR-1184(2);hsa-miR-1202(2);hsa-miR-1226-5p(2);hsa-miR-1233-5p(2);hsa-miR-1538(2);hsa-miR-2278(2);hsa-miR-2467-5p(2);hsa-miR-328-5p(2);hsa-miR-3928-5p(2);hsa-miR-3940-5p(2);hsa-miR-3972(2);hsa-miR-4459(2);hsa-miR-4512(2);hsa-miR-4663(2);hsa-miR-4722-5p(2);hsa-miR-6772-5p(2);hsa-miR-6804-5p(2);hsa-miR-6859-5p(2);hsa-miR-939-5p(2)	-	NM_019082	100	hsa-miR-1538(2);hsa-miR-3928-5p(2);hsa-miR-1233-5p(2);hsa-miR-3940-5p(2);hsa-miR-6804-5p(2);hsa-miR-1184(2);hsa-miR-939-5p(2);hsa-miR-328-5p(2);hsa-miR-3972(2);hsa-miR-2278(2);hsa-miR-4663(2);hsa-miR-6772-5p(2);hsa-miR-4722-5p(2);hsa-miR-4459(2);hsa-miR-1226-5p(2);hsa-miR-1202(2);hsa-miR-4512(2);hsa-miR-6859-5p(2);hsa-miR-2467-5p(2);hsa-miR-4755-3p(1);hsa-miR-2861(1);hsa-miR-1266-5p(1);hsa-miR-39…	19	hsa-miR-1538(2);hsa-miR-3928-5p(2);hsa-miR-1233-5p(2);hsa-miR-3940-5p(2);hsa-miR-6804-5p(2);hsa-miR-1184(2);hsa-miR-939-5p(2);hsa-miR-328-5p(2);hsa-miR-3972(2);hsa-miR-2278(2);hsa-miR-4663(2);hsa-miR-6772-5p(2);hsa-miR-4722-5p(2);hsa-miR-4459(2);hsa-miR-1226-5p(2);hsa-miR-1202(2);hsa-miR-4512(2);hsa-miR-6859-5p(2);hsa-miR-2467-5p(2)
hsa-circRNA5987-9_CBC1	0.29095	0.0196216	4.20301	up	2.66992	2.07187	47.1583	222.672	7.76903	45.8218	3.17345	2.38587	3.94385	5.08984	3.51044	6.25034	Not Detected	Not Detected	Detected	Detected	Not Detected	Detected	0	chr4	52714370	52729875	+	deepbase	hsa-circRNA5987-9		hsa-circRNA5987-9	15505	274	ENSG00000109184	ENST00000507741	52714371-52714533 exon:ENSE00003678667|52729603-52729673 exon:ENSE00003651554|52729836-52729875 exon:ENSE00003503148	ACGATCACCAAACAGATATCAGTTTTAGAG	23142	DCUN1D4	22	hsa-let-7e-5p(1);hsa-miR-1237-3p(1);hsa-miR-383-5p(1);hsa-miR-3929(1);hsa-miR-4255(1);hsa-miR-4536-5p(1);hsa-miR-4667-3p(1);hsa-miR-4676-5p(1);hsa-miR-4786-5p(1);hsa-miR-483-3p(1);hsa-miR-543(1);hsa-miR-602(1);hsa-miR-628-5p(1);hsa-miR-6757-5p(1);hsa-miR-6766-5p(1);hsa-miR-6774-5p(1);hsa-miR-6782-5p(1);hsa-miR-6835-3p(1);hsa-miR-6868-3p(1);hsa-miR-6875-5p(1);hsa-miR-6882-3p(1);hsa-miR-8079(1)	-	-	-	-	-	-	-	-
hsa_circ_0032958_CBC1	0.182858	0.000548724	2.80812	up	11.2332	9.30661	325.831	625.222	26.8362	57.5647	5.03114	4.92617	6.648	6.58421	5.41124	6.60516	Not Detected	Not Detected	Detected	Detected	Not Detected	Detected	0	chr14	91805453	91875111	-	circbase|deepbase	hsa_circ_0032958	hsa_circ_0032958	hsa-circRNA10560-11	69658	816	ENSG00000015133	ENST00000389857	---	GACTAGCTGCCTCCCAGATCCCAGGCCCAC	440193	CCDC88C	100	hsa-miR-1587(2);hsa-miR-185-3p(2);hsa-miR-3620-5p(2);hsa-miR-3663-3p(2);hsa-miR-3692-5p(2);hsa-miR-370-3p(2);hsa-miR-4267(2);hsa-miR-4492(2);hsa-miR-4498(2);hsa-miR-4505(2);hsa-miR-4659b-3p(2);hsa-miR-4739(2);hsa-miR-4785(2);hsa-miR-486-3p(2);hsa-miR-5787(2);hsa-miR-593-5p(2);hsa-miR-608(2);hsa-miR-6085(2);hsa-miR-612(2);hsa-miR-637(2);hsa-miR-661(2);hsa-miR-6727-5p(2);hsa-miR-6762-5p(2);hsa-miR-…	30	hsa-miR-1587(2);hsa-miR-185-3p(2);hsa-miR-3620-5p(2);hsa-miR-3663-3p(2);hsa-miR-3692-5p(2);hsa-miR-370-3p(2);hsa-miR-4267(2);hsa-miR-4492(2);hsa-miR-4498(2);hsa-miR-4505(2);hsa-miR-4659b-3p(2);hsa-miR-4739(2);hsa-miR-4785(2);hsa-miR-486-3p(2);hsa-miR-5787(2);hsa-miR-593-5p(2);hsa-miR-608(2);hsa-miR-6085(2);hsa-miR-612(2);hsa-miR-637(2);hsa-miR-661(2);hsa-miR-6727-5p(2);hsa-miR-6762-5p(2);hsa-miR-…	-	NM_001080414	100	hsa-miR-370-3p(2);hsa-miR-185-3p(2);hsa-miR-5787(2);hsa-miR-637(2);hsa-miR-608(2);hsa-miR-4739(2);hsa-miR-1587(2);hsa-miR-4659b-3p(2);hsa-miR-6855-5p(2);hsa-miR-593-5p(2);hsa-miR-6772-3p(2);hsa-miR-612(2);hsa-miR-762(2);hsa-miR-4267(2);hsa-miR-7843-5p(2);hsa-miR-4492(2);hsa-miR-661(2);hsa-miR-6085(2);hsa-miR-6848-5p(2);hsa-miR-486-3p(2);hsa-miR-3663-3p(2);hsa-miR-766-3p(2);hsa-miR-6846-5p(2);hsa-…	30	hsa-miR-370-3p(2);hsa-miR-185-3p(2);hsa-miR-5787(2);hsa-miR-637(2);hsa-miR-608(2);hsa-miR-4739(2);hsa-miR-1587(2);hsa-miR-4659b-3p(2);hsa-miR-6855-5p(2);hsa-miR-593-5p(2);hsa-miR-6772-3p(2);hsa-miR-612(2);hsa-miR-762(2);hsa-miR-4267(2);hsa-miR-7843-5p(2);hsa-miR-4492(2);hsa-miR-661(2);hsa-miR-6085(2);hsa-miR-6848-5p(2);hsa-miR-486-3p(2);hsa-miR-3663-3p(2);hsa-miR-766-3p(2);hsa-miR-6846-5p(2);hsa-…
hsa_circ_0079525_CBC1	0.279822	0.0177047	2.09771	up	2.04444	2.86482	41.7211	78.0535	5.8715	12.2979	2.3355	3.33446	3.78301	3.71533	2.37775	3.75582	Not Detected	Not Detected	Detected	Detected	Not Detected	Not Detected	0	chr7	17936956	17937069	-	circbase|deepbase	hsa_circ_0079525	hsa_circ_0079525	hsa-circRNA15046-44	113	113	ENSG00000071189	ENST00000428135	17936957-17937069 exon:ENSE00003662354	CTGCTTTGTGGGTGGGCCAGTCTATCCATA	23161	SNX13	12	hsa-miR-135a-5p(1);hsa-miR-135b-5p(1);hsa-miR-3158-3p(1);hsa-miR-3189-5p(1);hsa-miR-3691-3p(1);hsa-miR-6510-5p(1);hsa-miR-670-3p(1);hsa-miR-6847-5p(1);hsa-miR-6870-3p(1);hsa-miR-7843-5p(1);hsa-miR-8060(1);hsa-miR-8080(1)	-	-	-	NM_015132	12	hsa-miR-7843-5p(1);hsa-miR-6870-3p(1);hsa-miR-8060(1);hsa-miR-3189-5p(1);hsa-miR-3691-3p(1);hsa-miR-6847-5p(1);hsa-miR-8080(1);hsa-miR-6510-5p(1);hsa-miR-3158-3p(1);hsa-miR-135a-5p(1);hsa-miR-670-3p(1);hsa-miR-135b-5p(1)	-	-
hsa_circ_0000915_CBC1	0.198946	0.00607922	2.37131	up	4.54536	6.28039	192.659	246.587	12.7269	24.1	3.87534	4.4146	5.88605	5.22947	4.23426	5.14571	Not Detected	Not Detected	Detected	Detected	Not Detected	Not Detected	0	chr19	18650180	18650530	-	circbase|Rybak-Wolf2015|deepbase	hsa_circ_0000915	hsa_circ_0000915	hsa-circRNA12100-11	350	259	ENSG00000105701	ENST00000597960	18650181-18650269 exon:ENSE00003542457|18650361-18650530 exon:ENSE00000691184	CGGCCCCCAAGGCAGGGAACGGGCTGTTGA	23770	FKBP8	75	hsa-miR-6765-3p(2);hsa-miR-1204(1);hsa-miR-1226-3p(1);hsa-miR-1237-3p(1);hsa-miR-1238-3p(1);hsa-miR-1238-5p(1);hsa-miR-128-1-5p(1);hsa-miR-128-2-5p(1);hsa-miR-1291(1);hsa-miR-1343-3p(1);hsa-miR-149-5p(1);hsa-miR-1912(1);hsa-miR-194-3p(1);hsa-miR-1976(1);hsa-miR-2861(1);hsa-miR-3138(1);hsa-miR-3151-5p(1);hsa-miR-3189-3p(1);hsa-miR-328-3p(1);hsa-miR-330-5p(1);hsa-miR-340-3p(1);hsa-miR-3661(1);hsa-m…	1	hsa-miR-6765-3p(2)	hsa_circ_000271	NM_012181	75	hsa-miR-6765-3p(2);hsa-miR-6813-3p(1);hsa-miR-3677-5p(1);hsa-miR-2861(1);hsa-miR-631(1);hsa-miR-6770-3p(1);hsa-miR-3138(1);hsa-miR-4691-5p(1);hsa-miR-3151-5p(1);hsa-miR-6827-3p(1);hsa-miR-6791-5p(1);hsa-miR-5586-3p(1);hsa-miR-433-5p(1);hsa-miR-149-5p(1);hsa-miR-6736-3p(1);hsa-miR-5190(1);hsa-miR-6868-3p(1);hsa-miR-6764-5p(1);hsa-miR-4745-5p(1);hsa-miR-4778-3p(1);hsa-miR-3918(1);hsa-miR-6792-3p(1)…	1	hsa-miR-6765-3p(2)
hsa-circRNA15875-13_CBC1	0.217599	0.00921568	3.49247	up	9.53601	6.85544	188.92	983.014	12.7846	35.0914	4.82183	4.53227	5.85852	7.32098	4.24136	5.8287	Not Detected	Not Detected	Detected	Detected	Not Detected	Not Detected	0	chr9	113233643	113245973	-	deepbase	hsa-circRNA15875-13		hsa-circRNA15875-13	12330	1068	ENSG00000165124	ENST00000401783	113233644-113233877 exon:ENSE00003611942|113234439-113234603 exon:ENSE00003513530|113238484-113238595 exon:ENSE00003570423|113241915-113242036 exon:ENSE00003501152|113243522-113243716 exon:ENSE00003562940|113244641-113244772 exon:ENSE00003542232|113245866-113245973 exon:ENSE00003636707	GAGGGCGTATGTGTGATGCAGAACCACCTG	79987	SVEP1	100	hsa-miR-3130-3p(2);hsa-miR-4691-5p(2);hsa-miR-103b(1);hsa-miR-1199-5p(1);hsa-miR-1224-5p(1);hsa-miR-1226-5p(1);hsa-miR-1228-5p(1);hsa-miR-1248(1);hsa-miR-1254(1);hsa-miR-1266-3p(1);hsa-miR-1270(1);hsa-miR-1273h-5p(1);hsa-miR-1294(1);hsa-miR-146a-5p(1);hsa-miR-146b-5p(1);hsa-miR-1914-3p(1);hsa-miR-1915-3p(1);hsa-miR-193a-5p(1);hsa-miR-2467-5p(1);hsa-miR-298(1);hsa-miR-29c-5p(1);hsa-miR-30b-3p(1);h…	2	hsa-miR-3130-3p(2);hsa-miR-4691-5p(2)	-	-	-	-	-	-
hsa_circ_0072969_CBC1	0.389603	0.0405356	2.64881	up	2.5289	2.70232	166.456	161.492	6.98559	11.3644	3.09743	3.25789	5.67496	4.6587	3.36462	3.6023	Not Detected	Not Detected	Detected	Detected	Not Detected	Not Detected	0	chr5	72364476	72364606	+	circbase|deepbase	hsa_circ_0072969	hsa_circ_0072969	hsa-circRNA6314-12	130	130	ENSG00000157107	ENST00000430046	72364477-72364606 exon:ENSE00003539033	ATACTCCAACAGTAGCCCAGGCCATTCAGC	115548	FCHO2	39	hsa-miR-1587(2);hsa-miR-3620-5p(2);hsa-miR-4656(2);hsa-miR-6756-5p(2);hsa-miR-6793-5p(2);hsa-miR-762(2);hsa-miR-1265(1);hsa-miR-138-5p(1);hsa-miR-1538(1);hsa-miR-208a-5p(1);hsa-miR-3185(1);hsa-miR-3619-5p(1);hsa-miR-3916(1);hsa-miR-4459(1);hsa-miR-4468(1);hsa-miR-4489(1);hsa-miR-4498(1);hsa-miR-4507(1);hsa-miR-4511(1);hsa-miR-4651(1);hsa-miR-4722-5p(1);hsa-miR-4763-3p(1);hsa-miR-520g-5p(1);hsa-mi…	6	hsa-miR-1587(2);hsa-miR-3620-5p(2);hsa-miR-4656(2);hsa-miR-6756-5p(2);hsa-miR-6793-5p(2);hsa-miR-762(2)	-	NM_138782	39	hsa-miR-1587(2);hsa-miR-6756-5p(2);hsa-miR-3620-5p(2);hsa-miR-6793-5p(2);hsa-miR-4656(2);hsa-miR-762(2);hsa-miR-6769b-5p(1);hsa-miR-664b-5p(1);hsa-miR-4507(1);hsa-miR-3916(1);hsa-miR-3619-5p(1);hsa-miR-6732-5p(1);hsa-miR-4511(1);hsa-miR-1538(1);hsa-miR-4468(1);hsa-miR-761(1);hsa-miR-138-5p(1);hsa-miR-6751-5p(1);hsa-miR-520g-5p(1);hsa-miR-6851-5p(1);hsa-miR-6868-5p(1);hsa-miR-4763-3p(1);hsa-miR-46…	6	hsa-miR-1587(2);hsa-miR-6756-5p(2);hsa-miR-3620-5p(2);hsa-miR-6793-5p(2);hsa-miR-4656(2);hsa-miR-762(2)
hsa_circ_0010137_CBC1	0.363231	0.0337674	2.16328	up	87.0436	90.7326	1988.74	4352.29	268.245	239.284	7.70472	8.01242	9.40303	9.70867	8.70452	8.64963	Detected	Detected	Detected	Detected	Detected	Detected	0	chr1	16528276	16535578	-	circbase|deepbase	hsa_circ_0010137	hsa_circ_0010137	hsa-circRNA8311-7	7302	2175	ENSG00000142632	ENST00000270747	16528277-16528356 exon:ENSE00003607928|16528911-16529069 exon:ENSE00001164285|16531254-16531414 exon:ENSE00003643945|16531582-16531671 exon:ENSE00003643957|16531846-16531920 exon:ENSE00003588176|16532033-16532162 exon:ENSE00003660699|16532426-16532578 exon:ENSE00003502999|16532675-16532835 exon:ENSE00003458701|16533443-16533705 exon:ENSE00000955436|16534017-16534093 exon:ENSE00001031690|16534170-…	TCAGTGAGGGGGAAGGGCCAGGTGGGTGGC	128272	ARHGEF19	100	hsa-miR-6813-5p(8);hsa-miR-6743-5p(7);hsa-miR-4688(6);hsa-miR-6721-5p(6);hsa-miR-6846-5p(6);hsa-miR-1538(5);hsa-miR-3677-5p(5);hsa-miR-4632-5p(5);hsa-miR-6085(5);hsa-miR-663b(5);hsa-miR-762(5);hsa-miR-1184(4);hsa-miR-1249-5p(4);hsa-miR-3135b(4);hsa-miR-3141(4);hsa-miR-3619-5p(4);hsa-miR-4492(4);hsa-miR-4498(4);hsa-miR-4731-5p(4);hsa-miR-4763-3p(4);hsa-miR-486-3p(4);hsa-miR-5001-5p(4);hsa-miR-661(…	100	hsa-miR-6813-5p(8);hsa-miR-6743-5p(7);hsa-miR-4688(6);hsa-miR-6721-5p(6);hsa-miR-6846-5p(6);hsa-miR-1538(5);hsa-miR-3677-5p(5);hsa-miR-4632-5p(5);hsa-miR-6085(5);hsa-miR-663b(5);hsa-miR-762(5);hsa-miR-1184(4);hsa-miR-1249-5p(4);hsa-miR-3135b(4);hsa-miR-3141(4);hsa-miR-3619-5p(4);hsa-miR-4492(4);hsa-miR-4498(4);hsa-miR-4731-5p(4);hsa-miR-4763-3p(4);hsa-miR-486-3p(4);hsa-miR-5001-5p(4);hsa-miR-661(…	-	NM_153213	100	hsa-miR-6813-5p(8);hsa-miR-6743-5p(7);hsa-miR-6846-5p(6);hsa-miR-4688(6);hsa-miR-6721-5p(6);hsa-miR-3677-5p(5);hsa-miR-4632-5p(5);hsa-miR-1538(5);hsa-miR-762(5);hsa-miR-6085(5);hsa-miR-663b(5);hsa-miR-1184(4);hsa-miR-661(4);hsa-miR-486-3p(4);hsa-miR-5001-5p(4);hsa-miR-3619-5p(4);hsa-miR-4731-5p(4);hsa-miR-939-3p(4);hsa-miR-6803-5p(4);hsa-miR-3135b(4);hsa-miR-6791-3p(4);hsa-miR-1249-5p(4);hsa-miR-…	100	hsa-miR-6813-5p(8);hsa-miR-6743-5p(7);hsa-miR-6846-5p(6);hsa-miR-4688(6);hsa-miR-6721-5p(6);hsa-miR-3677-5p(5);hsa-miR-4632-5p(5);hsa-miR-1538(5);hsa-miR-762(5);hsa-miR-6085(5);hsa-miR-663b(5);hsa-miR-1184(4);hsa-miR-661(4);hsa-miR-486-3p(4);hsa-miR-5001-5p(4);hsa-miR-3619-5p(4);hsa-miR-4731-5p(4);hsa-miR-939-3p(4);hsa-miR-6803-5p(4);hsa-miR-3135b(4);hsa-miR-6791-3p(4);hsa-miR-1249-5p(4);hsa-miR-…
hsa_circ_0080016_CBC1	0.198503	0.00598793	2.1435	up	2.17787	2.24948	39.6234	65.1932	5.78926	13.1862	2.69048	2.88314	3.71397	3.49178	2.22148	3.88927	Not Detected	Not Detected	Detected	Detected	Not Detected	Not Detected	0	chr7	44155713	44155871	-	circbase|deepbase	hsa_circ_0080016	hsa_circ_0080016	hsa-circRNA15119-7	158	158	ENSG00000106628	ENST00000406581	44155714-44155871 exon:ENSE00000680766	CATTGATGGAGTCAGGCCTCAGTGCCCGTG	5425	POLD2	70	hsa-miR-1268b(2);hsa-miR-4726-5p(2);hsa-miR-4763-3p(2);hsa-miR-6090(2);hsa-miR-6777-5p(2);hsa-miR-6790-5p(2);hsa-miR-6803-5p(2);hsa-miR-122-5p(1);hsa-miR-1268a(1);hsa-miR-1343-5p(1);hsa-miR-185-3p(1);hsa-miR-1909-3p(1);hsa-miR-3135b(1);hsa-miR-328-5p(1);hsa-miR-34a-5p(1);hsa-miR-34b-5p(1);hsa-miR-34c-5p(1);hsa-miR-3652(1);hsa-miR-3677-5p(1);hsa-miR-3692-5p(1);hsa-miR-370-3p(1);hsa-miR-3940-5p(1);…	7	hsa-miR-1268b(2);hsa-miR-4726-5p(2);hsa-miR-4763-3p(2);hsa-miR-6090(2);hsa-miR-6777-5p(2);hsa-miR-6790-5p(2);hsa-miR-6803-5p(2)	-	NM_001127218	70	hsa-miR-4726-5p(2);hsa-miR-6790-5p(2);hsa-miR-1268b(2);hsa-miR-6803-5p(2);hsa-miR-6090(2);hsa-miR-6777-5p(2);hsa-miR-4763-3p(2);hsa-miR-638(1);hsa-miR-3677-5p(1);hsa-miR-7112-3p(1);hsa-miR-370-3p(1);hsa-miR-6509-5p(1);hsa-miR-185-3p(1);hsa-miR-1909-3p(1);hsa-miR-4435(1);hsa-miR-6789-5p(1);hsa-miR-34b-5p(1);hsa-miR-34c-5p(1);hsa-miR-6823-5p(1);hsa-miR-6745(1);hsa-miR-423-5p(1);hsa-miR-4642(1);hsa-…	7	hsa-miR-4726-5p(2);hsa-miR-6790-5p(2);hsa-miR-1268b(2);hsa-miR-6803-5p(2);hsa-miR-6090(2);hsa-miR-6777-5p(2);hsa-miR-4763-3p(2)
hsa_circ_0008092_CBC1	0.182858	0.000105291	18.7127	up	6.87188	7.90284	1088.07	1604.76	6.38584	192.182	4.41866	4.71336	8.49004	8.12151	3.14125	8.33955	Not Detected	Not Detected	Detected	Detected	Not Detected	Detected	0	chr12	109046047	109051199	-	circbase|Rybak-Wolf2015|deepbase	hsa_circ_0008092	hsa_circ_0008092	hsa-circRNA10105-26	5152	371	ENSG00000110880	ENST00000261401	109046048-109046193 exon:ENSE00003617618|109048082-109048186 exon:ENSE00003490068|109051080-109051199 exon:ENSE00003595798	ATGTGAGATTGCCAGGAGAAGGAGAAAGCA	23603	CORO1C	50	hsa-miR-6847-3p(2);hsa-let-7a-5p(1);hsa-let-7b-5p(1);hsa-let-7c-5p(1);hsa-let-7e-5p(1);hsa-let-7f-5p(1);hsa-let-7g-5p(1);hsa-let-7i-5p(1);hsa-miR-1266-5p(1);hsa-miR-1273d(1);hsa-miR-2114-5p(1);hsa-miR-2278(1);hsa-miR-23b-5p(1);hsa-miR-3180-5p(1);hsa-miR-3183(1);hsa-miR-3691-5p(1);hsa-miR-3714(1);hsa-miR-4270(1);hsa-miR-4448(1);hsa-miR-4482-5p(1);hsa-miR-4484(1);hsa-miR-449c-5p(1);hsa-miR-4510(1);…	1	hsa-miR-6847-3p(2)	-	NM_014325	50	hsa-miR-6847-3p(2);hsa-let-7a-5p(1);hsa-miR-3183(1);hsa-miR-1266-5p(1);hsa-miR-5001-5p(1);hsa-miR-1273d(1);hsa-miR-7113-5p(1);hsa-miR-4482-5p(1);hsa-let-7b-5p(1);hsa-miR-6892-3p(1);hsa-miR-542-5p(1);hsa-miR-4448(1);hsa-miR-4676-5p(1);hsa-miR-6769b-3p(1);hsa-let-7f-5p(1);hsa-miR-6882-3p(1);hsa-let-7c-5p(1);hsa-miR-6773-3p(1);hsa-miR-711(1);hsa-miR-449c-5p(1);hsa-let-7e-5p(1);hsa-miR-4510(1);hsa-mi…	1	hsa-miR-6847-3p(2)
hsa_circ_0110752_CBC1	0.390272	0.0407502	2.17138	up	2.83051	3.27468	112.131	238.036	13.3105	14.8536	3.23665	3.51284	5.09627	5.18007	4.30672	4.13571	Not Detected	Not Detected	Detected	Detected	Not Detected	Not Detected	0	chr1	150416726	150437203	+	Rybak-Wolf2015	hsa_circ_0110752	hsa_circ_0110752		20477	1045	ENSG00000163125	ENST00000492220	150416727-150416853 exon:ENSE00003628205|150418702-150418877 exon:ENSE00003669228|150429764-150430046 exon:ENSE00003557447|150432536-150432793 exon:ENSE00003473981|150437003-150437203 exon:ENSE00003602765	CCCCTGCACTGCAAGTCTCAGGCCCTAATT	23248	RPRD2	100	hsa-miR-6780b-5p(3);hsa-miR-1182(2);hsa-miR-185-3p(2);hsa-miR-3154(2);hsa-miR-3202(2);hsa-miR-4271(2);hsa-miR-4725-3p(2);hsa-miR-4728-5p(2);hsa-miR-4731-5p(2);hsa-miR-4763-3p(2);hsa-miR-5196-5p(2);hsa-miR-6812-5p(2);hsa-miR-6823-5p(2);hsa-miR-8089(2);hsa-miR-106b-3p(1);hsa-miR-1225-5p(1);hsa-miR-1231(1);hsa-miR-1238-3p(1);hsa-miR-1249-5p(1);hsa-miR-125a-3p(1);hsa-miR-127-3p(1);hsa-miR-1275(1);hsa…	14	hsa-miR-6780b-5p(3);hsa-miR-1182(2);hsa-miR-185-3p(2);hsa-miR-3154(2);hsa-miR-3202(2);hsa-miR-4271(2);hsa-miR-4725-3p(2);hsa-miR-4728-5p(2);hsa-miR-4731-5p(2);hsa-miR-4763-3p(2);hsa-miR-5196-5p(2);hsa-miR-6812-5p(2);hsa-miR-6823-5p(2);hsa-miR-8089(2)	-	NM_015203	100	hsa-miR-6780b-5p(3);hsa-miR-185-3p(2);hsa-miR-4728-5p(2);hsa-miR-1182(2);hsa-miR-4763-3p(2);hsa-miR-4271(2);hsa-miR-8089(2);hsa-miR-4725-3p(2);hsa-miR-6812-5p(2);hsa-miR-6823-5p(2);hsa-miR-3154(2);hsa-miR-5196-5p(2);hsa-miR-3202(2);hsa-miR-4731-5p(2);hsa-miR-6769b-5p(1);hsa-miR-520f-3p(1);hsa-miR-23a-5p(1);hsa-miR-6737-3p(1);hsa-miR-584-5p(1);hsa-miR-5787(1);hsa-miR-4740-5p(1);hsa-miR-1909-3p(1);…	14	hsa-miR-6780b-5p(3);hsa-miR-185-3p(2);hsa-miR-4728-5p(2);hsa-miR-1182(2);hsa-miR-4763-3p(2);hsa-miR-4271(2);hsa-miR-8089(2);hsa-miR-4725-3p(2);hsa-miR-6812-5p(2);hsa-miR-6823-5p(2);hsa-miR-3154(2);hsa-miR-5196-5p(2);hsa-miR-3202(2);hsa-miR-4731-5p(2)
hsa_circ_0055976_CBC1	0.182858	0.000423502	16.1751	up	4.13472	2.18947	307.769	584.194	5.939	154.264	3.74747	2.76756	6.56321	6.47791	2.49837	8.01938	Not Detected	Not Detected	Detected	Detected	Not Detected	Detected	0	chr2	109276060	109289485	+	circbase|deepbase	hsa_circ_0055976	hsa_circ_0055976	hsa-circRNA4580-95	13425	498	ENSG00000169756	ENST00000544547	109276061-109276220 exon:ENSE00003625238|109287237-109287303 exon:ENSE00002456591|109288781-109288901 exon:ENSE00003686993|109289336-109289485 exon:ENSE00003533842	CTGCGCCAACTGCGGCAACATGGCCAACGC	3987	LIMS1	74	hsa-miR-6735-5p(2);hsa-miR-1193(1);hsa-miR-1202(1);hsa-miR-1244(1);hsa-miR-1272(1);hsa-miR-1273a(1);hsa-miR-1298-3p(1);hsa-miR-1307-3p(1);hsa-miR-141-3p(1);hsa-miR-146a-3p(1);hsa-miR-1909-3p(1);hsa-miR-2467-3p(1);hsa-miR-3190-5p(1);hsa-miR-3192-5p(1);hsa-miR-3196(1);hsa-miR-3663-5p(1);hsa-miR-3692-5p(1);hsa-miR-377-5p(1);hsa-miR-3934-5p(1);hsa-miR-423-5p(1);hsa-miR-4472(1);hsa-miR-4526(1);hsa-miR…	1	hsa-miR-6735-5p(2)	-	NM_001193485	74	hsa-miR-6735-5p(2);hsa-miR-6860(1);hsa-miR-6809-5p(1);hsa-miR-1244(1);hsa-miR-1909-3p(1);hsa-miR-6789-5p(1);hsa-miR-1307-3p(1);hsa-miR-6736-3p(1);hsa-miR-2467-3p(1);hsa-miR-4646-5p(1);hsa-miR-4757-5p(1);hsa-miR-6868-5p(1);hsa-miR-3196(1);hsa-miR-6835-5p(1);hsa-miR-423-5p(1);hsa-miR-920(1);hsa-miR-5589-3p(1);hsa-miR-4663(1);hsa-miR-516a-3p(1);hsa-miR-6744-5p(1);hsa-miR-6878-3p(1);hsa-miR-1272(1);h…	1	hsa-miR-6735-5p(2)
hsa-circRNA5249-10_CBC1	0.257101	0.0143564	4.61223	up	3.08984	2.00688	101.756	103.788	6.46829	43.37	3.34549	2.03838	4.96875	4.0816	3.21391	6.16381	Not Detected	Not Detected	Detected	Detected	Not Detected	Not Detected	0	chr22	24451335	24460650	+	deepbase	hsa-circRNA5249-10		hsa-circRNA5249-10	9315	1231	ENSG00000099991	ENST00000263119	24451336-24451622 exon:ENSE00000651607|24452655-24452823 exon:ENSE00000651608|24455690-24455826 exon:ENSE00000651609|24456387-24456604 exon:ENSE00000651610|24458410-24458488 exon:ENSE00000651611|24459422-24459609 exon:ENSE00000651612|24460498-24460650 exon:ENSE00000651613	GTTTCCCTGGAGGAGCTGGAAGTGCCTCGG	23523	CABIN1	100	hsa-miR-1254(3);hsa-miR-4685-5p(3);hsa-miR-5787(3);hsa-miR-873-5p(3);hsa-miR-1233-5p(2);hsa-miR-1273g-5p(2);hsa-miR-1273h-5p(2);hsa-miR-2114-5p(2);hsa-miR-3127-5p(2);hsa-miR-3137(2);hsa-miR-3147(2);hsa-miR-3170(2);hsa-miR-3175(2);hsa-miR-3187-5p(2);hsa-miR-34a-5p(2);hsa-miR-3619-5p(2);hsa-miR-3691-3p(2);hsa-miR-3940-5p(2);hsa-miR-4291(2);hsa-miR-4505(2);hsa-miR-4507(2);hsa-miR-4530(2);hsa-miR-469…	42	hsa-miR-1254(3);hsa-miR-4685-5p(3);hsa-miR-5787(3);hsa-miR-873-5p(3);hsa-miR-1233-5p(2);hsa-miR-1273g-5p(2);hsa-miR-1273h-5p(2);hsa-miR-2114-5p(2);hsa-miR-3127-5p(2);hsa-miR-3137(2);hsa-miR-3147(2);hsa-miR-3170(2);hsa-miR-3175(2);hsa-miR-3187-5p(2);hsa-miR-34a-5p(2);hsa-miR-3619-5p(2);hsa-miR-3691-3p(2);hsa-miR-3940-5p(2);hsa-miR-4291(2);hsa-miR-4505(2);hsa-miR-4507(2);hsa-miR-4530(2);hsa-miR-469…	-	-	-	-	-	-
hsa_circ_0066114_CBC1	0.203376	0.00670981	2.42806	up	2.22079	2.30973	55.5123	112.599	5.81529	11.0232	2.76871	2.97092	4.15883	4.18809	2.27286	3.50499	Not Detected	Not Detected	Detected	Detected	Not Detected	Not Detected	0	chr3	52777367	52797640	-	circbase|Rybak-Wolf2015|deepbase	hsa_circ_0066114	hsa_circ_0066114	hsa-circRNA13586-18	20273	1338	ENSG00000114904	ENST00000233027	52777368-52777477 exon:ENSE00001127829|52778255-52778321 exon:ENSE00003593211|52780077-52780226 exon:ENSE00000771358|52780750-52780920 exon:ENSE00003689367|52783708-52783845 exon:ENSE00000771360|52785948-52786352 exon:ENSE00000771361|52794811-52794952 exon:ENSE00000771362|52797486-52797640 exon:ENSE00000771363	TGCAGCGTCACTCAGCTGCCACCAATGCCA	6787	NEK4	100	hsa-miR-1304-3p(3);hsa-miR-1343-3p(3);hsa-miR-4695-5p(3);hsa-miR-661(3);hsa-miR-760(3);hsa-miR-185-3p(2);hsa-miR-2682-3p(2);hsa-miR-3147(2);hsa-miR-330-5p(2);hsa-miR-4723-3p(2);hsa-miR-4747-5p(2);hsa-miR-4763-3p(2);hsa-miR-5787(2);hsa-miR-637(2);hsa-miR-6772-3p(2);hsa-miR-6774-5p(2);hsa-miR-6775-3p(2);hsa-miR-6783-3p(2);hsa-miR-6789-5p(2);hsa-miR-6805-5p(2);hsa-miR-6807-3p(2);hsa-miR-6842-3p(2);h…	28	hsa-miR-1304-3p(3);hsa-miR-1343-3p(3);hsa-miR-4695-5p(3);hsa-miR-661(3);hsa-miR-760(3);hsa-miR-185-3p(2);hsa-miR-2682-3p(2);hsa-miR-3147(2);hsa-miR-330-5p(2);hsa-miR-4723-3p(2);hsa-miR-4747-5p(2);hsa-miR-4763-3p(2);hsa-miR-5787(2);hsa-miR-637(2);hsa-miR-6772-3p(2);hsa-miR-6774-5p(2);hsa-miR-6775-3p(2);hsa-miR-6783-3p(2);hsa-miR-6789-5p(2);hsa-miR-6805-5p(2);hsa-miR-6807-3p(2);hsa-miR-6842-3p(2);h…	-	NM_003157	100	hsa-miR-661(3);hsa-miR-760(3);hsa-miR-1304-3p(3);hsa-miR-4695-5p(3);hsa-miR-1343-3p(3);hsa-miR-185-3p(2);hsa-miR-637(2);hsa-miR-6807-3p(2);hsa-miR-7107-3p(2);hsa-miR-4723-3p(2);hsa-miR-4747-5p(2);hsa-miR-7851-3p(2);hsa-miR-6860(2);hsa-miR-6775-3p(2);hsa-miR-6882-3p(2);hsa-miR-6842-3p(2);hsa-miR-330-5p(2);hsa-miR-6805-5p(2);hsa-miR-5787(2);hsa-miR-6789-5p(2);hsa-miR-4763-3p(2);hsa-miR-6783-3p(2);h…	28	hsa-miR-661(3);hsa-miR-760(3);hsa-miR-1304-3p(3);hsa-miR-4695-5p(3);hsa-miR-1343-3p(3);hsa-miR-185-3p(2);hsa-miR-637(2);hsa-miR-6807-3p(2);hsa-miR-7107-3p(2);hsa-miR-4723-3p(2);hsa-miR-4747-5p(2);hsa-miR-7851-3p(2);hsa-miR-6860(2);hsa-miR-6775-3p(2);hsa-miR-6882-3p(2);hsa-miR-6842-3p(2);hsa-miR-330-5p(2);hsa-miR-6805-5p(2);hsa-miR-5787(2);hsa-miR-6789-5p(2);hsa-miR-4763-3p(2);hsa-miR-6783-3p(2);h…
hsa_circ_0032503_CBC1	0.182858	0.00174792	3.21103	up	2.01802	2.05593	62.6537	58.658	5.82645	15.3127	2.23168	2.30292	4.31568	3.36588	2.29414	4.19628	Not Detected	Not Detected	Detected	Detected	Not Detected	Not Detected	0	chr14	73614502	73659572	+	circbase|Rybak-Wolf2015|deepbase	hsa_circ_0032503	hsa_circ_0032503	hsa-circRNA2361-9	45070	904	ENSG00000080815	ENST00000357710	73614503-73614584 exon:ENSE00001343124|73614675-73614802 exon:ENSE00003508467|73637505-73637755 exon:ENSE00003656595|73640274-73640415 exon:ENSE00003610263|73653561-73653628 exon:ENSE00001023918|73659352-73659572 exon:ENSE00000807997	TGATTTCAGTATATGACCTAATCTGGGAGC	5663	PSEN1	100	hsa-miR-370-3p(2);hsa-miR-4733-3p(2);hsa-miR-6772-5p(2);hsa-miR-6836-5p(2);hsa-miR-103a-3p(1);hsa-miR-107(1);hsa-miR-1193(1);hsa-miR-122-5p(1);hsa-miR-1226-5p(1);hsa-miR-1236-5p(1);hsa-miR-1238-3p(1);hsa-miR-1260b(1);hsa-miR-1266-5p(1);hsa-miR-1272(1);hsa-miR-1273g-5p(1);hsa-miR-1288-5p(1);hsa-miR-1293(1);hsa-miR-1321(1);hsa-miR-1468-5p(1);hsa-miR-1911-3p(1);hsa-miR-193a-3p(1);hsa-miR-193b-3p(1);…	4	hsa-miR-370-3p(2);hsa-miR-4733-3p(2);hsa-miR-6772-5p(2);hsa-miR-6836-5p(2)	-	NM_000021	100	hsa-miR-370-3p(2);hsa-miR-4733-3p(2);hsa-miR-6836-5p(2);hsa-miR-6772-5p(2);hsa-miR-4755-3p(1);hsa-miR-3934-3p(1);hsa-miR-3677-5p(1);hsa-miR-1321(1);hsa-miR-361-5p(1);hsa-miR-193a-3p(1);hsa-miR-6509-5p(1);hsa-miR-1260b(1);hsa-miR-1266-5p(1);hsa-miR-6791-5p(1);hsa-miR-5088-5p(1);hsa-miR-665(1);hsa-miR-3064-5p(1);hsa-miR-4504(1);hsa-miR-6072(1);hsa-miR-6835-5p(1);hsa-miR-6807-5p(1);hsa-miR-3918(1);h…	4	hsa-miR-370-3p(2);hsa-miR-4733-3p(2);hsa-miR-6836-5p(2);hsa-miR-6772-5p(2)
hsa_circ_0129031_CBC1	0.290511	0.019565	3.36294	up	2.51651	2.01007	65.4925	80.2181	6.43368	28.6014	3.08939	2.05738	4.37648	3.74945	3.19336	5.46337	Not Detected	Not Detected	Detected	Detected	Not Detected	Not Detected	0	chr5	37348606	37351458	-	Rybak-Wolf2015	hsa_circ_0129031	hsa_circ_0129031		2852	439	ENSG00000113569	ENST00000231498	37348607-37348698 exon:ENSE00003692507|37349274-37349347 exon:ENSE00003620856|37350262-37350367 exon:ENSE00000740858|37351292-37351458 exon:ENSE00000802037	TGGTAACATTGCTAGGTTCTGGAGTTCTTA	9631	NUP155	52	hsa-miR-1182(1);hsa-miR-1202(1);hsa-miR-15a-5p(1);hsa-miR-16-5p(1);hsa-miR-185-5p(1);hsa-miR-195-5p(1);hsa-miR-214-3p(1);hsa-miR-2467-3p(1);hsa-miR-3137(1);hsa-miR-3144-3p(1);hsa-miR-3157-5p(1);hsa-miR-3605-5p(1);hsa-miR-3620-3p(1);hsa-miR-377-3p(1);hsa-miR-4312(1);hsa-miR-4433b-5p(1);hsa-miR-4462(1);hsa-miR-4476(1);hsa-miR-4727-5p(1);hsa-miR-4733-3p(1);hsa-miR-4739(1);hsa-miR-4742-3p(1);hsa-miR-…	-	-	-	ENST00000231498.3	52	hsa-miR-6720-5p(1);hsa-miR-214-3p(1);hsa-miR-1202(1);hsa-miR-6809-5p(1);hsa-miR-765(1);hsa-miR-485-3p(1);hsa-miR-4733-3p(1);hsa-miR-650(1);hsa-miR-7845-5p(1);hsa-miR-4433b-5p(1);hsa-miR-2467-3p(1);hsa-miR-5011-5p(1);hsa-miR-6079(1);hsa-miR-5689(1);hsa-miR-3157-5p(1);hsa-miR-3144-3p(1);hsa-miR-548ax(1);hsa-miR-4779(1);hsa-miR-185-5p(1);hsa-miR-6817-5p(1);hsa-miR-377-3p(1);hsa-miR-195-5p(1);hsa-miR…	-	-
hsa_circ_0023471_CBC1	0.280681	0.0178511	3.99068	up	2.02203	2.06283	87.5756	199.198	13.6627	24.9691	2.24914	2.33918	4.77161	4.93973	4.3477	5.21459	Not Detected	Not Detected	Detected	Detected	Not Detected	Not Detected	0	chr11	72465773	72492339	-	circbase|deepbase	hsa_circ_0023471	hsa_circ_0023471	hsa-circRNA9616-5	26566	1157	ENSG00000214530	ENST00000543304	72465774-72466187 exon:ENSE00001339053|72466746-72466798 exon:ENSE00003591158|72468812-72468929 exon:ENSE00001339045|72469575-72469678 exon:ENSE00003691020|72470279-72470426 exon:ENSE00003566916|72492020-72492339 exon:ENSE00003608383	GATCCCACAGCCTCAGTCCCAGGAAGGTGG	10809	STARD10	100	hsa-miR-1538(4);hsa-miR-665(4);hsa-miR-1908-3p(3);hsa-miR-1915-3p(3);hsa-miR-4665-3p(3);hsa-miR-4685-5p(3);hsa-miR-500a-3p(3);hsa-miR-6720-5p(3);hsa-miR-6736-5p(3);hsa-miR-6763-5p(3);hsa-miR-6764-5p(3);hsa-miR-6769b-5p(3);hsa-miR-6827-5p(3);hsa-miR-6837-5p(3);hsa-miR-6889-5p(3);hsa-miR-760(3);hsa-miR-1180-3p(2);hsa-miR-1291(2);hsa-miR-196b-3p(2);hsa-miR-2467-5p(2);hsa-miR-301b-5p(2);hsa-miR-3130-…	58	hsa-miR-1538(4);hsa-miR-665(4);hsa-miR-1908-3p(3);hsa-miR-1915-3p(3);hsa-miR-4665-3p(3);hsa-miR-4685-5p(3);hsa-miR-500a-3p(3);hsa-miR-6720-5p(3);hsa-miR-6736-5p(3);hsa-miR-6763-5p(3);hsa-miR-6764-5p(3);hsa-miR-6769b-5p(3);hsa-miR-6827-5p(3);hsa-miR-6837-5p(3);hsa-miR-6889-5p(3);hsa-miR-760(3);hsa-miR-1180-3p(2);hsa-miR-1291(2);hsa-miR-196b-3p(2);hsa-miR-2467-5p(2);hsa-miR-301b-5p(2);hsa-miR-3130-…	-	NM_006645	100	hsa-miR-665(4);hsa-miR-1538(4);hsa-miR-6769b-5p(3);hsa-miR-6837-5p(3);hsa-miR-6763-5p(3);hsa-miR-6889-5p(3);hsa-miR-4685-5p(3);hsa-miR-760(3);hsa-miR-1915-3p(3);hsa-miR-6764-5p(3);hsa-miR-6736-5p(3);hsa-miR-4665-3p(3);hsa-miR-6827-5p(3);hsa-miR-6720-5p(3);hsa-miR-1908-3p(3);hsa-miR-500a-3p(3);hsa-miR-3170(2);hsa-miR-6849-3p(2);hsa-miR-3614-5p(2);hsa-miR-671-3p(2);hsa-miR-3157-5p(2);hsa-miR-4421(2…	58	hsa-miR-665(4);hsa-miR-1538(4);hsa-miR-6769b-5p(3);hsa-miR-6837-5p(3);hsa-miR-6763-5p(3);hsa-miR-6889-5p(3);hsa-miR-4685-5p(3);hsa-miR-760(3);hsa-miR-1915-3p(3);hsa-miR-6764-5p(3);hsa-miR-6736-5p(3);hsa-miR-4665-3p(3);hsa-miR-6827-5p(3);hsa-miR-6720-5p(3);hsa-miR-1908-3p(3);hsa-miR-500a-3p(3);hsa-miR-3170(2);hsa-miR-6849-3p(2);hsa-miR-3614-5p(2);hsa-miR-671-3p(2);hsa-miR-3157-5p(2);hsa-miR-4421(2…
hsa_circ_0005051_CBC1	0.348117	0.0302207	2.65619	up	8.44238	19.0322	408.377	367.077	15.7657	56.8583	4.672	5.88723	6.99274	5.78615	4.57579	6.58421	Not Detected	Detected	Detected	Detected	Not Detected	Detected	0	chr3	196118683	196120490	-	circbase|Rybak-Wolf2015|deepbase	hsa_circ_0005051	hsa_circ_0005051	hsa-circRNA13890-11	1807	179	ENSG00000163960	ENST00000296328	196118684-196118796 exon:ENSE00003534488|196120425-196120490 exon:ENSE00003640161	GGCAGCTTTGAAACACTCCTAAAAGACGAC	26043	UBXN7	9	hsa-miR-1247-3p(1);hsa-miR-1293(1);hsa-miR-181c-3p(1);hsa-miR-4427(1);hsa-miR-4506(1);hsa-miR-4743-5p(1);hsa-miR-622(1);hsa-miR-6748-5p(1);hsa-miR-875-3p(1)	-	-	-	NM_015562	9	hsa-miR-875-3p(1);hsa-miR-6748-5p(1);hsa-miR-622(1);hsa-miR-181c-3p(1);hsa-miR-4427(1);hsa-miR-4506(1);hsa-miR-4743-5p(1);hsa-miR-1293(1);hsa-miR-1247-3p(1)	-	-
hsa_circ_0045659_CBC1	0.211615	0.00792727	2.11511	up	6.99601	10.3221	188.564	442.74	23.5792	40.6497	4.44109	5.06559	5.85506	6.05211	5.21787	6.05959	Not Detected	Detected	Detected	Detected	Not Detected	Not Detected	0	chr17	73490707	73492155	+	circbase|deepbase	hsa_circ_0045659	hsa_circ_0045659	hsa-circRNA3514-31	1448	646	ENSG00000177728	ENST00000314256	73490708-73490889 exon:ENSE00003685553|73490977-73491115 exon:ENSE00003644659|73491365-73491480 exon:ENSE00003501989|73491625-73491724 exon:ENSE00003472421|73492047-73492155 exon:ENSE00003546121	CCAGAGCGACATCAGAAGGGATCGGGGAGG	9772	KIAA0195	100	hsa-miR-4709-3p(3);hsa-miR-1306-5p(2);hsa-miR-19b-1-5p(2);hsa-miR-19b-2-5p(2);hsa-miR-2861(2);hsa-miR-3652(2);hsa-miR-3667-3p(2);hsa-miR-4270(2);hsa-miR-4430(2);hsa-miR-4525(2);hsa-miR-4673(2);hsa-miR-4691-5p(2);hsa-miR-4763-3p(2);hsa-miR-5090(2);hsa-miR-657(2);hsa-miR-6720-5p(2);hsa-miR-6726-5p(2);hsa-miR-6751-5p(2);hsa-miR-6756-5p(2);hsa-miR-6795-5p(2);hsa-miR-6857-5p(2);hsa-miR-6858-5p(2);hsa-…	25	hsa-miR-4709-3p(3);hsa-miR-1306-5p(2);hsa-miR-19b-1-5p(2);hsa-miR-19b-2-5p(2);hsa-miR-2861(2);hsa-miR-3652(2);hsa-miR-3667-3p(2);hsa-miR-4270(2);hsa-miR-4430(2);hsa-miR-4525(2);hsa-miR-4673(2);hsa-miR-4691-5p(2);hsa-miR-4763-3p(2);hsa-miR-5090(2);hsa-miR-657(2);hsa-miR-6720-5p(2);hsa-miR-6726-5p(2);hsa-miR-6751-5p(2);hsa-miR-6756-5p(2);hsa-miR-6795-5p(2);hsa-miR-6857-5p(2);hsa-miR-6858-5p(2);hsa-…	-	NM_014738	100	hsa-miR-4709-3p(3);hsa-miR-2861(2);hsa-miR-6887-5p(2);hsa-miR-6751-5p(2);hsa-miR-657(2);hsa-miR-7161-3p(2);hsa-miR-6857-5p(2);hsa-miR-6884-5p(2);hsa-miR-1306-5p(2);hsa-miR-4763-3p(2);hsa-miR-19b-1-5p(2);hsa-miR-4691-5p(2);hsa-miR-6858-5p(2);hsa-miR-3667-3p(2);hsa-miR-19b-2-5p(2);hsa-miR-6726-5p(2);hsa-miR-6720-5p(2);hsa-miR-6795-5p(2);hsa-miR-4525(2);hsa-miR-6756-5p(2);hsa-miR-4430(2);hsa-miR-365…	25	hsa-miR-4709-3p(3);hsa-miR-2861(2);hsa-miR-6887-5p(2);hsa-miR-6751-5p(2);hsa-miR-657(2);hsa-miR-7161-3p(2);hsa-miR-6857-5p(2);hsa-miR-6884-5p(2);hsa-miR-1306-5p(2);hsa-miR-4763-3p(2);hsa-miR-19b-1-5p(2);hsa-miR-4691-5p(2);hsa-miR-6858-5p(2);hsa-miR-3667-3p(2);hsa-miR-19b-2-5p(2);hsa-miR-6726-5p(2);hsa-miR-6720-5p(2);hsa-miR-6795-5p(2);hsa-miR-4525(2);hsa-miR-6756-5p(2);hsa-miR-4430(2);hsa-miR-365…
hsa_circ_0057763_CBC1	0.220921	0.00964423	3.0427	up	2.16859	2.2548	57.609	63.3589	5.72679	20.477	2.67238	2.89209	4.2067	3.45667	2.09649	4.81365	Not Detected	Not Detected	Detected	Detected	Not Detected	Not Detected	0	chr2	202339369	202343324	+	circbase|deepbase	hsa_circ_0057763	hsa_circ_0057763	hsa-circRNA4756-4	3955	755	ENSG00000082146	ENST00000194530	202339370-202339478 exon:ENSE00003676503|202340342-202340465 exon:ENSE00003690883|202342342-202342513 exon:ENSE00003649504|202342810-202342914 exon:ENSE00003509333|202343080-202343324 exon:ENSE00000784664	AGATCCTGAGAAAAGAAAGCCGTGATTCTA	55437	STRADB	100	hsa-miR-3157-5p(2);hsa-miR-4769-5p(2);hsa-miR-103b(1);hsa-miR-1202(1);hsa-miR-1233-5p(1);hsa-miR-1254(1);hsa-miR-1266-5p(1);hsa-miR-1269b(1);hsa-miR-135a-5p(1);hsa-miR-146b-3p(1);hsa-miR-150-3p(1);hsa-miR-154-3p(1);hsa-miR-1910-5p(1);hsa-miR-1912(1);hsa-miR-1914-5p(1);hsa-miR-193a-5p(1);hsa-miR-1972(1);hsa-miR-204-3p(1);hsa-miR-216b-3p(1);hsa-miR-22-3p(1);hsa-miR-23a-5p(1);hsa-miR-24-1-5p(1);hsa-…	2	hsa-miR-3157-5p(2);hsa-miR-4769-5p(2)	-	NM_001206864	100	hsa-miR-4769-5p(2);hsa-miR-3157-5p(2);hsa-miR-1972(1);hsa-miR-4420(1);hsa-miR-485-3p(1);hsa-miR-6818-5p(1);hsa-miR-1266-5p(1);hsa-miR-23a-5p(1);hsa-miR-4741(1);hsa-miR-890(1);hsa-miR-8054(1);hsa-miR-3122(1);hsa-miR-6732-5p(1);hsa-miR-7845-5p(1);hsa-miR-6858-5p(1);hsa-miR-6775-3p(1);hsa-miR-4797-3p(1);hsa-miR-6728-5p(1);hsa-miR-30e-3p(1);hsa-miR-525-3p(1);hsa-miR-1269b(1);hsa-miR-1910-5p(1);hsa-mi…	2	hsa-miR-4769-5p(2);hsa-miR-3157-5p(2)
hsa_circ_0081459_CBC1	0.295252	0.0203264	2.00196	up	68.2429	52.9563	1375.94	2253.76	142.468	149.272	7.38366	7.27866	8.8387	8.67253	7.81259	7.96791	Detected	Detected	Detected	Detected	Detected	Detected	0	chr7	99936395	99949523	+	circbase|deepbase	hsa_circ_0081459	hsa_circ_0081459	hsa-circRNA7182-16	13128	1027	ENSG00000242294	ENST00000473757	99936396-99936512 exon:ENSE00003707114|99943488-99943591 exon:ENSE00003706042|99947354-99947510 exon:ENSE00003709024|99948875-99949523 exon:ENSE00001844726	TGGGCGAGCCAGGCTGTGGCAAAACATCCA	-	-	100	hsa-miR-18a-3p(3);hsa-miR-1976(3);hsa-miR-3620-3p(3);hsa-miR-4641(3);hsa-miR-6801-3p(3);hsa-miR-6810-3p(3);hsa-miR-6842-3p(3);hsa-miR-1255b-2-3p(2);hsa-miR-1273h-5p(2);hsa-miR-149-5p(2);hsa-miR-210-5p(2);hsa-miR-339-5p(2);hsa-miR-345-5p(2);hsa-miR-361-3p(2);hsa-miR-3685(2);hsa-miR-4518(2);hsa-miR-4769-3p(2);hsa-miR-5006-3p(2);hsa-miR-623(2);hsa-miR-6729-3p(2);hsa-miR-6808-5p(2);hsa-miR-6877-3p(2)…	24	hsa-miR-18a-3p(3);hsa-miR-1976(3);hsa-miR-3620-3p(3);hsa-miR-4641(3);hsa-miR-6801-3p(3);hsa-miR-6810-3p(3);hsa-miR-6842-3p(3);hsa-miR-1255b-2-3p(2);hsa-miR-1273h-5p(2);hsa-miR-149-5p(2);hsa-miR-210-5p(2);hsa-miR-339-5p(2);hsa-miR-345-5p(2);hsa-miR-361-3p(2);hsa-miR-3685(2);hsa-miR-4518(2);hsa-miR-4769-3p(2);hsa-miR-5006-3p(2);hsa-miR-623(2);hsa-miR-6729-3p(2);hsa-miR-6808-5p(2);hsa-miR-6877-3p(2)…	-	NR_036570	100	hsa-miR-6801-3p(3);hsa-miR-4641(3);hsa-miR-6842-3p(3);hsa-miR-3620-3p(3);hsa-miR-18a-3p(3);hsa-miR-6810-3p(3);hsa-miR-1976(3);hsa-miR-149-5p(2);hsa-miR-6808-5p(2);hsa-miR-4518(2);hsa-miR-210-5p(2);hsa-miR-361-3p(2);hsa-miR-345-5p(2);hsa-miR-4769-3p(2);hsa-miR-623(2);hsa-miR-339-5p(2);hsa-miR-1255b-2-3p(2);hsa-miR-1273h-5p(2);hsa-miR-3685(2);hsa-miR-6729-3p(2);hsa-miR-5006-3p(2);hsa-miR-6877-3p(2)…	24	hsa-miR-6801-3p(3);hsa-miR-4641(3);hsa-miR-6842-3p(3);hsa-miR-3620-3p(3);hsa-miR-18a-3p(3);hsa-miR-6810-3p(3);hsa-miR-1976(3);hsa-miR-149-5p(2);hsa-miR-6808-5p(2);hsa-miR-4518(2);hsa-miR-210-5p(2);hsa-miR-361-3p(2);hsa-miR-345-5p(2);hsa-miR-4769-3p(2);hsa-miR-623(2);hsa-miR-339-5p(2);hsa-miR-1255b-2-3p(2);hsa-miR-1273h-5p(2);hsa-miR-3685(2);hsa-miR-6729-3p(2);hsa-miR-5006-3p(2);hsa-miR-6877-3p(2)…
hsa-circRNA2911-24_CBC1	0.182858	0.00127796	2.46946	up	8.91608	6.60035	166.131	365.752	14.4104	41.9104	4.73976	4.47951	5.6713	5.78099	4.42891	6.10848	Not Detected	Not Detected	Detected	Detected	Not Detected	Not Detected	0	chr16	24104111	24135302	+	deepbase	hsa-circRNA2911-24		hsa-circRNA2911-24	31191	536	ENSG00000166501	ENST00000321728	24104112-24104268 exon:ENSE00003688881|24105484-24105618 exon:ENSE00003463142|24124294-24124390 exon:ENSE00001122545|24135156-24135302 exon:ENSE00001242785	GGCAGCTTTGGCAAGTAAGAGATGCTAAAA	5579	PRKCB	65	hsa-miR-5572(2);hsa-miR-6875-3p(2);hsa-miR-7107-3p(2);hsa-miR-769-3p(2);hsa-miR-1273d(1);hsa-miR-135b-3p(1);hsa-miR-149-5p(1);hsa-miR-150-3p(1);hsa-miR-22-5p(1);hsa-miR-24-3p(1);hsa-miR-296-3p(1);hsa-miR-29a-3p(1);hsa-miR-29c-3p(1);hsa-miR-3065-3p(1);hsa-miR-3156-3p(1);hsa-miR-3160-5p(1);hsa-miR-3162-5p(1);hsa-miR-3192-3p(1);hsa-miR-3194-5p(1);hsa-miR-328-3p(1);hsa-miR-3667-3p(1);hsa-miR-3692-5p(…	4	hsa-miR-5572(2);hsa-miR-6875-3p(2);hsa-miR-7107-3p(2);hsa-miR-769-3p(2)	-	-	-	-	-	-
hsa-circRNA10500-11_CBC1	0.182858	0.00104096	6.9894	up	3.56839	2.01291	135.915	329.235	6.43877	44.9755	3.53869	2.07393	5.375	5.62766	3.19673	6.2222	Not Detected	Not Detected	Detected	Detected	Not Detected	Not Detected	0	chr14	69346678	69347658	-	deepbase	hsa-circRNA10500-11		hsa-circRNA10500-11	980	279	ENSG00000072110	ENST00000544964	69346679-69346825 exon:ENSE00003643367|69347527-69347658 exon:ENSE00002462606	AACCACTTTGACCGGCTCAGCCACCTGCGG	87	ACTN1	49	hsa-miR-4792(2);hsa-miR-1180-3p(1);hsa-miR-1254(1);hsa-miR-125b-1-3p(1);hsa-miR-1265(1);hsa-miR-1287-5p(1);hsa-miR-138-5p(1);hsa-miR-1538(1);hsa-miR-3064-5p(1);hsa-miR-323a-5p(1);hsa-miR-323b-5p(1);hsa-miR-324-5p(1);hsa-miR-339-3p(1);hsa-miR-3621(1);hsa-miR-3648(1);hsa-miR-3691-5p(1);hsa-miR-4533(1);hsa-miR-4632-3p(1);hsa-miR-4650-3p(1);hsa-miR-4686(1);hsa-miR-4717-3p(1);hsa-miR-4745-3p(1);hsa-mi…	1	hsa-miR-4792(2)	-	-	-	-	-	-
hsa_circ_0011788_CBC1	0.379699	0.0378443	2.68386	up	2.3917	2.01581	42.6153	64.8213	6.34129	24.0884	2.99146	2.08949	3.8112	3.48457	3.08677	5.14489	Not Detected	Not Detected	Detected	Detected	Not Detected	Not Detected	0	chr1	39751275	39847824	+	circbase|deepbase	hsa_circ_0011788	hsa_circ_0011788	hsa-circRNA220-79	96549	6294	ENSG00000127603	ENST00000545844	39751276-39751430 exon:ENSE00001641956|39752958-39753234 exon:ENSE00001760927|39757582-39757710 exon:ENSE00001654662|39758438-39758515 exon:ENSE00001621722|39759130-39759291 exon:ENSE00001771617|39760718-39760822 exon:ENSE00001765360|39761459-39761554 exon:ENSE00001679208|39763292-39763417 exon:ENSE00001217237|39765882-39766034 exon:ENSE00001218134|39768596-39768750 exon:ENSE00003690465|39775242-…	AAGCAACAGGTCCAGGATGCTGCTCACCTG	23499	MACF1	100	hsa-miR-3157-5p(6);hsa-miR-1301-3p(5);hsa-miR-329-5p(5);hsa-miR-3692-5p(5);hsa-miR-370-3p(5);hsa-miR-4691-5p(5);hsa-miR-612(5);hsa-miR-6762-3p(5);hsa-miR-1184(4);hsa-miR-3137(4);hsa-miR-3192-5p(4);hsa-miR-5001-5p(4);hsa-miR-6860(4);hsa-miR-6882-3p(4);hsa-miR-8075(4);hsa-miR-125b-2-3p(3);hsa-miR-128-1-5p(3);hsa-miR-1293(3);hsa-miR-1294(3);hsa-miR-185-3p(3);hsa-miR-193a-5p(3);hsa-miR-2115-5p(3);hsa…	100	hsa-miR-3157-5p(6);hsa-miR-1301-3p(5);hsa-miR-329-5p(5);hsa-miR-3692-5p(5);hsa-miR-370-3p(5);hsa-miR-4691-5p(5);hsa-miR-612(5);hsa-miR-6762-3p(5);hsa-miR-1184(4);hsa-miR-3137(4);hsa-miR-3192-5p(4);hsa-miR-5001-5p(4);hsa-miR-6860(4);hsa-miR-6882-3p(4);hsa-miR-8075(4);hsa-miR-125b-2-3p(3);hsa-miR-128-1-5p(3);hsa-miR-1293(3);hsa-miR-1294(3);hsa-miR-185-3p(3);hsa-miR-193a-5p(3);hsa-miR-2115-5p(3);hsa…	-	NM_012090	100	hsa-miR-3157-5p(6);hsa-miR-1301-3p(5);hsa-miR-370-3p(5);hsa-miR-329-5p(5);hsa-miR-6762-3p(5);hsa-miR-4691-5p(5);hsa-miR-3692-5p(5);hsa-miR-612(5);hsa-miR-1184(4);hsa-miR-6860(4);hsa-miR-3192-5p(4);hsa-miR-8075(4);hsa-miR-5001-5p(4);hsa-miR-3137(4);hsa-miR-6882-3p(4);hsa-miR-6766-5p(3);hsa-miR-193a-5p(3);hsa-miR-3150b-3p(3);hsa-miR-3934-5p(3);hsa-miR-3619-5p(3);hsa-miR-4448(3);hsa-miR-128-1-5p(3);…	100	hsa-miR-3157-5p(6);hsa-miR-1301-3p(5);hsa-miR-370-3p(5);hsa-miR-329-5p(5);hsa-miR-6762-3p(5);hsa-miR-4691-5p(5);hsa-miR-3692-5p(5);hsa-miR-612(5);hsa-miR-1184(4);hsa-miR-6860(4);hsa-miR-3192-5p(4);hsa-miR-8075(4);hsa-miR-5001-5p(4);hsa-miR-3137(4);hsa-miR-6882-3p(4);hsa-miR-6766-5p(3);hsa-miR-193a-5p(3);hsa-miR-3150b-3p(3);hsa-miR-3934-5p(3);hsa-miR-3619-5p(3);hsa-miR-4448(3);hsa-miR-128-1-5p(3);…
hsa-circRNA3578-4_CBC1	0.188982	0.00440059	2.04243	up	6.65554	4.26312	119.049	270.529	12.7958	23.0938	4.37974	3.88546	5.18108	5.35951	4.24285	5.0583	Not Detected	Not Detected	Detected	Detected	Not Detected	Not Detected	0	chr17	80541888	80545148	+	deepbase	hsa-circRNA3578-4		hsa-circRNA3578-4	3260	683	ENSG00000141568	ENST00000473637	80541889-80542064 exon:ENSE00003667493|80543780-80544076 exon:ENSE00001112227|80544939-80545148 exon:ENSE00001112230	GCCAGGTGAACAATGGAGTGCCCCAGCCTC	3607	FOXK2	100	hsa-miR-7155-5p(4);hsa-miR-3187-5p(3);hsa-miR-323a-5p(3);hsa-miR-4651(3);hsa-miR-608(3);hsa-miR-6779-5p(3);hsa-miR-1293(2);hsa-miR-3155a(2);hsa-miR-3155b(2);hsa-miR-328-5p(2);hsa-miR-3620-5p(2);hsa-miR-4439(2);hsa-miR-4498(2);hsa-miR-449a(2);hsa-miR-449b-5p(2);hsa-miR-4640-5p(2);hsa-miR-4665-5p(2);hsa-miR-4726-5p(2);hsa-miR-4731-5p(2);hsa-miR-5787(2);hsa-miR-6504-5p(2);hsa-miR-6722-3p(2);hsa-miR-…	31	hsa-miR-7155-5p(4);hsa-miR-3187-5p(3);hsa-miR-323a-5p(3);hsa-miR-4651(3);hsa-miR-608(3);hsa-miR-6779-5p(3);hsa-miR-1293(2);hsa-miR-3155a(2);hsa-miR-3155b(2);hsa-miR-328-5p(2);hsa-miR-3620-5p(2);hsa-miR-4439(2);hsa-miR-4498(2);hsa-miR-449a(2);hsa-miR-449b-5p(2);hsa-miR-4640-5p(2);hsa-miR-4665-5p(2);hsa-miR-4726-5p(2);hsa-miR-4731-5p(2);hsa-miR-5787(2);hsa-miR-6504-5p(2);hsa-miR-6722-3p(2);hsa-miR-…	-	-	-	-	-	-
hsa_circ_0093625_CBC1	0.182858	0.00257578	3.32181	up	2.30973	2.44936	122.311	128.212	5.98831	15.3134	2.89952	3.08967	5.22065	4.35889	2.59086	4.19641	Not Detected	Not Detected	Detected	Detected	Not Detected	Not Detected	0	chr10	35772331	35819171	+	Rybak-Wolf2015|deepbase	hsa_circ_0093625	hsa_circ_0093625	hsa-circRNA902-17	46840	425	ENSG00000108100	ENST00000374706	35772332-35772406 exon:ENSE00003652968|35790429-35790463 exon:ENSE00003602824|35805451-35805551 exon:ENSE00003537914|35814892-35814927 exon:ENSE00003484744|35818901-35818958 exon:ENSE00003620817|35819052-35819171 exon:ENSE00003684674	GCCATCGTCACCCTGATTTGAACATGGAAT	219771	CCNY	40	hsa-miR-502-5p(2);hsa-miR-5187-5p(2);hsa-miR-103a-3p(1);hsa-miR-107(1);hsa-miR-1179(1);hsa-miR-1293(1);hsa-miR-1298-3p(1);hsa-miR-181a-5p(1);hsa-miR-181b-5p(1);hsa-miR-181c-5p(1);hsa-miR-181d-5p(1);hsa-miR-2278(1);hsa-miR-23a-5p(1);hsa-miR-3187-5p(1);hsa-miR-3605-5p(1);hsa-miR-3662(1);hsa-miR-3692-5p(1);hsa-miR-3916(1);hsa-miR-4427(1);hsa-miR-4524a-5p(1);hsa-miR-4663(1);hsa-miR-4665-3p(1);hsa-miR…	2	hsa-miR-502-5p(2);hsa-miR-5187-5p(2)	-	ENST00000374704.4	40	hsa-miR-502-5p(2);hsa-miR-5187-5p(2);hsa-miR-181b-5p(1);hsa-miR-766-5p(1);hsa-miR-6860(1);hsa-miR-23a-5p(1);hsa-miR-3916(1);hsa-miR-6721-5p(1);hsa-miR-891a-3p(1);hsa-miR-4669(1);hsa-miR-6855-5p(1);hsa-miR-4665-3p(1);hsa-miR-181c-5p(1);hsa-miR-4663(1);hsa-miR-6880-5p(1);hsa-miR-873-5p(1);hsa-miR-3692-5p(1);hsa-miR-181a-5p(1);hsa-miR-760(1);hsa-miR-3187-5p(1);hsa-miR-3605-5p(1);hsa-miR-6515-5p(1);h…	2	hsa-miR-502-5p(2);hsa-miR-5187-5p(2)
hsa_circ_0037986_CBC1	0.28772	0.0190554	2.40654	up	12.3404	14.6416	360.515	390.248	27.1766	89.4506	5.15091	5.53313	6.8017	5.87057	5.42797	7.24063	Detected	Detected	Detected	Detected	Not Detected	Detected	0	chr16	14782021	14782128	-	circbase|deepbase	hsa_circ_0037986	hsa_circ_0037986	hsa-circRNA11005	107	107	ENSG00000069764	ENST00000438167	14782022-14782128 exon:ENSE00001617536	AGAGCGTCCTGTGCGGTGCTGCCATGGCCA	8399	PLA2G10	18	hsa-miR-106b-3p(1);hsa-miR-1184(1);hsa-miR-1199-3p(1);hsa-miR-1204(1);hsa-miR-1207-3p(1);hsa-miR-122-5p(1);hsa-miR-132-3p(1);hsa-miR-185-3p(1);hsa-miR-2682-3p(1);hsa-miR-3187-3p(1);hsa-miR-3620-5p(1);hsa-miR-4260(1);hsa-miR-4317(1);hsa-miR-4638-5p(1);hsa-miR-4700-3p(1);hsa-miR-5572(1);hsa-miR-647(1);hsa-miR-6791-3p(1)	-	-	-	NM_003561	18	hsa-miR-4317(1);hsa-miR-1199-3p(1);hsa-miR-2682-3p(1);hsa-miR-4260(1);hsa-miR-185-3p(1);hsa-miR-106b-3p(1);hsa-miR-1184(1);hsa-miR-5572(1);hsa-miR-122-5p(1);hsa-miR-647(1);hsa-miR-4638-5p(1);hsa-miR-4700-3p(1);hsa-miR-6791-3p(1);hsa-miR-3187-3p(1);hsa-miR-3620-5p(1);hsa-miR-1204(1);hsa-miR-1207-3p(1);hsa-miR-132-3p(1)	-	-
hsa_circ_0055656_CBC1	0.347599	0.0301397	2.75785	up	2.05751	2.12323	40.4147	73.9031	6.57555	25.0965	2.38209	2.5856	3.74151	3.64708	3.25473	5.22447	Not Detected	Not Detected	Detected	Detected	Not Detected	Not Detected	0	chr2	96949550	96949742	-	circbase|deepbase	hsa_circ_0055656	hsa_circ_0055656	hsa-circRNA12636-38	192	192	ENSG00000144028	ENST00000323853	96949551-96949742 exon:ENSE00003469639	GAGCTGCACATCCAGCCTGTCTTAGAAGTG	23020	SNRNP200	58	hsa-miR-1301-3p(2);hsa-miR-1237-5p(1);hsa-miR-1273f(1);hsa-miR-1273g-3p(1);hsa-miR-1273h-5p(1);hsa-miR-194-3p(1);hsa-miR-222-3p(1);hsa-miR-2392(1);hsa-miR-30b-3p(1);hsa-miR-3137(1);hsa-miR-3192-5p(1);hsa-miR-3689a-3p(1);hsa-miR-3689b-3p(1);hsa-miR-3689c(1);hsa-miR-4418(1);hsa-miR-4657(1);hsa-miR-4660(1);hsa-miR-4676-5p(1);hsa-miR-4690-3p(1);hsa-miR-4728-5p(1);hsa-miR-4769-5p(1);hsa-miR-509-3-5p(1…	1	hsa-miR-1301-3p(2)	-	NM_014014	58	hsa-miR-1301-3p(2);hsa-miR-3689c(1);hsa-miR-6756-5p(1);hsa-miR-6081(1);hsa-miR-6871-5p(1);hsa-miR-4660(1);hsa-miR-654-5p(1);hsa-miR-6812-5p(1);hsa-miR-6728-5p(1);hsa-miR-4690-3p(1);hsa-miR-509-3-5p(1);hsa-miR-7106-5p(1);hsa-miR-6887-5p(1);hsa-miR-6751-5p(1);hsa-miR-4676-5p(1);hsa-miR-92b-5p(1);hsa-miR-4728-5p(1);hsa-miR-6851-5p(1);hsa-miR-6842-5p(1);hsa-miR-4769-5p(1);hsa-miR-6745(1);hsa-miR-222-…	1	hsa-miR-1301-3p(2)
hsa_circ_0082412_CBC1	0.341029	0.0287599	2.09293	up	7.1786	8.23114	112.248	306.643	15.654	49.7592	4.47543	4.7701	5.09811	5.5294	4.56411	6.3787	Not Detected	Not Detected	Detected	Detected	Not Detected	Detected	0	chr7	131099403	131130662	+	circbase|deepbase	hsa_circ_0082412	hsa_circ_0082412	hsa-circRNA7264-1	31259	744	ENSG00000128585	ENST00000421797	131099404-131099469 exon:ENSE00003496638|131113792-131113904 exon:ENSE00003478779|131122544-131122756 exon:ENSE00003488522|131128240-131128461 exon:ENSE00003589425|131130533-131130662 exon:ENSE00003564776	AAGACTCTGGGATGGGTGATGGGGAAGATA	4289	MKLN1	57	hsa-miR-653-3p(2);hsa-miR-7161-3p(2);hsa-miR-1226-5p(1);hsa-miR-1238-5p(1);hsa-miR-1289(1);hsa-miR-135b-5p(1);hsa-miR-147a(1);hsa-miR-149-5p(1);hsa-miR-181d-5p(1);hsa-miR-185-3p(1);hsa-miR-198(1);hsa-miR-199b-5p(1);hsa-miR-219a-2-3p(1);hsa-miR-224-5p(1);hsa-miR-24-3p(1);hsa-miR-3155a(1);hsa-miR-3166(1);hsa-miR-3192-3p(1);hsa-miR-3194-3p(1);hsa-miR-3194-5p(1);hsa-miR-338-3p(1);hsa-miR-34a-5p(1);hs…	2	hsa-miR-653-3p(2);hsa-miR-7161-3p(2)	-	NM_001145354	57	hsa-miR-7161-3p(2);hsa-miR-653-3p(2);hsa-miR-7977(1);hsa-miR-3194-5p(1);hsa-miR-8081(1);hsa-miR-6882-5p(1);hsa-miR-877-3p(1);hsa-miR-3591-3p(1);hsa-miR-6847-5p(1);hsa-miR-639(1);hsa-miR-449a(1);hsa-miR-185-3p(1);hsa-miR-6757-3p(1);hsa-miR-6744-3p(1);hsa-miR-224-5p(1);hsa-miR-149-5p(1);hsa-miR-376a-3p(1);hsa-miR-376b-3p(1);hsa-miR-3192-3p(1);hsa-miR-96-5p(1);hsa-miR-6829-3p(1);hsa-miR-6893-3p(1);h…	2	hsa-miR-7161-3p(2);hsa-miR-653-3p(2)
hsa_circ_0012139_CBC1	0.193769	0.00517541	3.28165	up	2.31891	3.59626	60.699	199.176	6.27586	28.9682	2.91096	3.64008	4.2745	4.93955	3.00617	5.48643	Not Detected	Not Detected	Detected	Detected	Not Detected	Not Detected	0	chr1	44713610	44818597	-	circbase|deepbase	hsa_circ_0012139	hsa_circ_0012139	hsa-circRNA8477-3	104987	796	ENSG00000117419	ENST00000372257	44713611-44713710 exon:ENSE00003600189|44750507-44750579 exon:ENSE00001234631|44773982-44774073 exon:ENSE00003606432|44778841-44778900 exon:ENSE00003510458|44785300-44785416 exon:ENSE00003564175|44804717-44804994 exon:ENSE00003479401|44818522-44818597 exon:ENSE00001788345	CCCACAGCGGCATTGCATTGGGGCTTTCCA	79033	ERI3	100	hsa-miR-4700-5p(3);hsa-miR-134-3p(2);hsa-miR-2392(2);hsa-miR-4667-5p(2);hsa-miR-6511b-5p(2);hsa-miR-8089(2);hsa-miR-939-5p(2);hsa-miR-1204(1);hsa-miR-1226-5p(1);hsa-miR-1227-5p(1);hsa-miR-1233-5p(1);hsa-miR-1238-5p(1);hsa-miR-1249-5p(1);hsa-miR-128-1-5p(1);hsa-miR-128-2-5p(1);hsa-miR-1289(1);hsa-miR-140-3p(1);hsa-miR-146a-5p(1);hsa-miR-146b-5p(1);hsa-miR-149-3p(1);hsa-miR-185-3p(1);hsa-miR-1908-3…	7	hsa-miR-4700-5p(3);hsa-miR-134-3p(2);hsa-miR-2392(2);hsa-miR-4667-5p(2);hsa-miR-6511b-5p(2);hsa-miR-8089(2);hsa-miR-939-5p(2)	-	NM_024066	100	hsa-miR-4700-5p(3);hsa-miR-6511b-5p(2);hsa-miR-939-5p(2);hsa-miR-8089(2);hsa-miR-2392(2);hsa-miR-4667-5p(2);hsa-miR-134-3p(2);hsa-miR-6769b-5p(1);hsa-miR-3677-5p(1);hsa-miR-193a-3p(1);hsa-miR-8071(1);hsa-miR-185-3p(1);hsa-miR-3162-5p(1);hsa-miR-4776-3p(1);hsa-miR-298(1);hsa-miR-637(1);hsa-miR-4266(1);hsa-miR-509-3-5p(1);hsa-miR-490-5p(1);hsa-miR-6751-5p(1);hsa-miR-4728-5p(1);hsa-miR-4745-5p(1);hs…	7	hsa-miR-4700-5p(3);hsa-miR-6511b-5p(2);hsa-miR-939-5p(2);hsa-miR-8089(2);hsa-miR-2392(2);hsa-miR-4667-5p(2);hsa-miR-134-3p(2)
hsa_circ_0006852_CBC1	0.182858	0.00063447	23.6249	up	5.65442	9.26022	1235.13	1726.08	5.84376	173.535	4.16656	4.9197	8.674	8.23185	2.32663	8.19373	Not Detected	Not Detected	Detected	Detected	Not Detected	Detected	0	chr12	109046047	109055934	-	circbase|Rybak-Wolf2015|deepbase	hsa_circ_0006852	hsa_circ_0006852	hsa-circRNA10105-10	9887	683	ENSG00000110880	ENST00000261401	109046048-109046193 exon:ENSE00003617618|109048082-109048186 exon:ENSE00003490068|109051080-109051199 exon:ENSE00003595798|109052514-109052695 exon:ENSE00000754666|109055805-109055934 exon:ENSE00000754668	ATGTGAGATTGCCAGGTATGGCAGATCCCA	23603	CORO1C	88	hsa-miR-6847-3p(2);hsa-miR-7113-5p(2);hsa-miR-769-3p(2);hsa-let-7a-5p(1);hsa-let-7b-5p(1);hsa-let-7c-5p(1);hsa-let-7e-5p(1);hsa-let-7f-5p(1);hsa-let-7g-5p(1);hsa-let-7i-5p(1);hsa-miR-103b(1);hsa-miR-1180-3p(1);hsa-miR-1266-3p(1);hsa-miR-1266-5p(1);hsa-miR-1272(1);hsa-miR-1273d(1);hsa-miR-1288-5p(1);hsa-miR-130a-5p(1);hsa-miR-1343-3p(1);hsa-miR-140-3p(1);hsa-miR-2114-5p(1);hsa-miR-2278(1);hsa-miR-…	3	hsa-miR-6847-3p(2);hsa-miR-7113-5p(2);hsa-miR-769-3p(2)	-	NM_014325	88	hsa-miR-7113-5p(2);hsa-miR-769-3p(2);hsa-miR-6847-3p(2);hsa-miR-3677-5p(1);hsa-miR-3183(1);hsa-miR-1266-5p(1);hsa-miR-4725-3p(1);hsa-miR-1273d(1);hsa-miR-4776-3p(1);hsa-miR-7845-5p(1);hsa-miR-6789-5p(1);hsa-let-7b-5p(1);hsa-miR-542-5p(1);hsa-let-7f-5p(1);hsa-miR-424-5p(1);hsa-miR-6079(1);hsa-miR-6882-3p(1);hsa-miR-920(1);hsa-miR-711(1);hsa-miR-6760-5p(1);hsa-miR-3180-5p(1);hsa-miR-1272(1);hsa-miR…	3	hsa-miR-7113-5p(2);hsa-miR-769-3p(2);hsa-miR-6847-3p(2)
hsa-circRNA14513-5_CBC1	0.36323	0.0337651	3.24757	up	2.44475	1.99119	38.8029	97.3396	6.41802	30.4887	3.03975	1.9498	3.68697	4.00101	3.1794	5.57905	Not Detected	Not Detected	Detected	Detected	Not Detected	Not Detected	0	chr5	168175306	168201383	-	deepbase	hsa-circRNA14513-5		hsa-circRNA14513-5	26077	1119	ENSG00000184347	ENST00000519560	168175307-168175439 exon:ENSE00001291696|168176477-168176640 exon:ENSE00001313097|168179960-168180103 exon:ENSE00001291276|168180869-168181012 exon:ENSE00003640835|168187867-168187941 exon:ENSE00003504453|168189544-168189694 exon:ENSE00003629737|168199786-168199949 exon:ENSE00003672087|168201240-168201383 exon:ENSE00003626537	GGATGTGACCGAGCTCCTCCTCAATGCCAA	6586	SLIT3	100	hsa-miR-3147(4);hsa-miR-612(4);hsa-miR-1226-5p(3);hsa-miR-4270(3);hsa-miR-4739(3);hsa-miR-6754-5p(3);hsa-miR-1208(2);hsa-miR-1304-5p(2);hsa-miR-1321(2);hsa-miR-2277-5p(2);hsa-miR-3138(2);hsa-miR-3162-5p(2);hsa-miR-3184-5p(2);hsa-miR-328-5p(2);hsa-miR-370-3p(2);hsa-miR-432-3p(2);hsa-miR-4518(2);hsa-miR-4688(2);hsa-miR-4741(2);hsa-miR-5572(2);hsa-miR-598-5p(2);hsa-miR-608(2);hsa-miR-6133(2);hsa-miR…	33	hsa-miR-3147(4);hsa-miR-612(4);hsa-miR-1226-5p(3);hsa-miR-4270(3);hsa-miR-4739(3);hsa-miR-6754-5p(3);hsa-miR-1208(2);hsa-miR-1304-5p(2);hsa-miR-1321(2);hsa-miR-2277-5p(2);hsa-miR-3138(2);hsa-miR-3162-5p(2);hsa-miR-3184-5p(2);hsa-miR-328-5p(2);hsa-miR-370-3p(2);hsa-miR-432-3p(2);hsa-miR-4518(2);hsa-miR-4688(2);hsa-miR-4741(2);hsa-miR-5572(2);hsa-miR-598-5p(2);hsa-miR-608(2);hsa-miR-6133(2);hsa-miR…	-	-	-	-	-	-
hsa_circ_0002094_CBC1	0.210522	0.00770051	3.80898	up	2.36816	2.01147	67.6711	98.4544	6.32975	28.5323	2.96703	2.06521	4.41935	4.014	3.07245	5.45956	Not Detected	Not Detected	Detected	Detected	Not Detected	Not Detected	0	chr7	155499553	155511137	+	circbase|Rybak-Wolf2015|deepbase	hsa_circ_0002094	hsa_circ_0002094	hsa-circRNA7330-13	11584	521	ENSG00000184863	ENST00000401878	155499554-155499762 exon:ENSE00001747351|155503897-155504149 exon:ENSE00003571940|155511079-155511137 exon:ENSE00003654935	CCCCAGAGATTCCCAAGCTTTCAGCAGAGG	155435	RBM33	100	hsa-miR-650(3);hsa-miR-1908-5p(2);hsa-miR-3189-3p(2);hsa-miR-3615(2);hsa-miR-3656(2);hsa-miR-3960(2);hsa-miR-449c-5p(2);hsa-miR-4638-5p(2);hsa-miR-4687-3p(2);hsa-miR-4691-5p(2);hsa-miR-4731-5p(2);hsa-miR-503-5p(2);hsa-miR-6081(2);hsa-miR-6087(2);hsa-miR-6089(2);hsa-miR-661(2);hsa-miR-663a(2);hsa-miR-6743-5p(2);hsa-miR-6747-3p(2);hsa-miR-6765-5p(2);hsa-miR-6774-5p(2);hsa-miR-6787-5p(2);hsa-miR-679…	26	hsa-miR-650(3);hsa-miR-1908-5p(2);hsa-miR-3189-3p(2);hsa-miR-3615(2);hsa-miR-3656(2);hsa-miR-3960(2);hsa-miR-449c-5p(2);hsa-miR-4638-5p(2);hsa-miR-4687-3p(2);hsa-miR-4691-5p(2);hsa-miR-4731-5p(2);hsa-miR-503-5p(2);hsa-miR-6081(2);hsa-miR-6087(2);hsa-miR-6089(2);hsa-miR-661(2);hsa-miR-663a(2);hsa-miR-6743-5p(2);hsa-miR-6747-3p(2);hsa-miR-6765-5p(2);hsa-miR-6774-5p(2);hsa-miR-6787-5p(2);hsa-miR-679…	-	NM_053043	100	hsa-miR-650(3);hsa-miR-1908-5p(2);hsa-miR-6791-5p(2);hsa-miR-3615(2);hsa-miR-3189-3p(2);hsa-miR-3656(2);hsa-miR-6747-3p(2);hsa-miR-4687-3p(2);hsa-miR-6787-5p(2);hsa-miR-6743-5p(2);hsa-miR-663a(2);hsa-miR-6852-5p(2);hsa-miR-449c-5p(2);hsa-miR-6089(2);hsa-miR-3960(2);hsa-miR-4691-5p(2);hsa-miR-4638-5p(2);hsa-miR-6765-5p(2);hsa-miR-661(2);hsa-miR-6087(2);hsa-miR-6081(2);hsa-miR-6774-5p(2);hsa-miR-47…	26	hsa-miR-650(3);hsa-miR-1908-5p(2);hsa-miR-6791-5p(2);hsa-miR-3615(2);hsa-miR-3189-3p(2);hsa-miR-3656(2);hsa-miR-6747-3p(2);hsa-miR-4687-3p(2);hsa-miR-6787-5p(2);hsa-miR-6743-5p(2);hsa-miR-663a(2);hsa-miR-6852-5p(2);hsa-miR-449c-5p(2);hsa-miR-6089(2);hsa-miR-3960(2);hsa-miR-4691-5p(2);hsa-miR-4638-5p(2);hsa-miR-6765-5p(2);hsa-miR-661(2);hsa-miR-6087(2);hsa-miR-6081(2);hsa-miR-6774-5p(2);hsa-miR-47…
hsa_circ_0017555_CBC1	0.183966	0.00355244	2.64203	up	2.17519	2.27767	45.953	107.297	5.69545	12.6714	2.68533	2.92758	3.91069	4.12551	2.03057	3.81223	Not Detected	Not Detected	Detected	Detected	Not Detected	Not Detected	0	chr10	5690932	5695013	-	circbase|deepbase	hsa_circ_0017555	hsa_circ_0017555	hsa-circRNA9038-3	4081	474	ENSG00000196372	ENST00000357700	5690933-5691067 exon:ENSE00003657370|5693176-5693326 exon:ENSE00003426984|5694826-5695013 exon:ENSE00003624803	TGCTGCTCAATGCAGGTTTCTGGGTGGAGC	79754	ASB13	100	hsa-miR-6722-3p(4);hsa-miR-615-5p(3);hsa-miR-6511b-5p(3);hsa-miR-1291(2);hsa-miR-1909-3p(2);hsa-miR-3180-5p(2);hsa-miR-3661(2);hsa-miR-4763-3p(2);hsa-miR-6798-5p(2);hsa-miR-6804-3p(2);hsa-miR-6811-5p(2);hsa-miR-6829-5p(2);hsa-miR-103a-3p(1);hsa-miR-107(1);hsa-miR-1202(1);hsa-miR-1205(1);hsa-miR-1229-3p(1);hsa-miR-1250-5p(1);hsa-miR-1268a(1);hsa-miR-1268b(1);hsa-miR-1273h-3p(1);hsa-miR-1285-3p(1);…	12	hsa-miR-6722-3p(4);hsa-miR-615-5p(3);hsa-miR-6511b-5p(3);hsa-miR-1291(2);hsa-miR-1909-3p(2);hsa-miR-3180-5p(2);hsa-miR-3661(2);hsa-miR-4763-3p(2);hsa-miR-6798-5p(2);hsa-miR-6804-3p(2);hsa-miR-6811-5p(2);hsa-miR-6829-5p(2)	-	NR_037164	100	hsa-miR-6722-3p(4);hsa-miR-6511b-5p(3);hsa-miR-615-5p(3);hsa-miR-1909-3p(2);hsa-miR-3180-5p(2);hsa-miR-6804-3p(2);hsa-miR-4763-3p(2);hsa-miR-6798-5p(2);hsa-miR-6811-5p(2);hsa-miR-6829-5p(2);hsa-miR-3661(2);hsa-miR-1291(2);hsa-miR-656-5p(1);hsa-miR-631(1);hsa-miR-370-3p(1);hsa-miR-574-3p(1);hsa-miR-342-3p(1);hsa-miR-502-3p(1);hsa-miR-4741(1);hsa-miR-3064-5p(1);hsa-miR-1250-5p(1);hsa-miR-509-3-5p(1…	12	hsa-miR-6722-3p(4);hsa-miR-6511b-5p(3);hsa-miR-615-5p(3);hsa-miR-1909-3p(2);hsa-miR-3180-5p(2);hsa-miR-6804-3p(2);hsa-miR-4763-3p(2);hsa-miR-6798-5p(2);hsa-miR-6811-5p(2);hsa-miR-6829-5p(2);hsa-miR-3661(2);hsa-miR-1291(2)
hsa-circRNA4715-9_CBC1	0.374991	0.0365929	2.51291	up	2.44947	3.85109	73.0726	94.0118	7.12174	32.3392	3.04395	3.73876	4.52174	3.95607	3.39484	5.68783	Not Detected	Not Detected	Detected	Detected	Not Detected	Not Detected	0	chr2	182778571	182784173	+	deepbase	hsa-circRNA4715-9		hsa-circRNA4715-9	5602	1658	ENSG00000138434	ENST00000431877	182778572-182778660 exon:ENSE00003656704|182779943-182781154 exon:ENSE00003481058|182783325-182783402 exon:ENSE00003591649|182783482-182783609 exon:ENSE00003550859|182784023-182784173 exon:ENSE00003553870	TCCTCCGCACTCATGATCATCTGTTACGTA	6744	SSFA2	100	hsa-miR-4268(5);hsa-miR-4691-5p(3);hsa-miR-4710(3);hsa-miR-6736-5p(3);hsa-miR-6748-5p(3);hsa-miR-6792-3p(3);hsa-miR-6880-5p(3);hsa-miR-1249-5p(2);hsa-miR-222-5p(2);hsa-miR-3155a(2);hsa-miR-3675-5p(2);hsa-miR-4254(2);hsa-miR-4709-3p(2);hsa-miR-484(2);hsa-miR-500a-5p(2);hsa-miR-5088-5p(2);hsa-miR-5193(2);hsa-miR-6090(2);hsa-miR-6125(2);hsa-miR-6516-5p(2);hsa-miR-6750-5p(2);hsa-miR-6762-3p(2);hsa-mi…	28	hsa-miR-4268(5);hsa-miR-4691-5p(3);hsa-miR-4710(3);hsa-miR-6736-5p(3);hsa-miR-6748-5p(3);hsa-miR-6792-3p(3);hsa-miR-6880-5p(3);hsa-miR-1249-5p(2);hsa-miR-222-5p(2);hsa-miR-3155a(2);hsa-miR-3675-5p(2);hsa-miR-4254(2);hsa-miR-4709-3p(2);hsa-miR-484(2);hsa-miR-500a-5p(2);hsa-miR-5088-5p(2);hsa-miR-5193(2);hsa-miR-6090(2);hsa-miR-6125(2);hsa-miR-6516-5p(2);hsa-miR-6750-5p(2);hsa-miR-6762-3p(2);hsa-mi…	-	-	-	-	-	-
hsa_circ_0051513_CBC1	0.404047	0.044456	2.45454	up	2.32427	3.48701	65.9884	71.5445	6.28533	27.9958	2.91738	3.59639	4.38637	3.60662	3.01727	5.4244	Not Detected	Not Detected	Detected	Detected	Not Detected	Not Detected	0	chr19	46117862	46124590	-	circbase|deepbase	hsa_circ_0051513	hsa_circ_0051513	hsa-circRNA12245-6	6728	697	ENSG00000125746	ENST00000589876	46117863-46117958 exon:ENSE00003509958|46119060-46119147 exon:ENSE00003552659|46119719-46119816 exon:ENSE00003503545|46120023-46120111 exon:ENSE00003690789|46120888-46120955 exon:ENSE00003543039|46122318-46122449 exon:ENSE00003493481|46124465-46124590 exon:ENSE00003609297	GGTTTGGGGTGTTTGGTCCCTGAGGACTTT	24139	EML2	100	hsa-miR-663b(3);hsa-miR-1204(2);hsa-miR-1233-5p(2);hsa-miR-3605-3p(2);hsa-miR-3677-3p(2);hsa-miR-3677-5p(2);hsa-miR-4463(2);hsa-miR-4727-5p(2);hsa-miR-4763-3p(2);hsa-miR-4793-5p(2);hsa-miR-5787(2);hsa-miR-6724-5p(2);hsa-miR-6737-5p(2);hsa-miR-6756-5p(2);hsa-miR-6812-5p(2);hsa-miR-6819-5p(2);hsa-miR-106b-3p(1);hsa-miR-1199-3p(1);hsa-miR-1226-3p(1);hsa-miR-1231(1);hsa-miR-124-5p(1);hsa-miR-1291(1);…	16	hsa-miR-663b(3);hsa-miR-1204(2);hsa-miR-1233-5p(2);hsa-miR-3605-3p(2);hsa-miR-3677-3p(2);hsa-miR-3677-5p(2);hsa-miR-4463(2);hsa-miR-4727-5p(2);hsa-miR-4763-3p(2);hsa-miR-4793-5p(2);hsa-miR-5787(2);hsa-miR-6724-5p(2);hsa-miR-6737-5p(2);hsa-miR-6756-5p(2);hsa-miR-6812-5p(2);hsa-miR-6819-5p(2)	-	NM_001193268	100	hsa-miR-663b(3);hsa-miR-3677-5p(2);hsa-miR-5787(2);hsa-miR-4793-5p(2);hsa-miR-1233-5p(2);hsa-miR-6819-5p(2);hsa-miR-3677-3p(2);hsa-miR-4763-3p(2);hsa-miR-6737-5p(2);hsa-miR-1204(2);hsa-miR-3605-3p(2);hsa-miR-6812-5p(2);hsa-miR-4463(2);hsa-miR-4727-5p(2);hsa-miR-6724-5p(2);hsa-miR-6756-5p(2);hsa-miR-6769b-5p(1);hsa-miR-132-5p(1);hsa-miR-4755-3p(1);hsa-miR-3934-3p(1);hsa-miR-1199-3p(1);hsa-miR-1908…	16	hsa-miR-663b(3);hsa-miR-3677-5p(2);hsa-miR-5787(2);hsa-miR-4793-5p(2);hsa-miR-1233-5p(2);hsa-miR-6819-5p(2);hsa-miR-3677-3p(2);hsa-miR-4763-3p(2);hsa-miR-6737-5p(2);hsa-miR-1204(2);hsa-miR-3605-3p(2);hsa-miR-6812-5p(2);hsa-miR-4463(2);hsa-miR-4727-5p(2);hsa-miR-6724-5p(2);hsa-miR-6756-5p(2)
hsa_circ_0055625_CBC1	0.182858	0.00210217	4.16005	up	2.29094	2.02386	64.3676	137.921	6.25228	26.8759	2.87426	2.13266	4.35122	4.45544	2.98022	5.35028	Not Detected	Not Detected	Detected	Detected	Not Detected	Not Detected	0	chr2	96808907	96810112	-	circbase|deepbase	hsa_circ_0055625	hsa_circ_0055625	hsa-circRNA12633	1205	1089	ENSG00000158050	ENST00000288943	---	ATATTTAAAAAACAAGGTGGCCCTGTGGAG	1844	DUSP2	100	hsa-miR-4723-5p(4);hsa-miR-1301-3p(3);hsa-miR-7111-5p(3);hsa-miR-1226-5p(2);hsa-miR-1249-5p(2);hsa-miR-1273d(2);hsa-miR-1291(2);hsa-miR-1343-5p(2);hsa-miR-149-3p(2);hsa-miR-301b-5p(2);hsa-miR-3127-5p(2);hsa-miR-3175(2);hsa-miR-3972(2);hsa-miR-449a(2);hsa-miR-449b-5p(2);hsa-miR-4640-5p(2);hsa-miR-4665-5p(2);hsa-miR-4685-5p(2);hsa-miR-4688(2);hsa-miR-4697-3p(2);hsa-miR-4721(2);hsa-miR-4726-5p(2);hs…	51	hsa-miR-4723-5p(4);hsa-miR-1301-3p(3);hsa-miR-7111-5p(3);hsa-miR-1226-5p(2);hsa-miR-1249-5p(2);hsa-miR-1273d(2);hsa-miR-1291(2);hsa-miR-1343-5p(2);hsa-miR-149-3p(2);hsa-miR-301b-5p(2);hsa-miR-3127-5p(2);hsa-miR-3175(2);hsa-miR-3972(2);hsa-miR-449a(2);hsa-miR-449b-5p(2);hsa-miR-4640-5p(2);hsa-miR-4665-5p(2);hsa-miR-4685-5p(2);hsa-miR-4688(2);hsa-miR-4697-3p(2);hsa-miR-4721(2);hsa-miR-4726-5p(2);hs…	-	NM_004418	100	hsa-miR-4723-5p(4);hsa-miR-1301-3p(3);hsa-miR-7111-5p(3);hsa-miR-6847-5p(2);hsa-miR-5088-5p(2);hsa-miR-1273d(2);hsa-miR-449b-5p(2);hsa-miR-3127-5p(2);hsa-miR-5698(2);hsa-miR-6801-3p(2);hsa-miR-6743-5p(2);hsa-miR-4665-5p(2);hsa-miR-3972(2);hsa-miR-1343-5p(2);hsa-miR-4640-5p(2);hsa-miR-4726-5p(2);hsa-miR-6511a-5p(2);hsa-miR-6840-5p(2);hsa-miR-301b-5p(2);hsa-miR-6132(2);hsa-miR-6836-5p(2);hsa-miR-67…	51	hsa-miR-4723-5p(4);hsa-miR-1301-3p(3);hsa-miR-7111-5p(3);hsa-miR-6847-5p(2);hsa-miR-5088-5p(2);hsa-miR-1273d(2);hsa-miR-449b-5p(2);hsa-miR-3127-5p(2);hsa-miR-5698(2);hsa-miR-6801-3p(2);hsa-miR-6743-5p(2);hsa-miR-4665-5p(2);hsa-miR-3972(2);hsa-miR-1343-5p(2);hsa-miR-4640-5p(2);hsa-miR-4726-5p(2);hsa-miR-6511a-5p(2);hsa-miR-6840-5p(2);hsa-miR-301b-5p(2);hsa-miR-6132(2);hsa-miR-6836-5p(2);hsa-miR-67…
hsa-circRNA1001-16_CBC1	0.276893	0.0172159	2.0354	up	31.9549	32.9331	869.138	1015.47	82.5553	114.479	6.38725	6.62642	8.16653	7.37364	7.04499	7.59442	Detected	Detected	Detected	Detected	Detected	Detected	0	chr10	80961340	81037082	+	deepbase	hsa-circRNA1001-16		hsa-circRNA1001-16	75742	474	ENSG00000108175	ENST00000334512	80961341-80961449 exon:ENSE00002270426|80968093-80968206 exon:ENSE00001763408|80975926-80976031 exon:ENSE00001338895|81036938-81037082 exon:ENSE00003477099	CACTCTGTCGCACAGGCTGGACAACGTTCA	57178	ZMIZ1	100	hsa-miR-6829-5p(3);hsa-miR-6762-3p(2);hsa-miR-6770-3p(2);hsa-miR-6779-5p(2);hsa-miR-6820-5p(2);hsa-miR-7160-5p(2);hsa-miR-1199-3p(1);hsa-miR-1262(1);hsa-miR-127-5p(1);hsa-miR-1273e(1);hsa-miR-128-1-5p(1);hsa-miR-1587(1);hsa-miR-187-3p(1);hsa-miR-1915-3p(1);hsa-miR-199a-3p(1);hsa-miR-199b-3p(1);hsa-miR-203a-5p(1);hsa-miR-208a-5p(1);hsa-miR-2681-3p(1);hsa-miR-3137(1);hsa-miR-3150a-3p(1);hsa-miR-315…	6	hsa-miR-6829-5p(3);hsa-miR-6762-3p(2);hsa-miR-6770-3p(2);hsa-miR-6779-5p(2);hsa-miR-6820-5p(2);hsa-miR-7160-5p(2)	-	-	-	-	-	-
hsa_circ_0042587_CBC1	0.417009	0.0485189	2.41887	up	17.8478	3.58788	185.6	419.939	16.177	36.4284	5.61958	3.63703	5.8319	5.97459	4.61878	5.89191	Detected	Not Detected	Detected	Detected	Not Detected	Not Detected	0	chr17	26944249	26962627	-	circbase|deepbase	hsa_circ_0042587	hsa_circ_0042587	hsa-circRNA11396-85	18378	3933	ENSG00000007202	ENST00000528896	26944250-26944336 exon:ENSE00003496129|26945809-26945989 exon:ENSE00003663799|26946672-26946793 exon:ENSE00003567447|26946878-26947033 exon:ENSE00002767316|26947527-26947648 exon:ENSE00002873704|26948006-26948188 exon:ENSE00002924220|26948417-26948516 exon:ENSE00002802161|26950778-26950984 exon:ENSE00002873262|26951251-26951408 exon:ENSE00002915181|26955283-26955577 exon:ENSE00002955369|26958497-…	AATGCTGTCTATAAGGTTCAGTGTGGTGCA	9703	KIAA0100	100	hsa-miR-150-3p(4);hsa-miR-4685-5p(4);hsa-miR-4686(4);hsa-miR-550a-5p(4);hsa-miR-550b-2-5p(4);hsa-miR-5787(4);hsa-miR-6756-5p(4);hsa-miR-6769b-5p(4);hsa-miR-6813-5p(4);hsa-miR-103b(3);hsa-miR-1180-3p(3);hsa-miR-1184(3);hsa-miR-1266-5p(3);hsa-miR-138-5p(3);hsa-miR-185-3p(3);hsa-miR-296-3p(3);hsa-miR-3127-5p(3);hsa-miR-3137(3);hsa-miR-3187-5p(3);hsa-miR-323b-5p(3);hsa-miR-3934-3p(3);hsa-miR-4259(3);…	100	hsa-miR-150-3p(4);hsa-miR-4685-5p(4);hsa-miR-4686(4);hsa-miR-550a-5p(4);hsa-miR-550b-2-5p(4);hsa-miR-5787(4);hsa-miR-6756-5p(4);hsa-miR-6769b-5p(4);hsa-miR-6813-5p(4);hsa-miR-103b(3);hsa-miR-1180-3p(3);hsa-miR-1184(3);hsa-miR-1266-5p(3);hsa-miR-138-5p(3);hsa-miR-185-3p(3);hsa-miR-296-3p(3);hsa-miR-3127-5p(3);hsa-miR-3137(3);hsa-miR-3187-5p(3);hsa-miR-323b-5p(3);hsa-miR-3934-3p(3);hsa-miR-4259(3);…	-	NM_014680	100	hsa-miR-4685-5p(4);hsa-miR-5787(4);hsa-miR-550a-5p(4);hsa-miR-550b-2-5p(4);hsa-miR-6769b-5p(4);hsa-miR-150-3p(4);hsa-miR-4686(4);hsa-miR-6813-5p(4);hsa-miR-6756-5p(4);hsa-miR-637(3);hsa-miR-3127-5p(3);hsa-miR-650(3);hsa-miR-1184(3);hsa-miR-4747-5p(3);hsa-miR-647(3);hsa-miR-138-5p(3);hsa-miR-4731-5p(3);hsa-miR-3934-3p(3);hsa-miR-1266-5p(3);hsa-miR-6803-5p(3);hsa-miR-3137(3);hsa-miR-7156-3p(3);hsa-…	100	hsa-miR-4685-5p(4);hsa-miR-5787(4);hsa-miR-550a-5p(4);hsa-miR-550b-2-5p(4);hsa-miR-6769b-5p(4);hsa-miR-150-3p(4);hsa-miR-4686(4);hsa-miR-6813-5p(4);hsa-miR-6756-5p(4);hsa-miR-637(3);hsa-miR-3127-5p(3);hsa-miR-650(3);hsa-miR-1184(3);hsa-miR-4747-5p(3);hsa-miR-647(3);hsa-miR-138-5p(3);hsa-miR-4731-5p(3);hsa-miR-3934-3p(3);hsa-miR-1266-5p(3);hsa-miR-6803-5p(3);hsa-miR-3137(3);hsa-miR-7156-3p(3);hsa-…
hsa_circ_0132353_CBC1	0.222061	0.00982106	2.48509	up	7.14139	10.3982	294.927	495.125	32.1358	51.5332	4.46735	5.07617	6.50353	6.22027	5.66855	6.42816	Not Detected	Detected	Detected	Detected	Detected	Detected	0	chr6	79674485	79674989	+	Rybak-Wolf2015	hsa_circ_0132353	hsa_circ_0132353		504	504	ENSG00000146247	ENST00000275034	---	TACTAAAAAGTTGGGGTGTGAGCCACCACT	55023	PHIP	37	hsa-miR-3154(2);hsa-miR-1909-3p(1);hsa-miR-20a-5p(1);hsa-miR-2682-5p(1);hsa-miR-3122(1);hsa-miR-3139(1);hsa-miR-3144-5p(1);hsa-miR-3147(1);hsa-miR-3675-5p(1);hsa-miR-410-3p(1);hsa-miR-4251(1);hsa-miR-4425(1);hsa-miR-4433a-3p(1);hsa-miR-4433b-3p(1);hsa-miR-4436b-3p(1);hsa-miR-4436b-5p(1);hsa-miR-4528(1);hsa-miR-4632-5p(1);hsa-miR-4646-5p(1);hsa-miR-4685-5p(1);hsa-miR-4722-5p(1);hsa-miR-4732-5p(1);…	1	hsa-miR-3154(2)	-	NM_017934	37	hsa-miR-3154(2);hsa-miR-2682-5p(1);hsa-miR-4433a-3p(1);hsa-miR-3122(1);hsa-miR-1909-3p(1);hsa-miR-6721-5p(1);hsa-miR-6829-5p(1);hsa-miR-3144-5p(1);hsa-miR-4646-5p(1);hsa-miR-20a-5p(1);hsa-miR-3139(1);hsa-miR-6735-5p(1);hsa-miR-4763-3p(1);hsa-miR-6879-5p(1);hsa-miR-4425(1);hsa-miR-4732-5p(1);hsa-miR-6775-5p(1);hsa-miR-4251(1);hsa-miR-4793-3p(1);hsa-miR-6774-5p(1);hsa-miR-550a-5p(1);hsa-miR-6124(1)…	1	hsa-miR-3154(2)
hsa_circ_0051440_CBC1	0.227964	0.0105901	4.10454	up	2.29717	2.0201	65.1475	162.347	8.82674	33.6789	2.88273	2.11322	4.36922	4.66537	3.68489	5.75791	Not Detected	Not Detected	Detected	Detected	Not Detected	Not Detected	0	chr19	45645560	45646891	+	circbase|deepbase	hsa_circ_0051440	hsa_circ_0051440	hsa-circRNA4141-3	1331	269	ENSG00000104866	ENST00000421905	45645561-45645716 exon:ENSE00000861647|45646779-45646891 exon:ENSE00000861646	CTGGGCATGACACTGCCACGGCCCTGAAGA	284352	PPP1R37	78	hsa-miR-1205(2);hsa-miR-6511b-5p(2);hsa-miR-657(2);hsa-miR-6840-3p(2);hsa-miR-10b-3p(1);hsa-miR-1178-5p(1);hsa-miR-1226-3p(1);hsa-miR-1247-3p(1);hsa-miR-1289(1);hsa-miR-1295a(1);hsa-miR-1295b-3p(1);hsa-miR-1304-5p(1);hsa-miR-154-5p(1);hsa-miR-15a-3p(1);hsa-miR-1913(1);hsa-miR-210-3p(1);hsa-miR-2114-5p(1);hsa-miR-2682-3p(1);hsa-miR-3065-3p(1);hsa-miR-3124-3p(1);hsa-miR-3127-3p(1);hsa-miR-3127-5p(1…	4	hsa-miR-1205(2);hsa-miR-6511b-5p(2);hsa-miR-657(2);hsa-miR-6840-3p(2)	-	NM_019121	78	hsa-miR-6840-3p(2);hsa-miR-6511b-5p(2);hsa-miR-657(2);hsa-miR-1205(2);hsa-miR-4706(1);hsa-miR-4691-5p(1);hsa-miR-3162-5p(1);hsa-miR-665(1);hsa-miR-409-5p(1);hsa-miR-6756-3p(1);hsa-miR-4326(1);hsa-miR-4726-5p(1);hsa-miR-6736-3p(1);hsa-miR-601(1);hsa-miR-323b-5p(1);hsa-miR-3667-3p(1);hsa-miR-6754-5p(1);hsa-miR-6849-3p(1);hsa-miR-3127-5p(1);hsa-miR-6811-5p(1);hsa-miR-15a-3p(1);hsa-miR-1304-5p(1);hsa…	4	hsa-miR-6840-3p(2);hsa-miR-6511b-5p(2);hsa-miR-657(2);hsa-miR-1205(2)
hsa-circRNA2727-52_CBC1	0.256772	0.0143197	2.80152	up	18.7816	16.466	498.917	521.006	15.9405	66.2426	5.68963	5.68881	7.31458	6.29882	4.59521	6.81888	Detected	Detected	Detected	Detected	Not Detected	Detected	0	chr15	91016071	91030814	+	deepbase	hsa-circRNA2727-52		hsa-circRNA2727-52	14743	2070	ENSG00000140575	ENST00000268182	91016072-91016242 exon:ENSE00000944010|91016947-91017030 exon:ENSE00000944011|91017128-91017199 exon:ENSE00000944012|91017296-91017365 exon:ENSE00000944013|91017717-91017925 exon:ENSE00000944014|91019895-91020050 exon:ENSE00003635448|91020299-91020462 exon:ENSE00001705272|91020897-91021121 exon:ENSE00000944017|91025192-91025332 exon:ENSE00000944018|91025429-91025513 exon:ENSE00000944019|91026593-…	GCCACCAGTGAACAGAGTTCTATCTCTGGG	8826	IQGAP1	100	hsa-miR-6753-3p(3);hsa-miR-1184(2);hsa-miR-1233-5p(2);hsa-miR-1266-5p(2);hsa-miR-2682-3p(2);hsa-miR-30c-1-3p(2);hsa-miR-3190-5p(2);hsa-miR-365a-5p(2);hsa-miR-4518(2);hsa-miR-4530(2);hsa-miR-4538(2);hsa-miR-4722-5p(2);hsa-miR-4763-3p(2);hsa-miR-6081(2);hsa-miR-6501-5p(2);hsa-miR-6743-5p(2);hsa-miR-6790-5p(2);hsa-miR-6852-5p(2);hsa-miR-1178-5p(1);hsa-miR-1183(1);hsa-miR-1202(1);hsa-miR-1207-5p(1);h…	18	hsa-miR-6753-3p(3);hsa-miR-1184(2);hsa-miR-1233-5p(2);hsa-miR-1266-5p(2);hsa-miR-2682-3p(2);hsa-miR-30c-1-3p(2);hsa-miR-3190-5p(2);hsa-miR-365a-5p(2);hsa-miR-4518(2);hsa-miR-4530(2);hsa-miR-4538(2);hsa-miR-4722-5p(2);hsa-miR-4763-3p(2);hsa-miR-6081(2);hsa-miR-6501-5p(2);hsa-miR-6743-5p(2);hsa-miR-6790-5p(2);hsa-miR-6852-5p(2)	-	-	-	-	-	-
hsa_circ_0074885_CBC1	0.201158	0.0063455	3.66371	up	2.31017	2.01642	46.5969	132.679	6.27609	25.9917	2.90008	2.09298	3.92765	4.40251	3.00653	5.28935	Not Detected	Not Detected	Detected	Detected	Not Detected	Not Detected	0	chr5	167933025	167933204	+	circbase|deepbase	hsa_circ_0074885	hsa_circ_0074885	hsa-circRNA6529-15	179	179	ENSG00000113643	ENST00000231572	167933026-167933204 exon:ENSE00003616899	GTGGACAATGGACAAGATTTGTGCAGGTGG	5917	RARS	13	hsa-miR-136-5p(1);hsa-miR-3122(1);hsa-miR-3157-5p(1);hsa-miR-331-5p(1);hsa-miR-346(1);hsa-miR-4722-3p(1);hsa-miR-4727-5p(1);hsa-miR-4769-3p(1);hsa-miR-4776-3p(1);hsa-miR-514a-5p(1);hsa-miR-6791-5p(1);hsa-miR-6830-3p(1);hsa-miR-6871-3p(1)	-	-	-	NM_002887	13	hsa-miR-6871-3p(1);hsa-miR-4769-3p(1);hsa-miR-4722-3p(1);hsa-miR-514a-5p(1);hsa-miR-346(1);hsa-miR-136-5p(1);hsa-miR-4727-5p(1);hsa-miR-3157-5p(1);hsa-miR-6791-5p(1);hsa-miR-3122(1);hsa-miR-4776-3p(1);hsa-miR-6830-3p(1);hsa-miR-331-5p(1)	-	-
hsa-circRNA6280-21_CBC1	0.2228	0.00992708	2.05318	up	6.75577	3.42631	106.33	187.558	9.51668	22.4382	4.39769	3.57187	5.02349	4.85829	3.79803	4.99939	Not Detected	Not Detected	Detected	Detected	Not Detected	Not Detected	0	chr5	60768507	60821803	+	deepbase	hsa-circRNA6280-21		hsa-circRNA6280-21	53296	1014	ENSG00000130449	ENST00000252744	60768508-60768864 exon:ENSE00001738262|60786613-60786761 exon:ENSE00001610428|60790087-60790237 exon:ENSE00001721808|60817090-60817269 exon:ENSE00000807629|60821627-60821803 exon:ENSE00000748135	GGCCCCTCTGGCATGGTTTCCACTTGAGCG	57688	ZSWIM6	100	hsa-miR-500a-3p(2);hsa-miR-6791-5p(2);hsa-miR-6871-3p(2);hsa-miR-874-3p(2);hsa-miR-105-5p(1);hsa-miR-106b-3p(1);hsa-miR-1182(1);hsa-miR-1236-5p(1);hsa-miR-1244(1);hsa-miR-125a-3p(1);hsa-miR-1289(1);hsa-miR-141-3p(1);hsa-miR-149-5p(1);hsa-miR-152-5p(1);hsa-miR-1910-3p(1);hsa-miR-1912(1);hsa-miR-1914-3p(1);hsa-miR-193b-5p(1);hsa-miR-208b-5p(1);hsa-miR-21-5p(1);hsa-miR-2277-5p(1);hsa-miR-25-5p(1);hs…	4	hsa-miR-500a-3p(2);hsa-miR-6791-5p(2);hsa-miR-6871-3p(2);hsa-miR-874-3p(2)	-	-	-	-	-	-
hsa-circRNA12843-4_CBC1	0.221388	0.00975622	4.64073	up	2.66265	2.00768	65.2213	135.848	6.30288	41.3914	3.1704	2.04298	4.37065	4.43533	3.03884	6.0893	Not Detected	Not Detected	Detected	Detected	Not Detected	Not Detected	0	chr2	202248833	202265817	-	deepbase	hsa-circRNA12843-4		hsa-circRNA12843-4	16984	1783	ENSG00000115993	ENST00000332624	202248834-202248939 exon:ENSE00000784650|202250941-202251207 exon:ENSE00000784651|202252426-202252724 exon:ENSE00000784652|202254023-202254226 exon:ENSE00000784653|202254524-202254603 exon:ENSE00000934590|202257632-202257769 exon:ENSE00000784654|202259521-202259595 exon:ENSE00000784655|202260037-202260167 exon:ENSE00000784656|202262225-202262303 exon:ENSE00000784657|202262868-202263077 exon:ENSE0…	TCAGGTTACCCCCAGTTCTAGGCACAGACA	66008	TRAK2	100	hsa-miR-7160-5p(4);hsa-miR-5087(3);hsa-miR-6856-5p(3);hsa-miR-1184(2);hsa-miR-1273g-5p(2);hsa-miR-1293(2);hsa-miR-134-5p(2);hsa-miR-298(2);hsa-miR-3147(2);hsa-miR-3192-5p(2);hsa-miR-326(2);hsa-miR-3663-5p(2);hsa-miR-4686(2);hsa-miR-4722-5p(2);hsa-miR-4723-3p(2);hsa-miR-4731-5p(2);hsa-miR-5193(2);hsa-miR-593-3p(2);hsa-miR-608(2);hsa-miR-623(2);hsa-miR-637(2);hsa-miR-6751-5p(2);hsa-miR-6762-3p(2);h…	26	hsa-miR-7160-5p(4);hsa-miR-5087(3);hsa-miR-6856-5p(3);hsa-miR-1184(2);hsa-miR-1273g-5p(2);hsa-miR-1293(2);hsa-miR-134-5p(2);hsa-miR-298(2);hsa-miR-3147(2);hsa-miR-3192-5p(2);hsa-miR-326(2);hsa-miR-3663-5p(2);hsa-miR-4686(2);hsa-miR-4722-5p(2);hsa-miR-4723-3p(2);hsa-miR-4731-5p(2);hsa-miR-5193(2);hsa-miR-593-3p(2);hsa-miR-608(2);hsa-miR-623(2);hsa-miR-637(2);hsa-miR-6751-5p(2);hsa-miR-6762-3p(2);h…	-	-	-	-	-	-
hsa_circ_0010316_CBC1	0.311552	0.0230235	2.30902	up	2.90544	4.28921	71.4031	103.842	6.23352	24.3999	3.26715	3.89463	4.49067	4.08245	2.95965	5.17016	Not Detected	Not Detected	Detected	Detected	Not Detected	Not Detected	0	chr1	19474486	19480433	-	circbase|deepbase	hsa_circ_0010316	hsa_circ_0010316	hsa-circRNA8331-68	5947	1171	ENSG00000127481	ENST00000375254	19474487-19474621 exon:ENSE00001795638|19475057-19475120 exon:ENSE00001633235|19477071-19477287 exon:ENSE00001652888|19478137-19478353 exon:ENSE00001675665|19478807-19478970 exon:ENSE00003682973|19479795-19479996 exon:ENSE00003682461|19480262-19480433 exon:ENSE00003510653	TACCACAGCCACAAGTTCCAATGGTGGCAG	23352	UBR4	100	hsa-miR-4688(3);hsa-miR-5004-3p(3);hsa-miR-1205(2);hsa-miR-1207-5p(2);hsa-miR-1287-5p(2);hsa-miR-1972(2);hsa-miR-3154(2);hsa-miR-3187-5p(2);hsa-miR-3194-5p(2);hsa-miR-3620-5p(2);hsa-miR-3692-5p(2);hsa-miR-4663(2);hsa-miR-5189-5p(2);hsa-miR-6511a-5p(2);hsa-miR-6511b-5p(2);hsa-miR-6780b-5p(2);hsa-miR-6868-5p(2);hsa-miR-6877-3p(2);hsa-miR-7150(2);hsa-miR-8069(2);hsa-miR-103a-2-5p(1);hsa-miR-1183(1);…	20	hsa-miR-4688(3);hsa-miR-5004-3p(3);hsa-miR-1205(2);hsa-miR-1207-5p(2);hsa-miR-1287-5p(2);hsa-miR-1972(2);hsa-miR-3154(2);hsa-miR-3187-5p(2);hsa-miR-3194-5p(2);hsa-miR-3620-5p(2);hsa-miR-3692-5p(2);hsa-miR-4663(2);hsa-miR-5189-5p(2);hsa-miR-6511a-5p(2);hsa-miR-6511b-5p(2);hsa-miR-6780b-5p(2);hsa-miR-6868-5p(2);hsa-miR-6877-3p(2);hsa-miR-7150(2);hsa-miR-8069(2)	-	NM_020765	100	hsa-miR-5004-3p(3);hsa-miR-4688(3);hsa-miR-6511b-5p(2);hsa-miR-1207-5p(2);hsa-miR-8069(2);hsa-miR-1287-5p(2);hsa-miR-7150(2);hsa-miR-6780b-5p(2);hsa-miR-3187-5p(2);hsa-miR-6877-3p(2);hsa-miR-1972(2);hsa-miR-3194-5p(2);hsa-miR-6511a-5p(2);hsa-miR-6868-5p(2);hsa-miR-4663(2);hsa-miR-3154(2);hsa-miR-3620-5p(2);hsa-miR-3692-5p(2);hsa-miR-5189-5p(2);hsa-miR-1205(2);hsa-miR-3934-3p(1);hsa-miR-3677-5p(1)…	20	hsa-miR-5004-3p(3);hsa-miR-4688(3);hsa-miR-6511b-5p(2);hsa-miR-1207-5p(2);hsa-miR-8069(2);hsa-miR-1287-5p(2);hsa-miR-7150(2);hsa-miR-6780b-5p(2);hsa-miR-3187-5p(2);hsa-miR-6877-3p(2);hsa-miR-1972(2);hsa-miR-3194-5p(2);hsa-miR-6511a-5p(2);hsa-miR-6868-5p(2);hsa-miR-4663(2);hsa-miR-3154(2);hsa-miR-3620-5p(2);hsa-miR-3692-5p(2);hsa-miR-5189-5p(2);hsa-miR-1205(2)
hsa_circ_0034117_CBC1	0.363836	0.0338996	2.16886	up	2.22759	5.01408	66.5571	139.231	8.5038	22.527	2.78031	4.10991	4.39754	4.46647	3.6314	5.00842	Not Detected	Not Detected	Detected	Detected	Not Detected	Not Detected	0	chr15	25307096	25324142	+	circbase|deepbase	hsa_circ_0034117	hsa_circ_0034117	hsa-circRNA2483-28	17046	17046	ENSG00000224078	ENST00000549804	25307097-25307235 exon:ENSE00002380956|25309862-25310002 exon:ENSE00002363934|25315267-25315406 exon:ENSE00002350947|25317872-25318010 exon:ENSE00002373840|25319039-25319198 exon:ENSE00002395215|25320882-25321013 exon:ENSE00002360681|25322004-25322137 exon:ENSE00002389474|25324009-25324142 exon:ENSE00001494390	GGATCCCTTCATACGGGACAGTTGCCGTGG	-	-	100	hsa-miR-3192-5p(13);hsa-miR-4685-5p(13);hsa-miR-6791-5p(13);hsa-miR-6872-3p(12);hsa-miR-1972(11);hsa-miR-3918(11);hsa-miR-1343-3p(10);hsa-miR-2276-5p(10);hsa-miR-4685-3p(10);hsa-miR-574-5p(10);hsa-miR-593-5p(10);hsa-miR-637(10);hsa-miR-661(10);hsa-miR-6764-5p(10);hsa-miR-7114-5p(10);hsa-miR-7843-5p(10);hsa-miR-1254(9);hsa-miR-3978(9);hsa-miR-4512(9);hsa-miR-4518(9);hsa-miR-4632-5p(9);hsa-miR-4649…	100	hsa-miR-3192-5p(13);hsa-miR-4685-5p(13);hsa-miR-6791-5p(13);hsa-miR-6872-3p(12);hsa-miR-1972(11);hsa-miR-3918(11);hsa-miR-1343-3p(10);hsa-miR-2276-5p(10);hsa-miR-4685-3p(10);hsa-miR-574-5p(10);hsa-miR-593-5p(10);hsa-miR-637(10);hsa-miR-661(10);hsa-miR-6764-5p(10);hsa-miR-7114-5p(10);hsa-miR-7843-5p(10);hsa-miR-1254(9);hsa-miR-3978(9);hsa-miR-4512(9);hsa-miR-4518(9);hsa-miR-4632-5p(9);hsa-miR-4649…	-	NR_003325	100	hsa-miR-3192-5p(13);hsa-miR-4685-5p(13);hsa-miR-6791-5p(13);hsa-miR-6872-3p(12);hsa-miR-1972(11);hsa-miR-3918(11);hsa-miR-637(10);hsa-miR-661(10);hsa-miR-593-5p(10);hsa-miR-4685-3p(10);hsa-miR-7843-5p(10);hsa-miR-7114-5p(10);hsa-miR-2276-5p(10);hsa-miR-1343-3p(10);hsa-miR-6764-5p(10);hsa-miR-574-5p(10);hsa-miR-4739(9);hsa-miR-4632-5p(9);hsa-miR-939-5p(9);hsa-miR-6884-3p(9);hsa-miR-5090(9);hsa-miR…	100	hsa-miR-3192-5p(13);hsa-miR-4685-5p(13);hsa-miR-6791-5p(13);hsa-miR-6872-3p(12);hsa-miR-1972(11);hsa-miR-3918(11);hsa-miR-637(10);hsa-miR-661(10);hsa-miR-593-5p(10);hsa-miR-4685-3p(10);hsa-miR-7843-5p(10);hsa-miR-7114-5p(10);hsa-miR-2276-5p(10);hsa-miR-1343-3p(10);hsa-miR-6764-5p(10);hsa-miR-574-5p(10);hsa-miR-4739(9);hsa-miR-4632-5p(9);hsa-miR-939-5p(9);hsa-miR-6884-3p(9);hsa-miR-5090(9);hsa-miR…
hsa_circ_0127872_CBC1	0.325731	0.0257974	2.17938	up	2.31545	2.47489	37.0051	74.9644	6.02958	20.1807	2.90655	3.1079	3.62456	3.66425	2.68372	4.78113	Not Detected	Not Detected	Detected	Detected	Not Detected	Not Detected	0	chr5	130733901	130734392	+	Rybak-Wolf2015	hsa_circ_0127872	hsa_circ_0127872		491	491	ENSG00000158985	ENST00000502582	---	GCATTATGTGCCCAGCCCTCAAGGACGTTT	56990	CDC42SE2	41	hsa-miR-515-3p(2);hsa-miR-1182(1);hsa-miR-181b-5p(1);hsa-miR-1912(1);hsa-miR-193a-5p(1);hsa-miR-219a-1-3p(1);hsa-miR-2392(1);hsa-miR-302b-3p(1);hsa-miR-302c-3p(1);hsa-miR-3187-5p(1);hsa-miR-3190-3p(1);hsa-miR-3713(1);hsa-miR-371b-3p(1);hsa-miR-4313(1);hsa-miR-4427(1);hsa-miR-4640-3p(1);hsa-miR-4677-5p(1);hsa-miR-4685-5p(1);hsa-miR-4711-5p(1);hsa-miR-4756-5p(1);hsa-miR-5189-5p(1);hsa-miR-519d-3p(1…	1	hsa-miR-515-3p(2)	-	None	41	hsa-miR-515-3p(2);hsa-miR-6769b-5p(1);hsa-miR-181b-5p(1);hsa-miR-371b-3p(1);hsa-miR-519d-3p(1);hsa-miR-520f-3p(1);hsa-miR-6860(1);hsa-miR-3190-3p(1);hsa-miR-6734-5p(1);hsa-miR-6864-5p(1);hsa-miR-519d-5p(1);hsa-miR-526b-3p(1);hsa-miR-3713(1);hsa-miR-520b(1);hsa-miR-6861-5p(1);hsa-miR-6764-5p(1);hsa-miR-302c-3p(1);hsa-miR-4756-5p(1);hsa-miR-519e-5p(1);hsa-miR-520c-3p(1);hsa-miR-6817-5p(1);hsa-miR-8…	1	hsa-miR-515-3p(2)
hsa_circ_0066646_CBC1	0.343142	0.0292521	2.4852	up	4.46188	2.2473	84.6348	153.102	12.5443	30.3336	3.84948	2.87946	4.72409	4.58716	4.2116	5.56935	Not Detected	Not Detected	Detected	Detected	Not Detected	Not Detected	0	chr3	100034942	100039815	+	circbase|Rybak-Wolf2015|deepbase	hsa_circ_0066646	hsa_circ_0066646	hsa-circRNA5648-2	4873	420	ENSG00000036054	ENST00000344949	100034943-100035031 exon:ENSE00003516166|100037913-100038048 exon:ENSE00003523635|100039621-100039815 exon:ENSE00003636290	CTTGGCAATCGAAAGGCATGTGAGCAGCAG	55773	TBC1D23	19	hsa-miR-103a-2-5p(1);hsa-miR-212-3p(1);hsa-miR-30c-1-3p(1);hsa-miR-30c-2-3p(1);hsa-miR-3158-3p(1);hsa-miR-3188(1);hsa-miR-367-5p(1);hsa-miR-3691-3p(1);hsa-miR-421(1);hsa-miR-433-5p(1);hsa-miR-4524a-3p(1);hsa-miR-4649-3p(1);hsa-miR-4778-3p(1);hsa-miR-544b(1);hsa-miR-552-3p(1);hsa-miR-587(1);hsa-miR-6773-3p(1);hsa-miR-6893-3p(1);hsa-miR-8086(1)	-	-	-	NM_001199198	19	hsa-miR-3188(1);hsa-miR-552-3p(1);hsa-miR-3691-3p(1);hsa-miR-421(1);hsa-miR-30c-2-3p(1);hsa-miR-30c-1-3p(1);hsa-miR-433-5p(1);hsa-miR-103a-2-5p(1);hsa-miR-212-3p(1);hsa-miR-4778-3p(1);hsa-miR-6893-3p(1);hsa-miR-587(1);hsa-miR-3158-3p(1);hsa-miR-544b(1);hsa-miR-8086(1);hsa-miR-6773-3p(1);hsa-miR-4649-3p(1);hsa-miR-367-5p(1);hsa-miR-4524a-3p(1)	-	-
hsa_circ_0106258_CBC1	0.208606	0.00741532	2.5157	up	11.9836	8.09899	289.04	698.319	35.8969	52.2444	5.11337	4.74696	6.47201	6.75903	5.82855	6.45073	Detected	Not Detected	Detected	Detected	Detected	Detected	0	chr17	16042321	16047010	-	Rybak-Wolf2015|deepbase	hsa_circ_0106258	hsa_circ_0106258	hsa-circRNA11360-83	4689	270	ENSG00000141027	ENST00000268712	16042322-16042500 exon:ENSE00003654244|16046920-16047010 exon:ENSE00003668751	GATCTTTAAGGACAAAGTTGGGCAGAGGGG	9611	NCOR1	18	hsa-miR-214-5p(1);hsa-miR-3074-5p(1);hsa-miR-335-3p(1);hsa-miR-425-3p(1);hsa-miR-4685-3p(1);hsa-miR-4691-5p(1);hsa-miR-513a-5p(1);hsa-miR-6736-3p(1);hsa-miR-6768-3p(1);hsa-miR-6769b-3p(1);hsa-miR-6792-3p(1);hsa-miR-6816-3p(1);hsa-miR-6826-3p(1);hsa-miR-6880-5p(1);hsa-miR-7-5p(1);hsa-miR-7111-3p(1);hsa-miR-7161-3p(1);hsa-miR-892b(1)	-	-	-	ENST00000268712.3	18	hsa-miR-892b(1);hsa-miR-513a-5p(1);hsa-miR-7-5p(1);hsa-miR-7161-3p(1);hsa-miR-4691-5p(1);hsa-miR-214-5p(1);hsa-miR-6768-3p(1);hsa-miR-6736-3p(1);hsa-miR-7111-3p(1);hsa-miR-425-3p(1);hsa-miR-6769b-3p(1);hsa-miR-3074-5p(1);hsa-miR-6792-3p(1);hsa-miR-6816-3p(1);hsa-miR-4685-3p(1);hsa-miR-335-3p(1);hsa-miR-6826-3p(1);hsa-miR-6880-5p(1)	-	-
hsa_circ_0024387_CBC1	0.380059	0.0379904	2.99588	up	2.29075	2.01214	24.7685	115.686	6.26358	25.9508	2.87397	2.06945	3.17631	4.22308	2.99263	5.2856	Not Detected	Not Detected	Detected	Detected	Not Detected	Not Detected	0	chr11	117062969	117064679	+	circbase|deepbase	hsa_circ_0024387	hsa_circ_0024387	hsa-circRNA1556-1	1710	450	ENSG00000149577	ENST00000324225	117062970-117063078 exon:ENSE00003573483|117063290-117063366 exon:ENSE00003662127|117063536-117063582 exon:ENSE00003556302|117063869-117063974 exon:ENSE00003491041|117064569-117064679 exon:ENSE00001690473	CTCAGCACCTGGCAGGTCTTTGGCAAAGGG	51092	SIDT2	99	hsa-miR-4732-5p(3);hsa-miR-3911(2);hsa-miR-4734(2);hsa-miR-4763-3p(2);hsa-miR-6081(2);hsa-miR-6743-5p(2);hsa-miR-6831-5p(2);hsa-miR-7847-3p(2);hsa-miR-103a-3p(1);hsa-miR-1207-5p(1);hsa-miR-1249-5p(1);hsa-miR-1253(1);hsa-miR-1254(1);hsa-miR-1257(1);hsa-miR-125a-5p(1);hsa-miR-1287-5p(1);hsa-miR-130b-3p(1);hsa-miR-145-5p(1);hsa-miR-15a-5p(1);hsa-miR-15b-5p(1);hsa-miR-18a-5p(1);hsa-miR-191-3p(1);hsa-…	8	hsa-miR-4732-5p(3);hsa-miR-3911(2);hsa-miR-4734(2);hsa-miR-4763-3p(2);hsa-miR-6081(2);hsa-miR-6743-5p(2);hsa-miR-6831-5p(2);hsa-miR-7847-3p(2)	-	NM_001040455	99	hsa-miR-4732-5p(3);hsa-miR-4734(2);hsa-miR-3911(2);hsa-miR-6081(2);hsa-miR-6743-5p(2);hsa-miR-4763-3p(2);hsa-miR-6831-5p(2);hsa-miR-7847-3p(2);hsa-miR-6763-5p(1);hsa-miR-3677-5p(1);hsa-miR-640(1);hsa-miR-6833-3p(1);hsa-miR-4725-3p(1);hsa-miR-3916(1);hsa-miR-3162-5p(1);hsa-miR-3161(1);hsa-miR-6858-5p(1);hsa-miR-598-5p(1);hsa-miR-6751-5p(1);hsa-miR-497-5p(1);hsa-miR-424-5p(1);hsa-miR-1254(1);hsa-mi…	8	hsa-miR-4732-5p(3);hsa-miR-4734(2);hsa-miR-3911(2);hsa-miR-6081(2);hsa-miR-6743-5p(2);hsa-miR-4763-3p(2);hsa-miR-6831-5p(2);hsa-miR-7847-3p(2)
hsa_circ_0131236_CBC1	0.40636	0.0453563	2.82785	up	2.2696	2.01567	28.8031	79.4634	6.24106	26.7064	2.84474	2.08892	3.32508	3.73701	2.96784	5.33853	Not Detected	Not Detected	Detected	Detected	Not Detected	Not Detected	0	chr6	160510138	160517657	+	Rybak-Wolf2015|deepbase	hsa_circ_0131236	hsa_circ_0131236	hsa-circRNA6952-15	7519	522	ENSG00000197081	ENST00000356956	160510139-160510285 exon:ENSE00003681685|160510948-160511135 exon:ENSE00001086857|160517471-160517657 exon:ENSE00001086758	CGTGTGTCCTCTGGGGTTTGATATCGACAG	3482	IGF2R	87	hsa-miR-6880-5p(3);hsa-miR-3188(2);hsa-miR-525-5p(2);hsa-miR-6851-5p(2);hsa-miR-6855-5p(2);hsa-miR-7847-3p(2);hsa-let-7a-5p(1);hsa-let-7b-5p(1);hsa-let-7c-5p(1);hsa-let-7i-5p(1);hsa-miR-1197(1);hsa-miR-1244(1);hsa-miR-1247-3p(1);hsa-miR-1247-5p(1);hsa-miR-133a-3p(1);hsa-miR-133b(1);hsa-miR-134-5p(1);hsa-miR-1469(1);hsa-miR-1915-3p(1);hsa-miR-196b-5p(1);hsa-miR-218-1-3p(1);hsa-miR-2355-5p(1);hsa-m…	6	hsa-miR-6880-5p(3);hsa-miR-3188(2);hsa-miR-525-5p(2);hsa-miR-6851-5p(2);hsa-miR-6855-5p(2);hsa-miR-7847-3p(2)	-	NM_000876	87	hsa-miR-6880-5p(3);hsa-miR-6851-5p(2);hsa-miR-3188(2);hsa-miR-6855-5p(2);hsa-miR-7847-3p(2);hsa-miR-525-5p(2);hsa-miR-4747-5p(1);hsa-miR-196b-5p(1);hsa-miR-6501-3p(1);hsa-miR-6847-5p(1);hsa-miR-133a-3p(1);hsa-miR-4691-5p(1);hsa-miR-1247-5p(1);hsa-miR-1244(1);hsa-miR-6858-5p(1);hsa-miR-508-5p(1);hsa-miR-6812-5p(1);hsa-let-7b-5p(1);hsa-miR-542-5p(1);hsa-miR-6764-5p(1);hsa-miR-4259(1);hsa-miR-6823-5…	6	hsa-miR-6880-5p(3);hsa-miR-6851-5p(2);hsa-miR-3188(2);hsa-miR-6855-5p(2);hsa-miR-7847-3p(2);hsa-miR-525-5p(2)
hsa_circ_0078903_CBC1	0.322387	0.0250303	2.50682	up	2.61107	4.00596	44.2676	170.537	6.21044	25.6098	3.14478	3.79745	3.86241	4.72891	2.93254	5.26102	Not Detected	Not Detected	Detected	Detected	Not Detected	Not Detected	0	chr6_mann_hap4	2027282	2027375	-	circbase	hsa_circ_0078903	hsa_circ_0078903		93	93	---	---	---	GCTTCCAGACAACAGCAGTCCAGAGCATGG	-	-	28	hsa-miR-1231(1);hsa-miR-302c-5p(1);hsa-miR-3155a(1);hsa-miR-3198(1);hsa-miR-3202(1);hsa-miR-4443(1);hsa-miR-4651(1);hsa-miR-4691-5p(1);hsa-miR-4747-5p(1);hsa-miR-4755-3p(1);hsa-miR-5196-5p(1);hsa-miR-5572(1);hsa-miR-5591-5p(1);hsa-miR-608(1);hsa-miR-6126(1);hsa-miR-661(1);hsa-miR-6737-5p(1);hsa-miR-6742-3p(1);hsa-miR-6745(1);hsa-miR-6756-5p(1);hsa-miR-6779-5p(1);hsa-miR-6785-5p(1);hsa-miR-6812-5p…	-	-	-	None	28	hsa-miR-4747-5p(1);hsa-miR-4755-3p(1);hsa-miR-8060(1);hsa-miR-6819-5p(1);hsa-miR-302c-5p(1);hsa-miR-6756-5p(1);hsa-miR-4691-5p(1);hsa-miR-6126(1);hsa-miR-661(1);hsa-miR-5572(1);hsa-miR-6812-5p(1);hsa-miR-3198(1);hsa-miR-6861-5p(1);hsa-miR-1231(1);hsa-miR-6779-5p(1);hsa-miR-6745(1);hsa-miR-6737-5p(1);hsa-miR-5196-5p(1);hsa-miR-3155a(1);hsa-miR-7107-5p(1);hsa-miR-6742-3p(1);hsa-miR-3202(1);hsa-miR-…	-	-
hsa_circ_0050572_CBC1	0.418713	0.04906	2.43866	up	2.16866	2.02431	76.7667	108.569	6.14095	9.65353	2.67252	2.1352	4.58914	4.13924	2.85181	2.78942	Not Detected	Not Detected	Detected	Detected	Not Detected	Not Detected	0	chr19	35502377	35514247	+	circbase|deepbase	hsa_circ_0050572	hsa_circ_0050572	hsa-circRNA4018-8	11870	1436	ENSG00000089351	ENST00000599564	35502378-35502458 exon:ENSE00003595807|35504160-35504272 exon:ENSE00002206381|35504445-35504595 exon:ENSE00003682748|35505093-35505291 exon:ENSE00003680654|35506728-35506871 exon:ENSE00003650985|35510095-35510213 exon:ENSE00003615877|35510295-35510437 exon:ENSE00003629842|35512406-35512509 exon:ENSE00003520609|35512595-35512768 exon:ENSE00003567080|35512855-35512942 exon:ENSE00003474172|35514140-…	GGCCCTGGCCAAGGGCATTTCTTCACTTCC	57655	GRAMD1A	100	hsa-miR-4695-5p(5);hsa-miR-5006-5p(4);hsa-miR-5587-3p(4);hsa-miR-6858-5p(4);hsa-miR-128-1-5p(3);hsa-miR-1538(3);hsa-miR-3064-5p(3);hsa-miR-324-3p(3);hsa-miR-4283(3);hsa-miR-4685-5p(3);hsa-miR-4726-5p(3);hsa-miR-5008-5p(3);hsa-miR-6081(3);hsa-miR-6087(3);hsa-miR-612(3);hsa-miR-615-5p(3);hsa-miR-637(3);hsa-miR-6726-5p(3);hsa-miR-6753-5p(3);hsa-miR-6765-5p(3);hsa-miR-6837-5p(3);hsa-miR-6851-5p(3);hs…	100	hsa-miR-4695-5p(5);hsa-miR-5006-5p(4);hsa-miR-5587-3p(4);hsa-miR-6858-5p(4);hsa-miR-128-1-5p(3);hsa-miR-1538(3);hsa-miR-3064-5p(3);hsa-miR-324-3p(3);hsa-miR-4283(3);hsa-miR-4685-5p(3);hsa-miR-4726-5p(3);hsa-miR-5008-5p(3);hsa-miR-6081(3);hsa-miR-6087(3);hsa-miR-612(3);hsa-miR-615-5p(3);hsa-miR-637(3);hsa-miR-6726-5p(3);hsa-miR-6753-5p(3);hsa-miR-6765-5p(3);hsa-miR-6837-5p(3);hsa-miR-6851-5p(3);hs…	-	NM_020895	100	hsa-miR-4695-5p(5);hsa-miR-6858-5p(4);hsa-miR-5587-3p(4);hsa-miR-5006-5p(4);hsa-miR-1538(3);hsa-miR-637(3);hsa-miR-3064-5p(3);hsa-miR-4283(3);hsa-miR-6753-5p(3);hsa-miR-6837-5p(3);hsa-miR-615-5p(3);hsa-miR-7847-3p(3);hsa-miR-612(3);hsa-miR-4726-5p(3);hsa-miR-6765-5p(3);hsa-miR-4685-5p(3);hsa-miR-8075(3);hsa-miR-6726-5p(3);hsa-miR-6081(3);hsa-miR-760(3);hsa-miR-5008-5p(3);hsa-miR-128-1-5p(3);hsa-m…	100	hsa-miR-4695-5p(5);hsa-miR-6858-5p(4);hsa-miR-5587-3p(4);hsa-miR-5006-5p(4);hsa-miR-1538(3);hsa-miR-637(3);hsa-miR-3064-5p(3);hsa-miR-4283(3);hsa-miR-6753-5p(3);hsa-miR-6837-5p(3);hsa-miR-615-5p(3);hsa-miR-7847-3p(3);hsa-miR-612(3);hsa-miR-4726-5p(3);hsa-miR-6765-5p(3);hsa-miR-4685-5p(3);hsa-miR-8075(3);hsa-miR-6726-5p(3);hsa-miR-6081(3);hsa-miR-760(3);hsa-miR-5008-5p(3);hsa-miR-128-1-5p(3);hsa-m…
hsa_circ_0078588_CBC1	0.37855	0.037545	5.38807	up	2.00223	2.06206	23.7845	96.9403	5.68584	59.3612	2.15757	2.3349	3.14411	3.99584	2.00943	6.65125	Not Detected	Not Detected	Detected	Detected	Not Detected	Detected	0	chr6	160467529	160493068	+	circbase|deepbase	hsa_circ_0078588	hsa_circ_0078588	hsa-circRNA6952-19	25539	2667	ENSG00000197081	ENST00000356956	160467530-160467677 exon:ENSE00003522992|160468191-160468368 exon:ENSE00003594053|160468824-160468939 exon:ENSE00001086771|160469407-160469575 exon:ENSE00001086764|160471505-160471684 exon:ENSE00001086781|160477456-160477557 exon:ENSE00001086850|160479055-160479156 exon:ENSE00001086860|160479938-160480130 exon:ENSE00001086788|160481579-160481749 exon:ENSE00001086789|160482535-160482678 exon:ENSE0…	CCAACCCAAGCACAGGGTTTTCTTTTGACT	3482	IGF2R	100	hsa-miR-6730-5p(4);hsa-miR-8073(4);hsa-miR-3184-5p(3);hsa-miR-3692-3p(3);hsa-miR-4691-5p(3);hsa-miR-4736(3);hsa-miR-4776-3p(3);hsa-miR-5008-5p(3);hsa-miR-6721-5p(3);hsa-miR-6727-5p(3);hsa-miR-6753-3p(3);hsa-miR-6767-5p(3);hsa-miR-6813-5p(3);hsa-miR-6845-5p(3);hsa-miR-7150(3);hsa-miR-1202(2);hsa-miR-127-3p(2);hsa-miR-138-5p(2);hsa-miR-181d-3p(2);hsa-miR-193b-3p(2);hsa-miR-298(2);hsa-miR-3064-5p(2)…	68	hsa-miR-6730-5p(4);hsa-miR-8073(4);hsa-miR-3184-5p(3);hsa-miR-3692-3p(3);hsa-miR-4691-5p(3);hsa-miR-4736(3);hsa-miR-4776-3p(3);hsa-miR-5008-5p(3);hsa-miR-6721-5p(3);hsa-miR-6727-5p(3);hsa-miR-6753-3p(3);hsa-miR-6767-5p(3);hsa-miR-6813-5p(3);hsa-miR-6845-5p(3);hsa-miR-7150(3);hsa-miR-1202(2);hsa-miR-127-3p(2);hsa-miR-138-5p(2);hsa-miR-181d-3p(2);hsa-miR-193b-3p(2);hsa-miR-298(2);hsa-miR-3064-5p(2)…	-	NM_000876	100	hsa-miR-6730-5p(4);hsa-miR-8073(4);hsa-miR-4776-3p(3);hsa-miR-6753-3p(3);hsa-miR-6721-5p(3);hsa-miR-6767-5p(3);hsa-miR-5008-5p(3);hsa-miR-6727-5p(3);hsa-miR-6845-5p(3);hsa-miR-6813-5p(3);hsa-miR-3692-3p(3);hsa-miR-7150(3);hsa-miR-4691-5p(3);hsa-miR-3184-5p(3);hsa-miR-4736(3);hsa-miR-3916(2);hsa-miR-3064-5p(2);hsa-miR-6893-5p(2);hsa-miR-6839-3p(2);hsa-miR-127-3p(2);hsa-miR-6884-5p(2);hsa-miR-6501-…	68	hsa-miR-6730-5p(4);hsa-miR-8073(4);hsa-miR-4776-3p(3);hsa-miR-6753-3p(3);hsa-miR-6721-5p(3);hsa-miR-6767-5p(3);hsa-miR-5008-5p(3);hsa-miR-6727-5p(3);hsa-miR-6845-5p(3);hsa-miR-6813-5p(3);hsa-miR-3692-3p(3);hsa-miR-7150(3);hsa-miR-4691-5p(3);hsa-miR-3184-5p(3);hsa-miR-4736(3);hsa-miR-3916(2);hsa-miR-3064-5p(2);hsa-miR-6893-5p(2);hsa-miR-6839-3p(2);hsa-miR-127-3p(2);hsa-miR-6884-5p(2);hsa-miR-6501-…
hsa_circ_0013939_CBC1	0.420057	0.0495626	2.11671	up	2.30378	2.46268	53.1449	159.339	5.98977	10.0491	2.89167	3.09934	4.1015	4.64005	2.59376	3.08868	Not Detected	Not Detected	Detected	Detected	Not Detected	Not Detected	0	chr1	146403654	146457302	+	circbase|deepbase	hsa_circ_0013939	hsa_circ_0013939	hsa-circRNA482-148	53648	53648	ENSG00000186275	ENST00000442909	146403655-146403757 exon:ENSE00001643384|146404589-146404803 exon:ENSE00001623858|146405854-146405926 exon:ENSE00001655827|146406390-146406601 exon:ENSE00001801373|146407958-146408167 exon:ENSE00001623938|146409946-146410048 exon:ENSE00001713671|146410884-146411098 exon:ENSE00001595691|146412136-146412208 exon:ENSE00003526221|146412673-146412878 exon:ENSE00003544713|146414168-146414219 exon:ENSE0…	CCCATCATGCCCCAGAATATGAAGAGTGCA	-	NBPF12	100	hsa-miR-1249-5p(62);hsa-miR-4739(56);hsa-miR-4644(55);hsa-miR-3622b-5p(49);hsa-miR-1254(47);hsa-miR-6758-5p(46);hsa-miR-6133(44);hsa-miR-7111-5p(44);hsa-miR-3155a(42);hsa-miR-4728-5p(42);hsa-miR-3125(41);hsa-miR-6795-5p(41);hsa-miR-6798-5p(41);hsa-miR-4716-3p(40);hsa-miR-6124(40);hsa-miR-3132(39);hsa-miR-6760-5p(39);hsa-miR-6807-5p(39);hsa-miR-8085(39);hsa-miR-3127-5p(38);hsa-miR-4722-5p(38);hsa-…	100	hsa-miR-1249-5p(62);hsa-miR-4739(56);hsa-miR-4644(55);hsa-miR-3622b-5p(49);hsa-miR-1254(47);hsa-miR-6758-5p(46);hsa-miR-6133(44);hsa-miR-7111-5p(44);hsa-miR-3155a(42);hsa-miR-4728-5p(42);hsa-miR-3125(41);hsa-miR-6795-5p(41);hsa-miR-6798-5p(41);hsa-miR-4716-3p(40);hsa-miR-6124(40);hsa-miR-3132(39);hsa-miR-6760-5p(39);hsa-miR-6807-5p(39);hsa-miR-8085(39);hsa-miR-3127-5p(38);hsa-miR-4722-5p(38);hsa-…	-	None	100	hsa-miR-1249-5p(62);hsa-miR-4739(56);hsa-miR-4644(55);hsa-miR-3622b-5p(49);hsa-miR-1254(47);hsa-miR-6758-5p(46);hsa-miR-7111-5p(44);hsa-miR-6133(44);hsa-miR-3155a(42);hsa-miR-4728-5p(42);hsa-miR-3125(41);hsa-miR-6795-5p(41);hsa-miR-6798-5p(41);hsa-miR-4716-3p(40);hsa-miR-6124(40);hsa-miR-6807-5p(39);hsa-miR-3132(39);hsa-miR-6760-5p(39);hsa-miR-8085(39);hsa-miR-6887-5p(38);hsa-miR-4722-5p(38);hsa-…	100	hsa-miR-1249-5p(62);hsa-miR-4739(56);hsa-miR-4644(55);hsa-miR-3622b-5p(49);hsa-miR-1254(47);hsa-miR-6758-5p(46);hsa-miR-7111-5p(44);hsa-miR-6133(44);hsa-miR-3155a(42);hsa-miR-4728-5p(42);hsa-miR-3125(41);hsa-miR-6795-5p(41);hsa-miR-6798-5p(41);hsa-miR-4716-3p(40);hsa-miR-6124(40);hsa-miR-6807-5p(39);hsa-miR-3132(39);hsa-miR-6760-5p(39);hsa-miR-8085(39);hsa-miR-6887-5p(38);hsa-miR-4722-5p(38);hsa-…
hsa-circRNA2033-3_CBC1	0.3566	0.0321778	2.87377	up	7.86686	2.58633	138.002	523.236	11.565	19.6756	4.58614	3.18629	5.39834	6.30513	4.09216	4.72995	Not Detected	Not Detected	Detected	Detected	Not Detected	Not Detected	0	chr12	123086082	123098308	+	deepbase	hsa-circRNA2033-3		hsa-circRNA2033-3	12226	1314	ENSG00000184445	ENST00000333479	123086083-123086172 exon:ENSE00003582566|123087116-123087287 exon:ENSE00003534866|123087376-123087434 exon:ENSE00003635333|123087574-123087790 exon:ENSE00003460389|123089111-123089184 exon:ENSE00003597931|123089424-123089634 exon:ENSE00003638834|123089853-123089962 exon:ENSE00003615978|123093931-123093977 exon:ENSE00003649690|123095369-123095447 exon:ENSE00003591638|123097659-123097777 exon:ENSE0…	AGCCACGAGTCCATGTTGGATCCTTATGAC	9735	KNTC1	93	hsa-miR-3187-5p(2);hsa-miR-4255(2);hsa-miR-612(2);hsa-miR-6860(2);hsa-miR-6864-5p(2);hsa-miR-8075(2);hsa-miR-103a-2-5p(1);hsa-miR-1183(1);hsa-miR-1250-5p(1);hsa-miR-182-5p(1);hsa-miR-198(1);hsa-miR-208a-5p(1);hsa-miR-22-5p(1);hsa-miR-3138(1);hsa-miR-3147(1);hsa-miR-3152-3p(1);hsa-miR-3154(1);hsa-miR-3158-3p(1);hsa-miR-3162-5p(1);hsa-miR-323b-5p(1);hsa-miR-34b-5p(1);hsa-miR-34c-5p(1);hsa-miR-3614-…	6	hsa-miR-3187-5p(2);hsa-miR-4255(2);hsa-miR-612(2);hsa-miR-6860(2);hsa-miR-6864-5p(2);hsa-miR-8075(2)	-	-	-	-	-	-
hsa_circ_0087616_CBC1	0.197613	0.00582768	2.8337	up	2.23249	2.01922	74.4937	73.363	6.20432	14.9176	2.7883	2.1087	4.54805	3.63721	2.92575	4.14555	Not Detected	Not Detected	Detected	Detected	Not Detected	Not Detected	0	chr9	99098998	99114391	-	circbase|deepbase	hsa_circ_0087616	hsa_circ_0087616	hsa-circRNA15839-9	15393	405	ENSG00000130958	ENST00000253270	99098999-99099066 exon:ENSE00000895691|99106186-99106278 exon:ENSE00000895692|99107581-99107683 exon:ENSE00000895693|99113385-99113453 exon:ENSE00000895694|99114320-99114391 exon:ENSE00003588009	TTCCTGTTTTTTGGGCCTACCGATGTTCAC	11046	SLC35D2	35	hsa-miR-6728-5p(2);hsa-miR-1179(1);hsa-miR-136-5p(1);hsa-miR-1468-5p(1);hsa-miR-17-3p(1);hsa-miR-194-3p(1);hsa-miR-200c-3p(1);hsa-miR-222-5p(1);hsa-miR-3125(1);hsa-miR-3605-3p(1);hsa-miR-3679-5p(1);hsa-miR-4433a-3p(1);hsa-miR-4446-5p(1);hsa-miR-4462(1);hsa-miR-4482-5p(1);hsa-miR-4502(1);hsa-miR-4684-3p(1);hsa-miR-4700-5p(1);hsa-miR-4742-3p(1);hsa-miR-4769-5p(1);hsa-miR-508-5p(1);hsa-miR-5189-5p(1…	1	hsa-miR-6728-5p(2)	-	NM_007001	35	hsa-miR-6728-5p(2);hsa-miR-6769b-5p(1);hsa-miR-6809-5p(1);hsa-miR-3605-3p(1);hsa-miR-941(1);hsa-miR-4433a-3p(1);hsa-miR-4482-5p(1);hsa-miR-4684-3p(1);hsa-miR-508-5p(1);hsa-miR-200c-3p(1);hsa-miR-7843-5p(1);hsa-miR-6751-5p(1);hsa-miR-4769-5p(1);hsa-miR-4446-5p(1);hsa-miR-4700-5p(1);hsa-miR-4742-3p(1);hsa-miR-17-3p(1);hsa-miR-8060(1);hsa-miR-5189-5p(1);hsa-miR-6801-5p(1);hsa-miR-3125(1);hsa-miR-222…	1	hsa-miR-6728-5p(2)
hsa_circ_0087952_CBC1	0.245617	0.0128035	3.25549	up	2.3407	1.99808	51.3136	87.8404	6.32481	24.5014	2.9368	1.98836	4.05502	3.86665	3.0665	5.17861	Not Detected	Not Detected	Detected	Detected	Not Detected	Not Detected	0	chr9	113194741	113209337	-	circbase|deepbase	hsa_circ_0087952	hsa_circ_0087952	hsa-circRNA15875-15	14596	1130	ENSG00000165124	ENST00000401783	113194742-113194915 exon:ENSE00001611730|113196616-113196786 exon:ENSE00001774728|113197521-113197644 exon:ENSE00001790505|113198660-113198784 exon:ENSE00001463644|113205825-113206000 exon:ENSE00001224970|113208117-113208318 exon:ENSE00003527086|113209180-113209337 exon:ENSE00003648366	CACCATCCTGCCTTGATGCCTGTGTGCAGC	79987	SVEP1	100	hsa-miR-196b-5p(2);hsa-miR-23a-5p(2);hsa-miR-4436b-3p(2);hsa-miR-671-5p(2);hsa-miR-6732-5p(2);hsa-miR-6851-5p(2);hsa-let-7b-5p(1);hsa-let-7g-3p(1);hsa-miR-106b-3p(1);hsa-miR-1180-3p(1);hsa-miR-1193(1);hsa-miR-1202(1);hsa-miR-1204(1);hsa-miR-1207-5p(1);hsa-miR-1228-5p(1);hsa-miR-1238-5p(1);hsa-miR-1249-5p(1);hsa-miR-1254(1);hsa-miR-1256(1);hsa-miR-125a-3p(1);hsa-miR-125b-1-3p(1);hsa-miR-128-1-5p(1…	6	hsa-miR-196b-5p(2);hsa-miR-23a-5p(2);hsa-miR-4436b-3p(2);hsa-miR-671-5p(2);hsa-miR-6732-5p(2);hsa-miR-6851-5p(2)	-	NM_153366	100	hsa-miR-196b-5p(2);hsa-miR-23a-5p(2);hsa-miR-4436b-3p(2);hsa-miR-6732-5p(2);hsa-miR-6851-5p(2);hsa-miR-671-5p(2);hsa-miR-2682-5p(1);hsa-miR-370-3p(1);hsa-miR-557(1);hsa-miR-185-3p(1);hsa-miR-6871-5p(1);hsa-miR-125b-1-3p(1);hsa-miR-3116(1);hsa-let-7b-5p(1);hsa-miR-5190(1);hsa-miR-6893-5p(1);hsa-miR-6842-5p(1);hsa-miR-6079(1);hsa-miR-6835-5p(1);hsa-miR-1254(1);hsa-miR-3975(1);hsa-miR-608(1);hsa-miR…	6	hsa-miR-196b-5p(2);hsa-miR-23a-5p(2);hsa-miR-4436b-3p(2);hsa-miR-6732-5p(2);hsa-miR-6851-5p(2);hsa-miR-671-5p(2)
hsa_circ_0039275_CBC1	0.276081	0.0171025	4.00861	up	2.27476	2.01191	33.4617	170.89	6.25026	32.1373	2.85193	2.06772	3.49957	4.73188	2.97813	5.67565	Not Detected	Not Detected	Detected	Detected	Not Detected	Not Detected	0	chr16	47581343	47581459	+	circbase|Rybak-Wolf2015|deepbase	hsa_circ_0039275	hsa_circ_0039275	hsa-circRNA2989-40	116	116	ENSG00000102893	ENST00000566044	47581344-47581459 exon:ENSE00003584924	AGAGCTACATTCGAGGTCTCTTTTATTCAA	5257	PHKB	12	hsa-miR-124-3p(1);hsa-miR-130b-5p(1);hsa-miR-138-2-3p(1);hsa-miR-3180-5p(1);hsa-miR-3913-3p(1);hsa-miR-4280(1);hsa-miR-4326(1);hsa-miR-593-5p(1);hsa-miR-6715b-5p(1);hsa-miR-6781-3p(1);hsa-miR-6885-3p(1);hsa-miR-7162-5p(1)	-	-	-	NM_001031835	12	hsa-miR-7162-5p(1);hsa-miR-6781-3p(1);hsa-miR-593-5p(1);hsa-miR-130b-5p(1);hsa-miR-6885-3p(1);hsa-miR-124-3p(1);hsa-miR-6715b-5p(1);hsa-miR-4326(1);hsa-miR-138-2-3p(1);hsa-miR-3913-3p(1);hsa-miR-3180-5p(1);hsa-miR-4280(1)	-	-
hsa_circ_0076518_CBC1	0.405549	0.0450133	2.14154	up	2.19815	2.02115	51.0338	106.876	6.17037	9.71165	2.72915	2.11873	4.04768	4.12009	2.88629	2.86234	Not Detected	Not Detected	Detected	Detected	Not Detected	Not Detected	0	chr6	43403488	43413052	+	circbase|deepbase	hsa_circ_0076518	hsa_circ_0076518	hsa-circRNA6769-2	9564	1467	ENSG00000124574	ENST00000372530	43403489-43403645 exon:ENSE00001172943|43403876-43403985 exon:ENSE00003535524|43405672-43405751 exon:ENSE00001284152|43406362-43406533 exon:ENSE00001172921|43409600-43409698 exon:ENSE00003639568|43410708-43410897 exon:ENSE00001284325|43411671-43411748 exon:ENSE00001172893|43411897-43412091 exon:ENSE00003621785|43412526-43412676 exon:ENSE00003564297|43412863-43413052 exon:ENSE00003464807	CATCGAGTCCTTATGGTGTTCACGGCCCTG	89845	ABCC10	100	hsa-miR-3619-5p(4);hsa-miR-6798-5p(4);hsa-miR-6856-5p(4);hsa-miR-1587(3);hsa-miR-214-3p(3);hsa-miR-3620-5p(3);hsa-miR-3940-5p(3);hsa-miR-3944-5p(3);hsa-miR-4507(3);hsa-miR-4632-5p(3);hsa-miR-4690-5p(3);hsa-miR-4739(3);hsa-miR-6731-5p(3);hsa-miR-6758-5p(3);hsa-miR-6831-5p(3);hsa-miR-6873-5p(3);hsa-miR-1249-5p(2);hsa-miR-1273h-5p(2);hsa-miR-1276(2);hsa-miR-1287-5p(2);hsa-miR-1301-3p(2);hsa-miR-194-…	77	hsa-miR-3619-5p(4);hsa-miR-6798-5p(4);hsa-miR-6856-5p(4);hsa-miR-1587(3);hsa-miR-214-3p(3);hsa-miR-3620-5p(3);hsa-miR-3940-5p(3);hsa-miR-3944-5p(3);hsa-miR-4507(3);hsa-miR-4632-5p(3);hsa-miR-4690-5p(3);hsa-miR-4739(3);hsa-miR-6731-5p(3);hsa-miR-6758-5p(3);hsa-miR-6831-5p(3);hsa-miR-6873-5p(3);hsa-miR-1249-5p(2);hsa-miR-1273h-5p(2);hsa-miR-1276(2);hsa-miR-1287-5p(2);hsa-miR-1301-3p(2);hsa-miR-194-…	-	NM_033450	100	hsa-miR-6798-5p(4);hsa-miR-3619-5p(4);hsa-miR-6856-5p(4);hsa-miR-6873-5p(3);hsa-miR-3940-5p(3);hsa-miR-6831-5p(3);hsa-miR-6758-5p(3);hsa-miR-4739(3);hsa-miR-6731-5p(3);hsa-miR-1587(3);hsa-miR-4690-5p(3);hsa-miR-4507(3);hsa-miR-214-3p(3);hsa-miR-3620-5p(3);hsa-miR-3944-5p(3);hsa-miR-4632-5p(3);hsa-miR-3916(2);hsa-miR-637(2);hsa-miR-761(2);hsa-miR-1287-5p(2);hsa-miR-616-3p(2);hsa-miR-3617-3p(2);hsa…	77	hsa-miR-6798-5p(4);hsa-miR-3619-5p(4);hsa-miR-6856-5p(4);hsa-miR-6873-5p(3);hsa-miR-3940-5p(3);hsa-miR-6831-5p(3);hsa-miR-6758-5p(3);hsa-miR-4739(3);hsa-miR-6731-5p(3);hsa-miR-1587(3);hsa-miR-4690-5p(3);hsa-miR-4507(3);hsa-miR-214-3p(3);hsa-miR-3620-5p(3);hsa-miR-3944-5p(3);hsa-miR-4632-5p(3);hsa-miR-3916(2);hsa-miR-637(2);hsa-miR-761(2);hsa-miR-1287-5p(2);hsa-miR-616-3p(2);hsa-miR-3617-3p(2);hsa…
hsa_circ_0064729_CBC1	0.337955	0.0281125	3.32612	up	2.43097	5.78307	77.9962	177.139	6.44712	48.6136	3.02808	4.30265	4.61226	4.78093	3.20213	6.3412	Not Detected	Not Detected	Detected	Detected	Not Detected	Not Detected	0	chr3	33437653	33444396	-	circbase|deepbase	hsa_circ_0064729	hsa_circ_0064729	hsa-circRNA13478-24	6743	463	ENSG00000153560	ENST00000283629	33437654-33437772 exon:ENSE00003486979|33438537-33438627 exon:ENSE00003563942|33441681-33441774 exon:ENSE00003682346|33442454-33442508 exon:ENSE00003532707|33444293-33444396 exon:ENSE00003462192	GTGGGGCACCCTATGTGTTCTCCGTGGCCC	7342	UBP1	85	hsa-miR-8089(3);hsa-miR-106b-3p(2);hsa-miR-1275(2);hsa-miR-2278(2);hsa-miR-4793-3p(2);hsa-miR-6762-3p(2);hsa-miR-6763-5p(2);hsa-miR-6796-5p(2);hsa-miR-8069(2);hsa-miR-103a-3p(1);hsa-miR-107(1);hsa-miR-1180-3p(1);hsa-miR-1183(1);hsa-miR-1231(1);hsa-miR-1254(1);hsa-miR-127-5p(1);hsa-miR-1287-5p(1);hsa-miR-1321(1);hsa-miR-136-5p(1);hsa-miR-1469(1);hsa-miR-18a-3p(1);hsa-miR-219a-2-3p(1);hsa-miR-219b-…	9	hsa-miR-8089(3);hsa-miR-106b-3p(2);hsa-miR-1275(2);hsa-miR-2278(2);hsa-miR-4793-3p(2);hsa-miR-6762-3p(2);hsa-miR-6763-5p(2);hsa-miR-6796-5p(2);hsa-miR-8069(2)	-	NM_014517	85	hsa-miR-8089(3);hsa-miR-6763-5p(2);hsa-miR-106b-3p(2);hsa-miR-4793-3p(2);hsa-miR-8069(2);hsa-miR-6762-3p(2);hsa-miR-6796-5p(2);hsa-miR-1275(2);hsa-miR-2278(2);hsa-miR-4747-5p(1);hsa-miR-1321(1);hsa-miR-7112-3p(1);hsa-miR-557(1);hsa-miR-4725-3p(1);hsa-miR-4706(1);hsa-miR-4741(1);hsa-miR-4776-3p(1);hsa-miR-637(1);hsa-miR-3181(1);hsa-miR-2467-3p(1);hsa-miR-647(1);hsa-miR-1231(1);hsa-miR-6851-5p(1);h…	9	hsa-miR-8089(3);hsa-miR-6763-5p(2);hsa-miR-106b-3p(2);hsa-miR-4793-3p(2);hsa-miR-8069(2);hsa-miR-6762-3p(2);hsa-miR-6796-5p(2);hsa-miR-1275(2);hsa-miR-2278(2)
hsa_circ_0128699_CBC1	0.387125	0.0399947	2.17139	up	7.25799	3.09339	77.5641	153.528	6.95249	28.2083	4.48886	3.43431	4.60403	4.59108	3.35648	5.4404	Not Detected	Not Detected	Detected	Detected	Not Detected	Not Detected	0	chr5	178415844	178416564	+	Rybak-Wolf2015	hsa_circ_0128699	hsa_circ_0128699		720	720	ENSG00000254035	ENST00000519491	---	GCTAGGAGTGGCCAGCCCTTCCACCCTGAG	-	-	100	hsa-miR-149-3p(3);hsa-miR-4728-5p(3);hsa-miR-6763-5p(3);hsa-miR-6765-3p(3);hsa-miR-6883-5p(3);hsa-miR-92a-2-5p(3);hsa-miR-149-5p(2);hsa-miR-185-3p(2);hsa-miR-3187-5p(2);hsa-miR-3190-5p(2);hsa-miR-346(2);hsa-miR-4292(2);hsa-miR-4298(2);hsa-miR-4492(2);hsa-miR-4632-5p(2);hsa-miR-4651(2);hsa-miR-4667-5p(2);hsa-miR-4697-3p(2);hsa-miR-4701-5p(2);hsa-miR-4710(2);hsa-miR-4739(2);hsa-miR-4741(2);hsa-miR-…	43	hsa-miR-149-3p(3);hsa-miR-4728-5p(3);hsa-miR-6763-5p(3);hsa-miR-6765-3p(3);hsa-miR-6883-5p(3);hsa-miR-92a-2-5p(3);hsa-miR-149-5p(2);hsa-miR-185-3p(2);hsa-miR-3187-5p(2);hsa-miR-3190-5p(2);hsa-miR-346(2);hsa-miR-4292(2);hsa-miR-4298(2);hsa-miR-4492(2);hsa-miR-4632-5p(2);hsa-miR-4651(2);hsa-miR-4667-5p(2);hsa-miR-4697-3p(2);hsa-miR-4701-5p(2);hsa-miR-4710(2);hsa-miR-4739(2);hsa-miR-4741(2);hsa-miR-…	-	ENST00000519491.1	100	hsa-miR-4728-5p(3);hsa-miR-6763-5p(3);hsa-miR-6883-5p(3);hsa-miR-92a-2-5p(3);hsa-miR-6765-3p(3);hsa-miR-149-3p(3);hsa-miR-185-3p(2);hsa-miR-149-5p(2);hsa-miR-4292(2);hsa-miR-663a(2);hsa-miR-3187-5p(2);hsa-miR-483-3p(2);hsa-miR-6752-5p(2);hsa-miR-612(2);hsa-miR-4651(2);hsa-miR-7110-5p(2);hsa-miR-661(2);hsa-miR-4667-5p(2);hsa-miR-6825-5p(2);hsa-miR-4710(2);hsa-miR-5189-5p(2);hsa-miR-4298(2);hsa-miR…	43	hsa-miR-4728-5p(3);hsa-miR-6763-5p(3);hsa-miR-6883-5p(3);hsa-miR-92a-2-5p(3);hsa-miR-6765-3p(3);hsa-miR-149-3p(3);hsa-miR-185-3p(2);hsa-miR-149-5p(2);hsa-miR-4292(2);hsa-miR-663a(2);hsa-miR-3187-5p(2);hsa-miR-483-3p(2);hsa-miR-6752-5p(2);hsa-miR-612(2);hsa-miR-4651(2);hsa-miR-7110-5p(2);hsa-miR-661(2);hsa-miR-4667-5p(2);hsa-miR-6825-5p(2);hsa-miR-4710(2);hsa-miR-5189-5p(2);hsa-miR-4298(2);hsa-miR…
hsa_circ_0085079_CBC1	0.391566	0.041157	2.11858	up	40.5971	28.197	598.24	2150.43	79.7934	86.1646	6.70897	6.42418	7.59255	8.59137	6.99196	7.1905	Detected	Detected	Detected	Detected	Detected	Detected	0	chr8	100396435	100883925	+	circbase|deepbase	hsa_circ_0085079	hsa_circ_0085079	hsa-circRNA7522-2	487490	8996	ENSG00000132549	ENST00000358544	100396436-100396545 exon:ENSE00003588667|100403785-100403932 exon:ENSE00003603094|100443765-100443892 exon:ENSE00001285813|100454629-100454863 exon:ENSE00001088948|100479642-100479862 exon:ENSE00001088950|100493827-100494030 exon:ENSE00001026838|100513915-100514086 exon:ENSE00001026840|100515064-100515178 exon:ENSE00001088949|100519365-100519431 exon:ENSE00001311413|100523332-100523740 exon:ENSE0…	GCCTGTGATGTGGAGGTGCTGTACTTCTTT	157680	VPS13B	100	hsa-miR-4685-5p(6);hsa-miR-8075(6);hsa-miR-939-5p(6);hsa-miR-1183(5);hsa-miR-3137(5);hsa-miR-3187-5p(5);hsa-miR-4268(5);hsa-miR-4755-3p(5);hsa-miR-6837-5p(5);hsa-miR-1291(4);hsa-miR-3155a(4);hsa-miR-3619-5p(4);hsa-miR-4449(4);hsa-miR-4526(4);hsa-miR-4700-5p(4);hsa-miR-4741(4);hsa-miR-5001-5p(4);hsa-miR-518c-5p(4);hsa-miR-5587-3p(4);hsa-miR-6726-5p(4);hsa-miR-6764-5p(4);hsa-miR-6769b-5p(4);hsa-miR…	100	hsa-miR-4685-5p(6);hsa-miR-8075(6);hsa-miR-939-5p(6);hsa-miR-1183(5);hsa-miR-3137(5);hsa-miR-3187-5p(5);hsa-miR-4268(5);hsa-miR-4755-3p(5);hsa-miR-6837-5p(5);hsa-miR-1291(4);hsa-miR-3155a(4);hsa-miR-3619-5p(4);hsa-miR-4449(4);hsa-miR-4526(4);hsa-miR-4700-5p(4);hsa-miR-4741(4);hsa-miR-5001-5p(4);hsa-miR-518c-5p(4);hsa-miR-5587-3p(4);hsa-miR-6726-5p(4);hsa-miR-6764-5p(4);hsa-miR-6769b-5p(4);hsa-miR…	-	NM_017890	100	hsa-miR-4685-5p(6);hsa-miR-8075(6);hsa-miR-939-5p(6);hsa-miR-4268(5);hsa-miR-3137(5);hsa-miR-6837-5p(5);hsa-miR-3187-5p(5);hsa-miR-4755-3p(5);hsa-miR-1183(5);hsa-miR-3155a(4);hsa-miR-5587-3p(4);hsa-miR-6868-3p(4);hsa-miR-920(4);hsa-miR-6836-5p(4);hsa-miR-6797-5p(4);hsa-miR-5001-5p(4);hsa-miR-3619-5p(4);hsa-miR-4449(4);hsa-miR-518c-5p(4);hsa-miR-1291(4);hsa-miR-6769b-5p(4);hsa-miR-6775-3p(4);hsa-m…	100	hsa-miR-4685-5p(6);hsa-miR-8075(6);hsa-miR-939-5p(6);hsa-miR-4268(5);hsa-miR-3137(5);hsa-miR-6837-5p(5);hsa-miR-3187-5p(5);hsa-miR-4755-3p(5);hsa-miR-1183(5);hsa-miR-3155a(4);hsa-miR-5587-3p(4);hsa-miR-6868-3p(4);hsa-miR-920(4);hsa-miR-6836-5p(4);hsa-miR-6797-5p(4);hsa-miR-5001-5p(4);hsa-miR-3619-5p(4);hsa-miR-4449(4);hsa-miR-518c-5p(4);hsa-miR-1291(4);hsa-miR-6769b-5p(4);hsa-miR-6775-3p(4);hsa-m…
hsa_circ_0080331_CBC1	0.295212	0.0203136	3.5638	up	1.9907	3.8835	114.385	309.03	11.8492	20.4821	2.09806	3.75166	5.12463	5.53958	4.12859	4.81434	Not Detected	Not Detected	Detected	Detected	Not Detected	Not Detected	0	chr7	65547354	65551649	+	circbase|deepbase	hsa_circ_0080331	hsa_circ_0080331	hsa-circRNA7091-13	4295	317	ENSG00000126522	ENST00000304874	65547355-65547438 exon:ENSE00003474820|65547867-65547923 exon:ENSE00003483679|65548064-65548161 exon:ENSE00003529046|65551572-65551649 exon:ENSE00003639784	CCACTGGATTCTGAGGTGGCTGAGGAGTGG	435	ASL	91	hsa-miR-1247-3p(2);hsa-miR-6724-5p(2);hsa-miR-6753-3p(2);hsa-miR-6773-5p(2);hsa-miR-7107-3p(2);hsa-miR-939-3p(2);hsa-miR-103a-2-5p(1);hsa-miR-1180-3p(1);hsa-miR-1343-3p(1);hsa-miR-140-5p(1);hsa-miR-149-5p(1);hsa-miR-1587(1);hsa-miR-185-3p(1);hsa-miR-185-5p(1);hsa-miR-1914-5p(1);hsa-miR-218-2-3p(1);hsa-miR-2278(1);hsa-miR-23a-5p(1);hsa-miR-3064-5p(1);hsa-miR-3147(1);hsa-miR-3175(1);hsa-miR-3189-5p…	6	hsa-miR-1247-3p(2);hsa-miR-6724-5p(2);hsa-miR-6753-3p(2);hsa-miR-6773-5p(2);hsa-miR-7107-3p(2);hsa-miR-939-3p(2)	-	NM_001024943	91	hsa-miR-939-3p(2);hsa-miR-6773-5p(2);hsa-miR-6724-5p(2);hsa-miR-7107-3p(2);hsa-miR-1247-3p(2);hsa-miR-6753-3p(2);hsa-miR-140-5p(1);hsa-miR-6847-5p(1);hsa-miR-557(1);hsa-miR-185-3p(1);hsa-miR-23a-5p(1);hsa-miR-4507(1);hsa-miR-6827-3p(1);hsa-miR-6791-5p(1);hsa-miR-5787(1);hsa-miR-3937(1);hsa-miR-5587-3p(1);hsa-miR-3064-5p(1);hsa-miR-7106-5p(1);hsa-miR-149-5p(1);hsa-miR-4646-5p(1);hsa-miR-942-5p(1);…	6	hsa-miR-939-3p(2);hsa-miR-6773-5p(2);hsa-miR-6724-5p(2);hsa-miR-7107-3p(2);hsa-miR-1247-3p(2);hsa-miR-6753-3p(2)
hsa_circ_0003183_CBC1	0.182858	0.000341258	4.45235	up	2.02585	2.09592	57.1679	216.321	6.00389	18.4539	2.26569	2.48747	4.19618	5.05017	2.62411	4.59461	Not Detected	Not Detected	Detected	Detected	Not Detected	Not Detected	0	chr8	61496766	61504528	+	circbase|Rybak-Wolf2015|deepbase	hsa_circ_0003183	hsa_circ_0003183	hsa-circRNA7460-8	7762	288	ENSG00000104388	ENST00000262646	61496767-61496849 exon:ENSE00003645372|61497282-61497374 exon:ENSE00003629515|61504417-61504528 exon:ENSE00003682495	TCCAATGTAGAAGAGGCAGGGCAAGAATCC	5862	RAB2A	7	hsa-miR-2682-5p(1);hsa-miR-3074-5p(1);hsa-miR-323b-5p(1);hsa-miR-3689f(1);hsa-miR-4767(1);hsa-miR-587(1);hsa-miR-6893-3p(1)	-	-	-	NM_002865	7	hsa-miR-587(1);hsa-miR-2682-5p(1);hsa-miR-4767(1);hsa-miR-3689f(1);hsa-miR-3074-5p(1);hsa-miR-323b-5p(1);hsa-miR-6893-3p(1)	-	-
hsa_circ_0036195_CBC1	0.368985	0.0351163	2.25171	up	13.2227	5.77264	141.984	468.993	10.2222	27.2303	5.238	4.30076	5.44094	6.14139	3.90378	5.37326	Detected	Not Detected	Detected	Detected	Not Detected	Not Detected	0	chr15	72499467	72511451	-	circbase|deepbase	hsa_circ_0036195	hsa_circ_0036195	hsa-circRNA10810-13	11984	1000	ENSG00000067225	ENST00000319622	72499468-72499618 exon:ENSE00003475296|72500962-72501232 exon:ENSE00003590685|72502014-72502200 exon:ENSE00003535056|72502688-72502819 exon:ENSE00003566465|72509750-72509841 exon:ENSE00003483982|72511285-72511451 exon:ENSE00003522795	ATCTGTGCTACTCAGGACCTCAGCAGCCAT	5315	PKM	100	hsa-miR-5088-3p(3);hsa-miR-143-5p(2);hsa-miR-29b-2-5p(2);hsa-miR-4436b-5p(2);hsa-miR-4685-3p(2);hsa-miR-5683(2);hsa-miR-659-5p(2);hsa-miR-7161-3p(2);hsa-miR-7974(2);hsa-miR-1178-3p(1);hsa-miR-1180-3p(1);hsa-miR-1226-5p(1);hsa-miR-1227-3p(1);hsa-miR-1231(1);hsa-miR-1247-3p(1);hsa-miR-1273e(1);hsa-miR-1287-3p(1);hsa-miR-1301-3p(1);hsa-miR-149-5p(1);hsa-miR-150-3p(1);hsa-miR-151a-5p(1);hsa-miR-1587(…	9	hsa-miR-5088-3p(3);hsa-miR-143-5p(2);hsa-miR-29b-2-5p(2);hsa-miR-4436b-5p(2);hsa-miR-4685-3p(2);hsa-miR-5683(2);hsa-miR-659-5p(2);hsa-miR-7161-3p(2);hsa-miR-7974(2)	-	NM_001206796	100	hsa-miR-5088-3p(3);hsa-miR-7161-3p(2);hsa-miR-7974(2);hsa-miR-4685-3p(2);hsa-miR-29b-2-5p(2);hsa-miR-4436b-5p(2);hsa-miR-5683(2);hsa-miR-659-5p(2);hsa-miR-143-5p(2);hsa-miR-6769b-5p(1);hsa-miR-370-3p(1);hsa-miR-4751(1);hsa-miR-6833-3p(1);hsa-miR-6716-3p(1);hsa-miR-4741(1);hsa-miR-3937(1);hsa-miR-298(1);hsa-miR-508-5p(1);hsa-miR-6756-3p(1);hsa-miR-3064-5p(1);hsa-miR-149-5p(1);hsa-miR-6840-3p(1);hs…	9	hsa-miR-5088-3p(3);hsa-miR-7161-3p(2);hsa-miR-7974(2);hsa-miR-4685-3p(2);hsa-miR-29b-2-5p(2);hsa-miR-4436b-5p(2);hsa-miR-5683(2);hsa-miR-659-5p(2);hsa-miR-143-5p(2)
hsa_circ_0071691_CBC1	0.407477	0.0456192	2.1368	up	5.55527	2.77706	72.7445	113.446	7.6842	29.3258	4.14343	3.29618	4.51504	4.1977	3.49674	5.50997	Not Detected	Not Detected	Detected	Detected	Not Detected	Not Detected	0	chr5	1073747	1088475	-	circbase|deepbase	hsa_circ_0071691	hsa_circ_0071691	hsa-circRNA14224-1	14728	1752	ENSG00000113504	ENST00000264930	1073748-1073916 exon:ENSE00001134894|1074682-1074786 exon:ENSE00001632022|1075486-1075605 exon:ENSE00003575187|1076253-1076351 exon:ENSE00001795588|1076809-1076927 exon:ENSE00001751144|1077948-1078122 exon:ENSE00001743994|1078816-1078873 exon:ENSE00001505480|1079513-1079611 exon:ENSE00003659989|1081692-1081859 exon:ENSE00001134958|1083860-1084071 exon:ENSE00001134965|1085347-1085588 exon:ENSE0000…	CAGCGGGCCGAGGAGACAATGCTGACCGCC	10723	SLC12A7	100	hsa-miR-6836-5p(5);hsa-miR-1972(4);hsa-miR-3619-5p(4);hsa-miR-4722-5p(4);hsa-miR-4459(3);hsa-miR-4476(3);hsa-miR-4632-5p(3);hsa-miR-4640-5p(3);hsa-miR-4685-5p(3);hsa-miR-4690-5p(3);hsa-miR-4728-5p(3);hsa-miR-4739(3);hsa-miR-4763-3p(3);hsa-miR-6510-5p(3);hsa-miR-6511a-5p(3);hsa-miR-6762-5p(3);hsa-miR-6803-5p(3);hsa-miR-6811-5p(3);hsa-miR-6815-5p(3);hsa-miR-6825-5p(3);hsa-miR-6831-5p(3);hsa-miR-685…	92	hsa-miR-6836-5p(5);hsa-miR-1972(4);hsa-miR-3619-5p(4);hsa-miR-4722-5p(4);hsa-miR-4459(3);hsa-miR-4476(3);hsa-miR-4632-5p(3);hsa-miR-4640-5p(3);hsa-miR-4685-5p(3);hsa-miR-4690-5p(3);hsa-miR-4728-5p(3);hsa-miR-4739(3);hsa-miR-4763-3p(3);hsa-miR-6510-5p(3);hsa-miR-6511a-5p(3);hsa-miR-6762-5p(3);hsa-miR-6803-5p(3);hsa-miR-6811-5p(3);hsa-miR-6815-5p(3);hsa-miR-6825-5p(3);hsa-miR-6831-5p(3);hsa-miR-685…	-	NM_006598	100	hsa-miR-6836-5p(5);hsa-miR-4722-5p(4);hsa-miR-3619-5p(4);hsa-miR-1972(4);hsa-miR-4728-5p(3);hsa-miR-6831-5p(3);hsa-miR-4640-5p(3);hsa-miR-6511a-5p(3);hsa-miR-4685-5p(3);hsa-miR-4459(3);hsa-miR-6825-5p(3);hsa-miR-6895-5p(3);hsa-miR-7113-5p(3);hsa-miR-4476(3);hsa-miR-6856-5p(3);hsa-miR-6510-5p(3);hsa-miR-4739(3);hsa-miR-6803-5p(3);hsa-miR-4763-3p(3);hsa-miR-6815-5p(3);hsa-miR-4690-5p(3);hsa-miR-681…	92	hsa-miR-6836-5p(5);hsa-miR-4722-5p(4);hsa-miR-3619-5p(4);hsa-miR-1972(4);hsa-miR-4728-5p(3);hsa-miR-6831-5p(3);hsa-miR-4640-5p(3);hsa-miR-6511a-5p(3);hsa-miR-4685-5p(3);hsa-miR-4459(3);hsa-miR-6825-5p(3);hsa-miR-6895-5p(3);hsa-miR-7113-5p(3);hsa-miR-4476(3);hsa-miR-6856-5p(3);hsa-miR-6510-5p(3);hsa-miR-4739(3);hsa-miR-6803-5p(3);hsa-miR-4763-3p(3);hsa-miR-6815-5p(3);hsa-miR-4690-5p(3);hsa-miR-681…
hsa_circ_0045232_CBC1	0.325232	0.0256426	2.82237	up	2.32594	1.99608	37.7062	80.4162	6.31563	22.8694	2.91942	1.97679	3.64943	3.75257	3.05467	5.03961	Not Detected	Not Detected	Detected	Detected	Not Detected	Not Detected	0	chr17	61877827	61893033	+	circbase|deepbase	hsa_circ_0045232	hsa_circ_0045232	hsa-circRNA3477-3	15206	1542	ENSG00000198231	ENST00000578681	61877828-61877977 exon:ENSE00003567688|61882431-61882535 exon:ENSE00003585313|61883895-61884014 exon:ENSE00003674808|61885084-61885260 exon:ENSE00003623946|61886180-61886308 exon:ENSE00003672140|61886920-61887019 exon:ENSE00003522787|61887873-61887920 exon:ENSE00003502403|61888436-61888533 exon:ENSE00003557275|61889292-61889568 exon:ENSE00003659844|61890588-61890814 exon:ENSE00003691014|61892923-…	GGCTCTGAGAACATGGAAGCTTATTTTCGA	11325	DDX42	100	hsa-miR-2682-3p(2);hsa-miR-3135a(2);hsa-miR-4448(2);hsa-miR-4690-3p(2);hsa-miR-4717-5p(2);hsa-miR-5193(2);hsa-miR-601(2);hsa-miR-6743-3p(2);hsa-miR-6751-5p(2);hsa-miR-6762-3p(2);hsa-miR-6792-3p(2);hsa-miR-6829-3p(2);hsa-miR-6875-3p(2);hsa-miR-7113-3p(2);hsa-miR-1184(1);hsa-miR-1197(1);hsa-miR-1199-5p(1);hsa-miR-1200(1);hsa-miR-1224-3p(1);hsa-miR-1226-3p(1);hsa-miR-1226-5p(1);hsa-miR-1228-3p(1);hs…	14	hsa-miR-2682-3p(2);hsa-miR-3135a(2);hsa-miR-4448(2);hsa-miR-4690-3p(2);hsa-miR-4717-5p(2);hsa-miR-5193(2);hsa-miR-601(2);hsa-miR-6743-3p(2);hsa-miR-6751-5p(2);hsa-miR-6762-3p(2);hsa-miR-6792-3p(2);hsa-miR-6829-3p(2);hsa-miR-6875-3p(2);hsa-miR-7113-3p(2)	-	NM_007372	100	hsa-miR-6751-5p(2);hsa-miR-6762-3p(2);hsa-miR-4717-5p(2);hsa-miR-5193(2);hsa-miR-4690-3p(2);hsa-miR-601(2);hsa-miR-3135a(2);hsa-miR-6792-3p(2);hsa-miR-2682-3p(2);hsa-miR-7113-3p(2);hsa-miR-4448(2);hsa-miR-6829-3p(2);hsa-miR-6743-3p(2);hsa-miR-6875-3p(2);hsa-miR-219b-5p(1);hsa-miR-1224-3p(1);hsa-miR-1199-5p(1);hsa-miR-133a-3p(1);hsa-miR-1266-5p(1);hsa-miR-23a-5p(1);hsa-miR-3162-5p(1);hsa-miR-6744-…	14	hsa-miR-6751-5p(2);hsa-miR-6762-3p(2);hsa-miR-4717-5p(2);hsa-miR-5193(2);hsa-miR-4690-3p(2);hsa-miR-601(2);hsa-miR-3135a(2);hsa-miR-6792-3p(2);hsa-miR-2682-3p(2);hsa-miR-7113-3p(2);hsa-miR-4448(2);hsa-miR-6829-3p(2);hsa-miR-6743-3p(2);hsa-miR-6875-3p(2)
hsa_circ_0043881_CBC1	0.317109	0.024037	2.24425	up	5.043	4.27013	80.6963	137.139	6.2763	26.1564	4.01512	3.88851	4.65956	4.44855	3.00674	5.30095	Not Detected	Not Detected	Detected	Detected	Not Detected	Not Detected	0	chr17	40843154	40852011	+	circbase|deepbase	hsa_circ_0043881	hsa_circ_0043881	hsa-circRNA3371-1	8857	3179	ENSG00000108797	ENST00000264638	---	AGTGGCAGAGCCCCAGAGGCTACCCCTACA	8506	CNTNAP1	100	hsa-miR-6756-5p(9);hsa-miR-762(8);hsa-miR-4763-3p(7);hsa-miR-5001-5p(7);hsa-miR-939-5p(7);hsa-miR-637(6);hsa-miR-6735-5p(6);hsa-miR-6813-5p(6);hsa-miR-6848-5p(6);hsa-miR-6870-5p(6);hsa-miR-185-3p(5);hsa-miR-4492(5);hsa-miR-4498(5);hsa-miR-4665-5p(5);hsa-miR-6510-5p(5);hsa-miR-6721-5p(5);hsa-miR-6726-5p(5);hsa-miR-6795-5p(5);hsa-miR-6803-5p(5);hsa-miR-6805-5p(5);hsa-miR-6846-5p(5);hsa-miR-1182(4);…	100	hsa-miR-6756-5p(9);hsa-miR-762(8);hsa-miR-4763-3p(7);hsa-miR-5001-5p(7);hsa-miR-939-5p(7);hsa-miR-637(6);hsa-miR-6735-5p(6);hsa-miR-6813-5p(6);hsa-miR-6848-5p(6);hsa-miR-6870-5p(6);hsa-miR-185-3p(5);hsa-miR-4492(5);hsa-miR-4498(5);hsa-miR-4665-5p(5);hsa-miR-6510-5p(5);hsa-miR-6721-5p(5);hsa-miR-6726-5p(5);hsa-miR-6795-5p(5);hsa-miR-6803-5p(5);hsa-miR-6805-5p(5);hsa-miR-6846-5p(5);hsa-miR-1182(4);…	-	NM_003632	100	hsa-miR-6756-5p(9);hsa-miR-762(8);hsa-miR-5001-5p(7);hsa-miR-4763-3p(7);hsa-miR-939-5p(7);hsa-miR-637(6);hsa-miR-6735-5p(6);hsa-miR-6848-5p(6);hsa-miR-6813-5p(6);hsa-miR-6870-5p(6);hsa-miR-6805-5p(5);hsa-miR-6510-5p(5);hsa-miR-6803-5p(5);hsa-miR-4492(5);hsa-miR-6846-5p(5);hsa-miR-185-3p(5);hsa-miR-4665-5p(5);hsa-miR-6721-5p(5);hsa-miR-6726-5p(5);hsa-miR-4498(5);hsa-miR-6795-5p(5);hsa-miR-5698(4);…	100	hsa-miR-6756-5p(9);hsa-miR-762(8);hsa-miR-5001-5p(7);hsa-miR-4763-3p(7);hsa-miR-939-5p(7);hsa-miR-637(6);hsa-miR-6735-5p(6);hsa-miR-6848-5p(6);hsa-miR-6813-5p(6);hsa-miR-6870-5p(6);hsa-miR-6805-5p(5);hsa-miR-6510-5p(5);hsa-miR-6803-5p(5);hsa-miR-4492(5);hsa-miR-6846-5p(5);hsa-miR-185-3p(5);hsa-miR-4665-5p(5);hsa-miR-6721-5p(5);hsa-miR-6726-5p(5);hsa-miR-4498(5);hsa-miR-6795-5p(5);hsa-miR-5698(4);…
hsa_circ_0070113_CBC1	0.419118	0.0492074	2.79956	up	9.81414	3.45528	279.846	482.048	38.5557	45.0255	4.86142	3.58314	6.42748	6.18308	5.93445	6.22405	Not Detected	Not Detected	Detected	Detected	Detected	Not Detected	0	chr4	79186178	79188586	+	circbase|Rybak-Wolf2015|deepbase	hsa_circ_0070113	hsa_circ_0070113	hsa-circRNA6034-102	2408	378	ENSG00000138759	ENST00000325942	79186179-79186262 exon:ENSE00001358552|79187988-79188089 exon:ENSE00001358550|79188395-79188586 exon:ENSE00001358548	GTGGAGTGTGCCCGGGATGAGACTGTAGTC	80144	FRAS1	82	hsa-miR-1233-3p(2);hsa-miR-103a-3p(1);hsa-miR-106b-3p(1);hsa-miR-107(1);hsa-miR-1182(1);hsa-miR-1202(1);hsa-miR-1228-3p(1);hsa-miR-1266-5p(1);hsa-miR-1273g-3p(1);hsa-miR-1286(1);hsa-miR-1301-3p(1);hsa-miR-17-3p(1);hsa-miR-188-3p(1);hsa-miR-223-5p(1);hsa-miR-301a-5p(1);hsa-miR-301b-5p(1);hsa-miR-3173-5p(1);hsa-miR-3187-3p(1);hsa-miR-3194-3p(1);hsa-miR-328-3p(1);hsa-miR-3622a-3p(1);hsa-miR-3622b-3p…	1	hsa-miR-1233-3p(2)	-	NM_025074	82	hsa-miR-1233-3p(2);hsa-miR-3678-3p(1);hsa-miR-6501-3p(1);hsa-miR-6751-3p(1);hsa-miR-1266-5p(1);hsa-miR-6863(1);hsa-miR-106b-3p(1);hsa-miR-758-3p(1);hsa-miR-3622b-3p(1);hsa-miR-6775-3p(1);hsa-miR-6721-5p(1);hsa-miR-4435(1);hsa-miR-6850-5p(1);hsa-miR-6789-5p(1);hsa-miR-6893-5p(1);hsa-miR-6868-5p(1);hsa-miR-6730-3p(1);hsa-miR-6750-3p(1);hsa-miR-425-5p(1);hsa-miR-301b-5p(1);hsa-miR-6811-5p(1);hsa-miR…	1	hsa-miR-1233-3p(2)
hsa_circ_0069005_CBC1	0.270908	0.0163572	3.12658	up	4.26525	2.01721	74.7709	109.632	6.17924	22.5444	3.78799	2.09735	4.5528	4.15212	2.89659	5.01076	Not Detected	Not Detected	Detected	Detected	Not Detected	Not Detected	0	chr4	3142236	3201666	+	circbase|deepbase	hsa_circ_0069005	hsa_circ_0069005	hsa-circRNA5897-45	59430	2778	ENSG00000197386	ENST00000355072	3142237-3142383 exon:ENSE00003635707|3144493-3144613 exon:ENSE00003658909|3146879-3146955 exon:ENSE00003584863|3148524-3148675 exon:ENSE00003620583|3149732-3149934 exon:ENSE00003512853|3156020-3156146 exon:ENSE00003460831|3158799-3158926 exon:ENSE00003658160|3162009-3162119 exon:ENSE00003597650|3174047-3174124 exon:ENSE00003558932|3174635-3174858 exon:ENSE00003659509|3176448-3176526 exon:ENSE0000…	GCAGCAGACCCCGAAGCTTGTCCCAAAGCT	3064	HTT	100	hsa-miR-4685-5p(5);hsa-miR-1249-5p(3);hsa-miR-4646-5p(3);hsa-miR-4728-5p(3);hsa-miR-4747-5p(3);hsa-miR-4793-3p(3);hsa-miR-6762-3p(3);hsa-miR-6837-5p(3);hsa-let-7a-5p(2);hsa-let-7c-5p(2);hsa-miR-184(2);hsa-miR-185-5p(2);hsa-miR-3065-3p(2);hsa-miR-30b-3p(2);hsa-miR-3154(2);hsa-miR-3620-5p(2);hsa-miR-365a-5p(2);hsa-miR-365b-5p(2);hsa-miR-3689a-3p(2);hsa-miR-3929(2);hsa-miR-4435(2);hsa-miR-4436a(2);h…	60	hsa-miR-4685-5p(5);hsa-miR-1249-5p(3);hsa-miR-4646-5p(3);hsa-miR-4728-5p(3);hsa-miR-4747-5p(3);hsa-miR-4793-3p(3);hsa-miR-6762-3p(3);hsa-miR-6837-5p(3);hsa-let-7a-5p(2);hsa-let-7c-5p(2);hsa-miR-184(2);hsa-miR-185-5p(2);hsa-miR-3065-3p(2);hsa-miR-30b-3p(2);hsa-miR-3154(2);hsa-miR-3620-5p(2);hsa-miR-365a-5p(2);hsa-miR-365b-5p(2);hsa-miR-3689a-3p(2);hsa-miR-3929(2);hsa-miR-4435(2);hsa-miR-4436a(2);h…	-	NM_002111	100	hsa-miR-4685-5p(5);hsa-miR-4646-5p(3);hsa-miR-4728-5p(3);hsa-miR-6837-5p(3);hsa-miR-4747-5p(3);hsa-miR-4793-3p(3);hsa-miR-6762-3p(3);hsa-miR-1249-5p(3);hsa-miR-6757-3p(2);hsa-miR-5739(2);hsa-miR-637(2);hsa-miR-7108-5p(2);hsa-miR-365b-5p(2);hsa-miR-185-5p(2);hsa-miR-6753-5p(2);hsa-miR-650(2);hsa-miR-184(2);hsa-miR-6894-5p(2);hsa-miR-6747-5p(2);hsa-miR-4640-5p(2);hsa-miR-4683(2);hsa-miR-6770-3p(2);…	60	hsa-miR-4685-5p(5);hsa-miR-4646-5p(3);hsa-miR-4728-5p(3);hsa-miR-6837-5p(3);hsa-miR-4747-5p(3);hsa-miR-4793-3p(3);hsa-miR-6762-3p(3);hsa-miR-1249-5p(3);hsa-miR-6757-3p(2);hsa-miR-5739(2);hsa-miR-637(2);hsa-miR-7108-5p(2);hsa-miR-365b-5p(2);hsa-miR-185-5p(2);hsa-miR-6753-5p(2);hsa-miR-650(2);hsa-miR-184(2);hsa-miR-6894-5p(2);hsa-miR-6747-5p(2);hsa-miR-4640-5p(2);hsa-miR-4683(2);hsa-miR-6770-3p(2);…
hsa_circ_0137086_CBC1	0.182858	0.00118877	5.87672	up	2.41301	1.96685	94.3135	258.209	6.43599	29.9513	3.01169	1.83702	4.86583	5.29364	3.1948	5.54907	Not Detected	Not Detected	Detected	Detected	Not Detected	Not Detected	0	chr8	72211281	72229924	-	Rybak-Wolf2015	hsa_circ_0137086	hsa_circ_0137086		18643	408	ENSG00000104313	ENST00000388742	72211282-72211468 exon:ENSE00003530837|72211873-72211955 exon:ENSE00003564816|72229787-72229924 exon:ENSE00003480509	CAGATCCCACAGCAGGTGCATTGTGGGCAG	2138	EYA1	69	hsa-miR-6865-5p(2);hsa-miR-1271-3p(1);hsa-miR-1273g-5p(1);hsa-miR-1287-5p(1);hsa-miR-134-5p(1);hsa-miR-138-5p(1);hsa-miR-1587(1);hsa-miR-185-3p(1);hsa-miR-1910-5p(1);hsa-miR-1914-3p(1);hsa-miR-210-3p(1);hsa-miR-212-5p(1);hsa-miR-214-5p(1);hsa-miR-30a-3p(1);hsa-miR-30d-3p(1);hsa-miR-30e-3p(1);hsa-miR-3120-5p(1);hsa-miR-3125(1);hsa-miR-3147(1);hsa-miR-320a(1);hsa-miR-320b(1);hsa-miR-320c(1);hsa-miR…	1	hsa-miR-6865-5p(2)	-	ENST00000340726.3	69	hsa-miR-6865-5p(2);hsa-miR-3120-5p(1);hsa-miR-6860(1);hsa-miR-6847-5p(1);hsa-miR-185-3p(1);hsa-miR-4507(1);hsa-miR-665(1);hsa-miR-30d-3p(1);hsa-miR-6812-5p(1);hsa-miR-598-5p(1);hsa-miR-30e-3p(1);hsa-miR-503-3p(1);hsa-miR-433-5p(1);hsa-miR-6881-5p(1);hsa-miR-92a-1-5p(1);hsa-miR-1910-5p(1);hsa-miR-1273g-5p(1);hsa-miR-4463(1);hsa-miR-212-5p(1);hsa-miR-320a(1);hsa-miR-3614-3p(1);hsa-miR-548s(1);hsa-m…	1	hsa-miR-6865-5p(2)
hsa_circ_0006879_CBC1	0.386986	0.0399204	2.08703	up	4.07255	2.1062	75.1567	147.944	8.77811	13.9656	3.72409	2.52668	4.56041	4.54517	3.67716	4.00672	Not Detected	Not Detected	Detected	Detected	Not Detected	Not Detected	0	chr2	232099936	232104754	+	circbase|Rybak-Wolf2015|deepbase	hsa_circ_0006879	hsa_circ_0006879	hsa-circRNA4838-13	4818	257	ENSG00000135931	ENST00000349938	232099937-232100094 exon:ENSE00003629643|232104656-232104754 exon:ENSE00003490778	ACGAGGCCTGGGACGAAATCTTGCAGCAGC	80210	ARMC9	55	hsa-miR-3194-3p(2);hsa-miR-4661-5p(2);hsa-miR-1226-3p(1);hsa-miR-1294(1);hsa-miR-1911-3p(1);hsa-miR-192-5p(1);hsa-miR-2467-5p(1);hsa-miR-3155a(1);hsa-miR-3155b(1);hsa-miR-3157-5p(1);hsa-miR-3164(1);hsa-miR-3655(1);hsa-miR-3675-5p(1);hsa-miR-3692-5p(1);hsa-miR-3907(1);hsa-miR-3937(1);hsa-miR-4420(1);hsa-miR-4449(1);hsa-miR-4518(1);hsa-miR-4655-3p(1);hsa-miR-4658(1);hsa-miR-4755-3p(1);hsa-miR-4757-…	2	hsa-miR-3194-3p(2);hsa-miR-4661-5p(2)	-	NM_025139	55	hsa-miR-4661-5p(2);hsa-miR-3194-3p(2);hsa-miR-3164(1);hsa-miR-4755-3p(1);hsa-miR-3655(1);hsa-miR-520c-5p(1);hsa-miR-519c-5p(1);hsa-miR-192-5p(1);hsa-miR-522-5p(1);hsa-miR-4420(1);hsa-miR-4655-3p(1);hsa-miR-519a-5p(1);hsa-miR-6744-3p(1);hsa-miR-4773(1);hsa-miR-518d-5p(1);hsa-miR-4658(1);hsa-miR-3937(1);hsa-miR-637(1);hsa-miR-517-5p(1);hsa-miR-518f-5p(1);hsa-miR-510-5p(1);hsa-miR-4757-5p(1);hsa-miR…	2	hsa-miR-4661-5p(2);hsa-miR-3194-3p(2)
hsa_circ_0006404_CBC1	0.196543	0.00570678	2.78277	up	5.78145	6.13053	142.903	267.425	12.6914	52.0537	4.19861	4.3789	5.45127	5.34323	4.23022	6.44279	Not Detected	Not Detected	Detected	Detected	Not Detected	Detected	0	chr6	108984657	108986092	+	circbase|deepbase	hsa_circ_0006404	hsa_circ_0006404	hsa-circRNA6850	1435	1435	ENSG00000118689	ENST00000343882	108984658-108986092 exon:ENSE00003620565	AAGTGGGCAAAGCAGAACTCCATCCGGCAC	2309	FOXO3	100	hsa-miR-939-5p(4);hsa-miR-1183(3);hsa-miR-1228-5p(3);hsa-miR-3620-5p(3);hsa-miR-4446-3p(3);hsa-miR-4498(3);hsa-miR-6504-5p(3);hsa-miR-6726-5p(3);hsa-miR-762(3);hsa-miR-1193(2);hsa-miR-1250-5p(2);hsa-miR-1285-3p(2);hsa-miR-138-5p(2);hsa-miR-185-3p(2);hsa-miR-1908-3p(2);hsa-miR-3150a-3p(2);hsa-miR-3174(2);hsa-miR-3177-3p(2);hsa-miR-3187-5p(2);hsa-miR-3192-5p(2);hsa-miR-3622b-5p(2);hsa-miR-4479(2);h…	52	hsa-miR-939-5p(4);hsa-miR-1183(3);hsa-miR-1228-5p(3);hsa-miR-3620-5p(3);hsa-miR-4446-3p(3);hsa-miR-4498(3);hsa-miR-6504-5p(3);hsa-miR-6726-5p(3);hsa-miR-762(3);hsa-miR-1193(2);hsa-miR-1250-5p(2);hsa-miR-1285-3p(2);hsa-miR-138-5p(2);hsa-miR-185-3p(2);hsa-miR-1908-3p(2);hsa-miR-3150a-3p(2);hsa-miR-3174(2);hsa-miR-3177-3p(2);hsa-miR-3187-5p(2);hsa-miR-3192-5p(2);hsa-miR-3622b-5p(2);hsa-miR-4479(2);h…	-	NM_001455	100	hsa-miR-939-5p(4);hsa-miR-1228-5p(3);hsa-miR-762(3);hsa-miR-6504-5p(3);hsa-miR-6726-5p(3);hsa-miR-4446-3p(3);hsa-miR-4498(3);hsa-miR-1183(3);hsa-miR-3620-5p(3);hsa-miR-185-3p(2);hsa-miR-4649-5p(2);hsa-miR-637(2);hsa-miR-1250-5p(2);hsa-miR-5190(2);hsa-miR-6854-5p(2);hsa-miR-8069(2);hsa-miR-4769-5p(2);hsa-miR-3187-5p(2);hsa-miR-612(2);hsa-miR-6763-5p(2);hsa-miR-3174(2);hsa-miR-6889-5p(2);hsa-miR-31…	52	hsa-miR-939-5p(4);hsa-miR-1228-5p(3);hsa-miR-762(3);hsa-miR-6504-5p(3);hsa-miR-6726-5p(3);hsa-miR-4446-3p(3);hsa-miR-4498(3);hsa-miR-1183(3);hsa-miR-3620-5p(3);hsa-miR-185-3p(2);hsa-miR-4649-5p(2);hsa-miR-637(2);hsa-miR-1250-5p(2);hsa-miR-5190(2);hsa-miR-6854-5p(2);hsa-miR-8069(2);hsa-miR-4769-5p(2);hsa-miR-3187-5p(2);hsa-miR-612(2);hsa-miR-6763-5p(2);hsa-miR-3174(2);hsa-miR-6889-5p(2);hsa-miR-31…
hsa-circRNA6344-33_CBC1	0.182858	0.000531235	3.20268	up	2.83926	2.6705	79.5907	171.752	6.37452	25.6774	3.24024	3.23971	4.64047	4.73923	3.12777	5.26586	Not Detected	Not Detected	Detected	Detected	Not Detected	Not Detected	0	chr5	79968559	79974912	+	deepbase	hsa-circRNA6344-33		hsa-circRNA6344-33	6353	431	ENSG00000113318	ENST00000265081	79968560-79968677 exon:ENSE00001505345|79970802-79970947 exon:ENSE00001505344|79974746-79974912 exon:ENSE00001163339	AGCCACATCTGTTAGGTGGGAGTTGTGAAG	4437	MSH3	45	hsa-miR-6792-5p(2);hsa-miR-16-5p(1);hsa-miR-223-3p(1);hsa-miR-3194-3p(1);hsa-miR-3202(1);hsa-miR-339-3p(1);hsa-miR-3681-5p(1);hsa-miR-3692-5p(1);hsa-miR-3917(1);hsa-miR-3918(1);hsa-miR-3922-5p(1);hsa-miR-3934-5p(1);hsa-miR-423-5p(1);hsa-miR-4419b(1);hsa-miR-4423-5p(1);hsa-miR-4474-3p(1);hsa-miR-4632-5p(1);hsa-miR-4639-3p(1);hsa-miR-4646-5p(1);hsa-miR-4660(1);hsa-miR-4724-5p(1);hsa-miR-4734(1);hsa…	1	hsa-miR-6792-5p(2)	-	-	-	-	-	-
hsa_circ_0055980_CBC1	0.19951	0.00619828	6.33843	up	2.3543	1.98424	97.6149	143.59	6.35872	55.5418	2.95174	1.91474	4.91273	4.50533	3.10762	6.54841	Not Detected	Not Detected	Detected	Detected	Not Detected	Detected	0	chr2	109288780	109303702	+	circbase|deepbase	hsa_circ_0055980	hsa_circ_0055980	hsa-circRNA4580-23	14922	4002	ENSG00000169756	ENST00000393310	109288781-109288901 exon:ENSE00003686993|109289336-109289485 exon:ENSE00003533842|109292334-109292484 exon:ENSE00002493656|109293062-109293154 exon:ENSE00003672911|109294435-109294483 exon:ENSE00003691742|109297151-109297226 exon:ENSE00003620191|109300341-109303702 exon:ENSE00001514784	AATTGTTAACAATAAGTGAATTCATCATTG	3987	LIMS1	100	hsa-miR-1205(4);hsa-miR-1244(4);hsa-miR-619-5p(4);hsa-miR-1303(3);hsa-miR-143-5p(3);hsa-miR-20b-5p(3);hsa-miR-3615(3);hsa-miR-4425(3);hsa-miR-4722-3p(3);hsa-miR-4763-5p(3);hsa-miR-5095(3);hsa-miR-5787(3);hsa-miR-6805-3p(3);hsa-miR-6809-3p(3);hsa-miR-93-5p(3);hsa-miR-106a-5p(2);hsa-miR-106b-5p(2);hsa-miR-1271-3p(2);hsa-miR-1271-5p(2);hsa-miR-1273f(2);hsa-miR-1292-3p(2);hsa-miR-1293(2);hsa-miR-1304…	72	hsa-miR-1205(4);hsa-miR-1244(4);hsa-miR-619-5p(4);hsa-miR-1303(3);hsa-miR-143-5p(3);hsa-miR-20b-5p(3);hsa-miR-3615(3);hsa-miR-4425(3);hsa-miR-4722-3p(3);hsa-miR-4763-5p(3);hsa-miR-5095(3);hsa-miR-5787(3);hsa-miR-6805-3p(3);hsa-miR-6809-3p(3);hsa-miR-93-5p(3);hsa-miR-106a-5p(2);hsa-miR-106b-5p(2);hsa-miR-1271-3p(2);hsa-miR-1271-5p(2);hsa-miR-1273f(2);hsa-miR-1292-3p(2);hsa-miR-1293(2);hsa-miR-1304…	-	NM_001193485	100	hsa-miR-619-5p(4);hsa-miR-1244(4);hsa-miR-1205(4);hsa-miR-3615(3);hsa-miR-4722-3p(3);hsa-miR-4763-5p(3);hsa-miR-5787(3);hsa-miR-1303(3);hsa-miR-4425(3);hsa-miR-6805-3p(3);hsa-miR-93-5p(3);hsa-miR-20b-5p(3);hsa-miR-5095(3);hsa-miR-143-5p(3);hsa-miR-6809-3p(3);hsa-miR-6778-3p(2);hsa-miR-645(2);hsa-miR-6719-3p(2);hsa-miR-17-5p(2);hsa-miR-3714(2);hsa-miR-6855-5p(2);hsa-miR-1292-3p(2);hsa-miR-6790-3p(…	72	hsa-miR-619-5p(4);hsa-miR-1244(4);hsa-miR-1205(4);hsa-miR-3615(3);hsa-miR-4722-3p(3);hsa-miR-4763-5p(3);hsa-miR-5787(3);hsa-miR-1303(3);hsa-miR-4425(3);hsa-miR-6805-3p(3);hsa-miR-93-5p(3);hsa-miR-20b-5p(3);hsa-miR-5095(3);hsa-miR-143-5p(3);hsa-miR-6809-3p(3);hsa-miR-6778-3p(2);hsa-miR-645(2);hsa-miR-6719-3p(2);hsa-miR-17-5p(2);hsa-miR-3714(2);hsa-miR-6855-5p(2);hsa-miR-1292-3p(2);hsa-miR-6790-3p(…
hsa_circ_0109109_CBC1	0.390558	0.0408335	2.89712	up	2.29819	1.99935	35.8112	70.2636	6.28683	26.6857	2.88407	1.99574	3.58234	3.58379	3.01928	5.33682	Not Detected	Not Detected	Detected	Detected	Not Detected	Not Detected	0	chr19	13363804	13366073	-	Rybak-Wolf2015	hsa_circ_0109109	hsa_circ_0109109		2269	276	ENSG00000141837	ENST00000360228	13363805-13363915 exon:ENSE00001630736|13365909-13366073 exon:ENSE00001658096	GCTTTTGGGATTCTGAGGGCCTGCATTGAT	773	CACNA1A	57	hsa-miR-1226-5p(1);hsa-miR-1249-5p(1);hsa-miR-1250-5p(1);hsa-miR-125b-1-3p(1);hsa-miR-1273h-5p(1);hsa-miR-1321(1);hsa-miR-1908-5p(1);hsa-miR-191-5p(1);hsa-miR-198(1);hsa-miR-222-3p(1);hsa-miR-223-5p(1);hsa-miR-2467-5p(1);hsa-miR-25-5p(1);hsa-miR-3154(1);hsa-miR-3161(1);hsa-miR-3194-3p(1);hsa-miR-3616-3p(1);hsa-miR-3663-3p(1);hsa-miR-3689d(1);hsa-miR-371b-5p(1);hsa-miR-4270(1);hsa-miR-4304(1);hsa-…	-	-	-	NM_023035	57	hsa-miR-1321(1);hsa-miR-1908-5p(1);hsa-miR-6787-5p(1);hsa-miR-765(1);hsa-miR-3663-3p(1);hsa-miR-4304(1);hsa-miR-3161(1);hsa-miR-7113-5p(1);hsa-miR-371b-5p(1);hsa-miR-125b-1-3p(1);hsa-miR-5739(1);hsa-miR-637(1);hsa-miR-6886-5p(1);hsa-miR-3689d(1);hsa-miR-1250-5p(1);hsa-miR-25-5p(1);hsa-miR-663a(1);hsa-miR-4709-3p(1);hsa-miR-1249-5p(1);hsa-miR-6806-3p(1);hsa-miR-222-3p(1);hsa-miR-6133(1);hsa-miR-31…	-	-
hsa_circ_0058591_CBC1	0.363836	0.0338978	3.59262	up	6.87352	2.00593	77.4118	191.902	6.54393	33.3534	4.41893	2.0327	4.60131	4.88982	3.24481	5.7404	Not Detected	Not Detected	Detected	Detected	Not Detected	Not Detected	0	chr2	231065600	231079833	-	circbase|deepbase	hsa_circ_0058591	hsa_circ_0058591	hsa-circRNA12920-2	14233	982	ENSG00000135899	ENST00000258381	231065601-231065681 exon:ENSE00000922473|231067295-231067444 exon:ENSE00003673874|231072706-231072774 exon:ENSE00003556303|231074646-231074723 exon:ENSE00003628422|231076185-231076268 exon:ENSE00003652229|231077062-231077145 exon:ENSE00003583627|231077476-231077742 exon:ENSE00003482006|231079665-231079833 exon:ENSE00003470815	GAAGGGTCACACAAGGAATCTCTGGAAGCC	3431	SP110	100	hsa-miR-6879-5p(3);hsa-miR-1343-3p(2);hsa-miR-185-3p(2);hsa-miR-296-3p(2);hsa-miR-30b-3p(2);hsa-miR-3192-5p(2);hsa-miR-3689b-3p(2);hsa-miR-3689c(2);hsa-miR-4525(2);hsa-miR-4632-5p(2);hsa-miR-542-5p(2);hsa-miR-593-3p(2);hsa-miR-612(2);hsa-miR-6731-5p(2);hsa-miR-6736-5p(2);hsa-miR-6743-5p(2);hsa-miR-6766-5p(2);hsa-miR-6848-5p(2);hsa-miR-6883-5p(2);hsa-let-7c-5p(1);hsa-miR-1178-5p(1);hsa-miR-1207-5p…	19	hsa-miR-6879-5p(3);hsa-miR-1343-3p(2);hsa-miR-185-3p(2);hsa-miR-296-3p(2);hsa-miR-30b-3p(2);hsa-miR-3192-5p(2);hsa-miR-3689b-3p(2);hsa-miR-3689c(2);hsa-miR-4525(2);hsa-miR-4632-5p(2);hsa-miR-542-5p(2);hsa-miR-593-3p(2);hsa-miR-612(2);hsa-miR-6731-5p(2);hsa-miR-6736-5p(2);hsa-miR-6743-5p(2);hsa-miR-6766-5p(2);hsa-miR-6848-5p(2);hsa-miR-6883-5p(2)	-	NM_080424	100	hsa-miR-6879-5p(3);hsa-miR-185-3p(2);hsa-miR-542-5p(2);hsa-miR-6731-5p(2);hsa-miR-30b-3p(2);hsa-miR-6766-5p(2);hsa-miR-6736-5p(2);hsa-miR-6743-5p(2);hsa-miR-612(2);hsa-miR-3689c(2);hsa-miR-593-3p(2);hsa-miR-3192-5p(2);hsa-miR-1343-3p(2);hsa-miR-296-3p(2);hsa-miR-6848-5p(2);hsa-miR-4525(2);hsa-miR-6883-5p(2);hsa-miR-3689b-3p(2);hsa-miR-4632-5p(2);hsa-miR-3934-3p(1);hsa-miR-3162-5p(1);hsa-miR-5787(…	19	hsa-miR-6879-5p(3);hsa-miR-185-3p(2);hsa-miR-542-5p(2);hsa-miR-6731-5p(2);hsa-miR-30b-3p(2);hsa-miR-6766-5p(2);hsa-miR-6736-5p(2);hsa-miR-6743-5p(2);hsa-miR-612(2);hsa-miR-3689c(2);hsa-miR-593-3p(2);hsa-miR-3192-5p(2);hsa-miR-1343-3p(2);hsa-miR-296-3p(2);hsa-miR-6848-5p(2);hsa-miR-4525(2);hsa-miR-6883-5p(2);hsa-miR-3689b-3p(2);hsa-miR-4632-5p(2)
hsa-circRNA15162-123_CBC1	0.360419	0.0330363	2.67106	up	2.2468	2.00946	32.9503	69.4302	6.2268	22.6042	2.81101	2.05349	3.48174	3.56966	2.95136	5.01669	Not Detected	Not Detected	Detected	Detected	Not Detected	Not Detected	0	chr7	72683022	72685658	-	deepbase	hsa-circRNA15162-123		hsa-circRNA15162-123	2636	333	ENSG00000214544	ENST00000425256	72683023-72683051 exon:ENSE00002446900|72683220-72683403 exon:ENSE00002534246|72685539-72685658 exon:ENSE00002491828	CAGAGAGTCAGCTGGGCGTTGCAGAGGGAC	-	-	67	hsa-miR-1292-5p(2);hsa-miR-6810-3p(2);hsa-miR-1207-5p(1);hsa-miR-1225-3p(1);hsa-miR-1226-3p(1);hsa-miR-125a-5p(1);hsa-miR-1266-5p(1);hsa-miR-1273g-3p(1);hsa-miR-135a-3p(1);hsa-miR-210-5p(1);hsa-miR-2114-5p(1);hsa-miR-296-3p(1);hsa-miR-298(1);hsa-miR-3173-5p(1);hsa-miR-324-5p(1);hsa-miR-342-3p(1);hsa-miR-345-5p(1);hsa-miR-3681-5p(1);hsa-miR-3689d(1);hsa-miR-3909(1);hsa-miR-4297(1);hsa-miR-431-3p(1…	2	hsa-miR-1292-5p(2);hsa-miR-6810-3p(2)	-	-	-	-	-	-
hsa_circ_0027539_CBC1	0.329908	0.026492	2.24997	up	2.6354	2.01352	30.3716	95.5776	6.19601	16.0548	3.15817	2.07731	3.38519	3.97697	2.91593	4.29895	Not Detected	Not Detected	Detected	Detected	Not Detected	Not Detected	0	chr12	70195388	70195501	+	circbase|deepbase	hsa_circ_0027539	hsa_circ_0027539	hsa-circRNA1881-12	113	113	ENSG00000127328	ENST00000247833	70195389-70195501 exon:ENSE00003689356	ATGCGGAGGACCAAATTGGCTTCAGCTGTT	117177	RAB3IP	11	hsa-miR-103b(1);hsa-miR-133a-3p(1);hsa-miR-133b(1);hsa-miR-2115-5p(1);hsa-miR-298(1);hsa-miR-3188(1);hsa-miR-3614-3p(1);hsa-miR-3678-3p(1);hsa-miR-503-3p(1);hsa-miR-6501-3p(1);hsa-miR-708-5p(1)	-	-	-	NM_175623	11	hsa-miR-3678-3p(1);hsa-miR-3188(1);hsa-miR-103b(1);hsa-miR-6501-3p(1);hsa-miR-3614-3p(1);hsa-miR-133a-3p(1);hsa-miR-133b(1);hsa-miR-2115-5p(1);hsa-miR-298(1);hsa-miR-503-3p(1);hsa-miR-708-5p(1)	-	-
hsa_circ_0023526_CBC1	0.419532	0.0493563	2.32045	up	2.20894	2.01452	31.1339	50.6661	6.18545	19.9108	2.74792	2.08267	3.41252	3.21017	2.9041	4.75519	Not Detected	Not Detected	Detected	Detected	Not Detected	Not Detected	0	chr11	73685715	73688062	-	circbase|deepbase	hsa_circ_0023526	hsa_circ_0023526	hsa-circRNA9622-5	2347	929	ENSG00000175567	ENST00000310473	---	CAAGCTCAACCTTGGATGCCAGCATTGGGA	7351	UCP2	100	hsa-miR-4739(5);hsa-miR-1249-5p(4);hsa-miR-4436b-3p(4);hsa-miR-6758-5p(4);hsa-miR-6797-5p(4);hsa-miR-6891-5p(4);hsa-miR-1226-5p(3);hsa-miR-3154(3);hsa-miR-4722-5p(3);hsa-miR-4747-5p(3);hsa-miR-5196-5p(3);hsa-miR-6133(3);hsa-miR-6780b-5p(3);hsa-miR-6879-5p(3);hsa-miR-762(3);hsa-miR-765(3);hsa-miR-1237-5p(2);hsa-miR-1587(2);hsa-miR-197-5p(2);hsa-miR-2467-5p(2);hsa-miR-298(2);hsa-miR-3132(2);hsa-miR…	63	hsa-miR-4739(5);hsa-miR-1249-5p(4);hsa-miR-4436b-3p(4);hsa-miR-6758-5p(4);hsa-miR-6797-5p(4);hsa-miR-6891-5p(4);hsa-miR-1226-5p(3);hsa-miR-3154(3);hsa-miR-4722-5p(3);hsa-miR-4747-5p(3);hsa-miR-5196-5p(3);hsa-miR-6133(3);hsa-miR-6780b-5p(3);hsa-miR-6879-5p(3);hsa-miR-762(3);hsa-miR-765(3);hsa-miR-1237-5p(2);hsa-miR-1587(2);hsa-miR-197-5p(2);hsa-miR-2467-5p(2);hsa-miR-298(2);hsa-miR-3132(2);hsa-miR…	-	NM_003355	100	hsa-miR-4739(5);hsa-miR-6891-5p(4);hsa-miR-6797-5p(4);hsa-miR-6758-5p(4);hsa-miR-4436b-3p(4);hsa-miR-1249-5p(4);hsa-miR-6780b-5p(3);hsa-miR-762(3);hsa-miR-4747-5p(3);hsa-miR-3154(3);hsa-miR-4722-5p(3);hsa-miR-5196-5p(3);hsa-miR-6133(3);hsa-miR-6879-5p(3);hsa-miR-1226-5p(3);hsa-miR-765(3);hsa-miR-6769b-5p(2);hsa-miR-6887-5p(2);hsa-miR-4728-5p(2);hsa-miR-3940-5p(2);hsa-miR-6814-5p(2);hsa-miR-6831-5…	63	hsa-miR-4739(5);hsa-miR-6891-5p(4);hsa-miR-6797-5p(4);hsa-miR-6758-5p(4);hsa-miR-4436b-3p(4);hsa-miR-1249-5p(4);hsa-miR-6780b-5p(3);hsa-miR-762(3);hsa-miR-4747-5p(3);hsa-miR-3154(3);hsa-miR-4722-5p(3);hsa-miR-5196-5p(3);hsa-miR-6133(3);hsa-miR-6879-5p(3);hsa-miR-1226-5p(3);hsa-miR-765(3);hsa-miR-6769b-5p(2);hsa-miR-6887-5p(2);hsa-miR-4728-5p(2);hsa-miR-3940-5p(2);hsa-miR-6814-5p(2);hsa-miR-6831-5…
hsa_circ_0066601_CBC1	0.355897	0.0320004	2.16448	up	2.02144	2.72933	31.9824	77.2395	5.6179	11.3179	2.24705	3.27303	3.44524	3.70232	1.87679	3.59138	Not Detected	Not Detected	Detected	Detected	Not Detected	Not Detected	0	chr3	89456418	89499520	+	circbase|Rybak-Wolf2015|deepbase	hsa_circ_0066601	hsa_circ_0066601	hsa-circRNA5637-1	43102	1096	ENSG00000044524	ENST00000336596	89456419-89456521 exon:ENSE00000774381|89457217-89457281 exon:ENSE00000774382|89462291-89462416 exon:ENSE00000774383|89468355-89468540 exon:ENSE00000774387|89478256-89478317 exon:ENSE00000774392|89480300-89480509 exon:ENSE00000774396|89498375-89498524 exon:ENSE00002376868|89499327-89499520 exon:ENSE00001142474	CAGTGCAGCCGCAAGCTTTCTCCATCTCTG	2042	EPHA3	100	hsa-miR-1229-5p(2);hsa-miR-141-5p(2);hsa-miR-3187-5p(2);hsa-miR-346(2);hsa-miR-4632-5p(2);hsa-miR-5189-5p(2);hsa-miR-608(2);hsa-miR-6744-5p(2);hsa-miR-6860(2);hsa-miR-103b(1);hsa-miR-1179(1);hsa-miR-1182(1);hsa-miR-1236-5p(1);hsa-miR-1273g-3p(1);hsa-miR-1284(1);hsa-miR-1301-3p(1);hsa-miR-1306-5p(1);hsa-miR-138-5p(1);hsa-miR-150-3p(1);hsa-miR-199a-3p(1);hsa-miR-199b-3p(1);hsa-miR-224-3p(1);hsa-miR…	9	hsa-miR-1229-5p(2);hsa-miR-141-5p(2);hsa-miR-3187-5p(2);hsa-miR-346(2);hsa-miR-4632-5p(2);hsa-miR-5189-5p(2);hsa-miR-608(2);hsa-miR-6744-5p(2);hsa-miR-6860(2)	-	NM_005233	100	hsa-miR-6860(2);hsa-miR-608(2);hsa-miR-6744-5p(2);hsa-miR-346(2);hsa-miR-5189-5p(2);hsa-miR-3187-5p(2);hsa-miR-4632-5p(2);hsa-miR-1229-5p(2);hsa-miR-141-5p(2);hsa-miR-4756-3p(1);hsa-miR-199a-3p(1);hsa-miR-4743-3p(1);hsa-miR-4691-5p(1);hsa-miR-6732-5p(1);hsa-miR-6858-5p(1);hsa-miR-30e-3p(1);hsa-miR-3064-5p(1);hsa-miR-4475(1);hsa-miR-942-5p(1);hsa-miR-6751-5p(1);hsa-miR-34b-5p(1);hsa-miR-622(1);hsa…	9	hsa-miR-6860(2);hsa-miR-608(2);hsa-miR-6744-5p(2);hsa-miR-346(2);hsa-miR-5189-5p(2);hsa-miR-3187-5p(2);hsa-miR-4632-5p(2);hsa-miR-1229-5p(2);hsa-miR-141-5p(2)
hsa-circRNA9508-12_CBC1	0.394223	0.0418436	2.03156	up	25.772	27.1215	485.279	1610.13	62.687	65.5339	6.10154	6.37303	7.2714	8.12542	6.6557	6.80122	Detected	Detected	Detected	Detected	Detected	Detected	0	chr11	61179240	61183634	-	deepbase	hsa-circRNA9508-12		hsa-circRNA9508-12	4394	346	ENSG00000149532	ENST00000477890	61179241-61179409 exon:ENSE00003561594|61183138-61183256 exon:ENSE00001119032|61183577-61183634 exon:ENSE00002279666	TGGGAGCTCTTCCAGTGGGGCCTCCACCAG	79869	CPSF7	71	hsa-miR-1183(2);hsa-miR-6732-5p(2);hsa-miR-6880-5p(2);hsa-miR-106b-3p(1);hsa-miR-1224-5p(1);hsa-miR-1226-5p(1);hsa-miR-1237-5p(1);hsa-miR-1247-3p(1);hsa-miR-1273g-5p(1);hsa-miR-1304-3p(1);hsa-miR-1538(1);hsa-miR-1539(1);hsa-miR-181d-5p(1);hsa-miR-188-3p(1);hsa-miR-188-5p(1);hsa-miR-221-5p(1);hsa-miR-29b-1-5p(1);hsa-miR-3150b-3p(1);hsa-miR-3156-3p(1);hsa-miR-3175(1);hsa-miR-3180(1);hsa-miR-3180-3p…	3	hsa-miR-1183(2);hsa-miR-6732-5p(2);hsa-miR-6880-5p(2)	-	-	-	-	-	-
hsa_circ_0050063_CBC1	0.318107	0.024231	2.80466	up	8.46604	6.59353	435.972	371.049	15.6074	25.7653	4.67523	4.47786	7.10486	5.79843	4.55893	5.27221	Not Detected	Not Detected	Detected	Detected	Not Detected	Not Detected	0	chr19	18186558	18187137	-	circbase|deepbase	hsa_circ_0050063	hsa_circ_0050063	hsa-circRNA12093-1	579	151	ENSG00000096996	ENST00000593993	18186559-18186678 exon:ENSE00000690067|18187107-18187137 exon:ENSE00000690086	TGTGCGTTCCCCCTGGGCGACTGCGGACCT	3594	IL12RB1	60	hsa-miR-1343-3p(2);hsa-miR-185-3p(2);hsa-miR-6783-3p(2);hsa-miR-6798-5p(2);hsa-miR-10b-3p(1);hsa-miR-1292-5p(1);hsa-miR-1343-5p(1);hsa-miR-145-5p(1);hsa-miR-181b-5p(1);hsa-miR-181d-5p(1);hsa-miR-1909-3p(1);hsa-miR-1910-3p(1);hsa-miR-197-5p(1);hsa-miR-212-5p(1);hsa-miR-22-3p(1);hsa-miR-221-3p(1);hsa-miR-2467-3p(1);hsa-miR-3132(1);hsa-miR-328-5p(1);hsa-miR-4257(1);hsa-miR-4459(1);hsa-miR-4508(1);hs…	4	hsa-miR-1343-3p(2);hsa-miR-185-3p(2);hsa-miR-6783-3p(2);hsa-miR-6798-5p(2)	-	NM_005535	60	hsa-miR-185-3p(2);hsa-miR-6783-3p(2);hsa-miR-6798-5p(2);hsa-miR-1343-3p(2);hsa-miR-6822-5p(1);hsa-miR-181b-5p(1);hsa-miR-640(1);hsa-miR-6816-5p(1);hsa-miR-6795-5p(1);hsa-miR-486-3p(1);hsa-miR-6753-5p(1);hsa-miR-650(1);hsa-miR-10b-3p(1);hsa-miR-665(1);hsa-miR-6732-5p(1);hsa-miR-6508-3p(1);hsa-miR-1909-3p(1);hsa-miR-197-5p(1);hsa-miR-4716-3p(1);hsa-miR-4257(1);hsa-miR-7843-5p(1);hsa-miR-6743-5p(1);…	4	hsa-miR-185-3p(2);hsa-miR-6783-3p(2);hsa-miR-6798-5p(2);hsa-miR-1343-3p(2)
hsa_circ_0020866_CBC1	0.412955	0.0473424	2.05456	up	2.08925	2.01589	51.4581	75.3748	6.0603	9.59897	2.4794	2.0899	4.05861	3.67132	2.73914	2.69501	Not Detected	Not Detected	Detected	Detected	Not Detected	Not Detected	0	chr11	3720311	3789974	-	circbase|deepbase	hsa_circ_0020866	hsa_circ_0020866	hsa-circRNA9376-29	69663	3225	ENSG00000110713	ENST00000324932	3720312-3720578 exon:ENSE00003508202|3721840-3722069 exon:ENSE00001266800|3723693-3724122 exon:ENSE00001350501|3726430-3726586 exon:ENSE00001266871|3727675-3727857 exon:ENSE00000988546|3733794-3733958 exon:ENSE00001057857|3735048-3735225 exon:ENSE00001057851|3740642-3740780 exon:ENSE00001057877|3741942-3742055 exon:ENSE00001057869|3744387-3744685 exon:ENSE00001057846|3746333-3746449 exon:ENSE0000…	TGGCCCAGCAGTCAGGTACAACTGGATTTG	4928	NUP98	100	hsa-miR-3692-5p(4);hsa-miR-370-3p(4);hsa-miR-145-5p(3);hsa-miR-3147(3);hsa-miR-4667-5p(3);hsa-miR-4758-5p(3);hsa-miR-612(3);hsa-miR-6722-3p(3);hsa-miR-6812-5p(3);hsa-miR-6842-3p(3);hsa-miR-6848-5p(3);hsa-miR-6865-5p(3);hsa-miR-874-5p(3);hsa-miR-1182(2);hsa-miR-1249-5p(2);hsa-miR-1266-5p(2);hsa-miR-134-5p(2);hsa-miR-136-5p(2);hsa-miR-149-5p(2);hsa-miR-1587(2);hsa-miR-185-3p(2);hsa-miR-296-5p(2);hs…	86	hsa-miR-3692-5p(4);hsa-miR-370-3p(4);hsa-miR-145-5p(3);hsa-miR-3147(3);hsa-miR-4667-5p(3);hsa-miR-4758-5p(3);hsa-miR-612(3);hsa-miR-6722-3p(3);hsa-miR-6812-5p(3);hsa-miR-6842-3p(3);hsa-miR-6848-5p(3);hsa-miR-6865-5p(3);hsa-miR-874-5p(3);hsa-miR-1182(2);hsa-miR-1249-5p(2);hsa-miR-1266-5p(2);hsa-miR-134-5p(2);hsa-miR-136-5p(2);hsa-miR-149-5p(2);hsa-miR-1587(2);hsa-miR-185-3p(2);hsa-miR-296-5p(2);hs…	-	NM_016320	100	hsa-miR-370-3p(4);hsa-miR-3692-5p(4);hsa-miR-612(3);hsa-miR-6842-3p(3);hsa-miR-6722-3p(3);hsa-miR-4667-5p(3);hsa-miR-6865-5p(3);hsa-miR-874-5p(3);hsa-miR-6812-5p(3);hsa-miR-4758-5p(3);hsa-miR-6848-5p(3);hsa-miR-145-5p(3);hsa-miR-3147(3);hsa-miR-6501-3p(2);hsa-miR-185-3p(2);hsa-miR-665(2);hsa-miR-3064-5p(2);hsa-miR-761(2);hsa-miR-149-5p(2);hsa-miR-6893-5p(2);hsa-miR-889-5p(2);hsa-miR-323b-5p(2);hs…	86	hsa-miR-370-3p(4);hsa-miR-3692-5p(4);hsa-miR-612(3);hsa-miR-6842-3p(3);hsa-miR-6722-3p(3);hsa-miR-4667-5p(3);hsa-miR-6865-5p(3);hsa-miR-874-5p(3);hsa-miR-6812-5p(3);hsa-miR-4758-5p(3);hsa-miR-6848-5p(3);hsa-miR-145-5p(3);hsa-miR-3147(3);hsa-miR-6501-3p(2);hsa-miR-185-3p(2);hsa-miR-665(2);hsa-miR-3064-5p(2);hsa-miR-761(2);hsa-miR-149-5p(2);hsa-miR-6893-5p(2);hsa-miR-889-5p(2);hsa-miR-323b-5p(2);hs…
hsa_circ_0022390_CBC1	0.198946	0.00610651	2.32892	up	2.06062	2.01319	33.6798	54.9304	6.02736	13.955	2.39296	2.07527	3.5083	3.29303	2.67973	4.0056	Not Detected	Not Detected	Detected	Detected	Not Detected	Not Detected	0	chr11	61624482	61632749	+	circbase|deepbase	hsa_circ_0022390	hsa_circ_0022390	hsa-circRNA1354-11	8267	539	ENSG00000134824	ENST00000257261	61624483-61624543 exon:ENSE00000916419|61624926-61625002 exon:ENSE00003645283|61630444-61630541 exon:ENSE00003512884|61630754-61630850 exon:ENSE00003609093|61631179-61631258 exon:ENSE00003535035|61632624-61632749 exon:ENSE00003624132	GCTGGACATCATCAGTACGGCAAGAAGAAG	9415	FADS2	100	hsa-miR-4685-5p(2);hsa-miR-4709-3p(2);hsa-miR-4724-5p(2);hsa-miR-5090(2);hsa-miR-6075(2);hsa-miR-1180-5p(1);hsa-miR-1183(1);hsa-miR-1255b-5p(1);hsa-miR-1266-5p(1);hsa-miR-1268a(1);hsa-miR-1268b(1);hsa-miR-1270(1);hsa-miR-1272(1);hsa-miR-1275(1);hsa-miR-1284(1);hsa-miR-135a-3p(1);hsa-miR-138-5p(1);hsa-miR-1538(1);hsa-miR-181a-2-3p(1);hsa-miR-183-5p(1);hsa-miR-194-3p(1);hsa-miR-1972(1);hsa-miR-214-…	5	hsa-miR-4685-5p(2);hsa-miR-4709-3p(2);hsa-miR-4724-5p(2);hsa-miR-5090(2);hsa-miR-6075(2)	-	NM_004265	100	hsa-miR-4709-3p(2);hsa-miR-4685-5p(2);hsa-miR-4724-5p(2);hsa-miR-5090(2);hsa-miR-6075(2);hsa-miR-1972(1);hsa-miR-219b-5p(1);hsa-miR-1266-5p(1);hsa-miR-4725-3p(1);hsa-miR-23a-5p(1);hsa-miR-3916(1);hsa-miR-6744-3p(1);hsa-miR-5088-5p(1);hsa-miR-665(1);hsa-miR-1538(1);hsa-miR-4797-3p(1);hsa-miR-4435(1);hsa-miR-1180-5p(1);hsa-miR-7106-5p(1);hsa-miR-7843-5p(1);hsa-miR-6840-3p(1);hsa-miR-6751-5p(1);hsa-…	5	hsa-miR-4709-3p(2);hsa-miR-4685-5p(2);hsa-miR-4724-5p(2);hsa-miR-5090(2);hsa-miR-6075(2)
hsa_circ_0055350_CBC1	0.182858	0.00292515	2.70425	up	2.36809	2.56195	50.0545	149.423	6.34348	21.9353	2.96695	3.17026	4.02281	4.5562	3.08908	4.95297	Not Detected	Not Detected	Detected	Detected	Not Detected	Not Detected	0	chr2	74754597	74756626	-	circbase|deepbase	hsa_circ_0055350	hsa_circ_0055350	hsa-circRNA12573-5	2029	911	ENSG00000115307	ENST00000425118	74754598-74754717 exon:ENSE00003664341|74754863-74754965 exon:ENSE00003532064|74755067-74755133 exon:ENSE00003676481|74755375-74755448 exon:ENSE00003588076|74755544-74755616 exon:ENSE00003588999|74755878-74756062 exon:ENSE00000763330|74756259-74756409 exon:ENSE00001474222|74756489-74756626 exon:ENSE00003597573	TCCAGAGAGACCTGGGCTTCCGGGTGACTG	550	AUP1	100	hsa-miR-4695-5p(4);hsa-miR-3132(3);hsa-miR-4459(3);hsa-miR-650(3);hsa-miR-665(3);hsa-miR-6795-5p(3);hsa-miR-6887-5p(3);hsa-miR-197-5p(2);hsa-miR-3120-5p(2);hsa-miR-3162-5p(2);hsa-miR-342-5p(2);hsa-miR-3612(2);hsa-miR-3677-5p(2);hsa-miR-4656(2);hsa-miR-4726-5p(2);hsa-miR-4739(2);hsa-miR-4786-5p(2);hsa-miR-5008-5p(2);hsa-miR-637(2);hsa-miR-6510-5p(2);hsa-miR-6737-5p(2);hsa-miR-6780b-5p(2);hsa-miR-6…	26	hsa-miR-4695-5p(4);hsa-miR-3132(3);hsa-miR-4459(3);hsa-miR-650(3);hsa-miR-665(3);hsa-miR-6795-5p(3);hsa-miR-6887-5p(3);hsa-miR-197-5p(2);hsa-miR-3120-5p(2);hsa-miR-3162-5p(2);hsa-miR-342-5p(2);hsa-miR-3612(2);hsa-miR-3677-5p(2);hsa-miR-4656(2);hsa-miR-4726-5p(2);hsa-miR-4739(2);hsa-miR-4786-5p(2);hsa-miR-5008-5p(2);hsa-miR-637(2);hsa-miR-6510-5p(2);hsa-miR-6737-5p(2);hsa-miR-6780b-5p(2);hsa-miR-6…	-	NM_181575	100	hsa-miR-4695-5p(4);hsa-miR-665(3);hsa-miR-6887-5p(3);hsa-miR-650(3);hsa-miR-3132(3);hsa-miR-4459(3);hsa-miR-6795-5p(3);hsa-miR-3162-5p(2);hsa-miR-637(2);hsa-miR-6780b-5p(2);hsa-miR-6737-5p(2);hsa-miR-4726-5p(2);hsa-miR-6825-5p(2);hsa-miR-342-5p(2);hsa-miR-5008-5p(2);hsa-miR-3677-5p(2);hsa-miR-3612(2);hsa-miR-6510-5p(2);hsa-miR-7109-5p(2);hsa-miR-4739(2);hsa-miR-4656(2);hsa-miR-8052(2);hsa-miR-312…	26	hsa-miR-4695-5p(4);hsa-miR-665(3);hsa-miR-6887-5p(3);hsa-miR-650(3);hsa-miR-3132(3);hsa-miR-4459(3);hsa-miR-6795-5p(3);hsa-miR-3162-5p(2);hsa-miR-637(2);hsa-miR-6780b-5p(2);hsa-miR-6737-5p(2);hsa-miR-4726-5p(2);hsa-miR-6825-5p(2);hsa-miR-342-5p(2);hsa-miR-5008-5p(2);hsa-miR-3677-5p(2);hsa-miR-3612(2);hsa-miR-6510-5p(2);hsa-miR-7109-5p(2);hsa-miR-4739(2);hsa-miR-4656(2);hsa-miR-8052(2);hsa-miR-312…
hsa_circ_0022834_CBC1	0.310956	0.0228892	2.42829	up	2.30289	3.6809	46.1123	124.447	6.29764	24.8232	2.89069	3.67433	3.91473	4.31896	3.03248	5.20363	Not Detected	Not Detected	Detected	Detected	Not Detected	Not Detected	0	chr11	65308341	65326253	-	circbase|deepbase	hsa_circ_0022834	hsa_circ_0022834	hsa-circRNA9563-4	17912	3800	ENSG00000168056	ENST00000322147	---	TCCCAGCCCACCGTGACGTTTGCAAGGGAG	4054	LTBP3	100	hsa-miR-6756-5p(14);hsa-miR-4763-3p(13);hsa-miR-4706(12);hsa-miR-6089(12);hsa-miR-328-5p(11);hsa-miR-5787(11);hsa-miR-149-3p(10);hsa-miR-3187-5p(10);hsa-miR-4728-5p(10);hsa-miR-663a(10);hsa-miR-6825-5p(10);hsa-miR-4649-5p(9);hsa-miR-4739(9);hsa-miR-612(9);hsa-miR-6722-3p(9);hsa-miR-6860(9);hsa-miR-6885-5p(9);hsa-miR-1909-3p(8);hsa-miR-4749-5p(8);hsa-miR-6090(8);hsa-miR-6889-5p(8);hsa-miR-762(8);h…	100	hsa-miR-6756-5p(14);hsa-miR-4763-3p(13);hsa-miR-4706(12);hsa-miR-6089(12);hsa-miR-328-5p(11);hsa-miR-5787(11);hsa-miR-149-3p(10);hsa-miR-3187-5p(10);hsa-miR-4728-5p(10);hsa-miR-663a(10);hsa-miR-6825-5p(10);hsa-miR-4649-5p(9);hsa-miR-4739(9);hsa-miR-612(9);hsa-miR-6722-3p(9);hsa-miR-6860(9);hsa-miR-6885-5p(9);hsa-miR-1909-3p(8);hsa-miR-4749-5p(8);hsa-miR-6090(8);hsa-miR-6889-5p(8);hsa-miR-762(8);h…	-	NM_001130144	100	hsa-miR-6756-5p(14);hsa-miR-4763-3p(13);hsa-miR-6089(12);hsa-miR-4706(12);hsa-miR-5787(11);hsa-miR-328-5p(11);hsa-miR-663a(10);hsa-miR-6825-5p(10);hsa-miR-149-3p(10);hsa-miR-4728-5p(10);hsa-miR-3187-5p(10);hsa-miR-4649-5p(9);hsa-miR-6860(9);hsa-miR-4739(9);hsa-miR-6885-5p(9);hsa-miR-612(9);hsa-miR-6722-3p(9);hsa-miR-6889-5p(8);hsa-miR-1909-3p(8);hsa-miR-6090(8);hsa-miR-762(8);hsa-miR-4749-5p(8);h…	100	hsa-miR-6756-5p(14);hsa-miR-4763-3p(13);hsa-miR-6089(12);hsa-miR-4706(12);hsa-miR-5787(11);hsa-miR-328-5p(11);hsa-miR-663a(10);hsa-miR-6825-5p(10);hsa-miR-149-3p(10);hsa-miR-4728-5p(10);hsa-miR-3187-5p(10);hsa-miR-4649-5p(9);hsa-miR-6860(9);hsa-miR-4739(9);hsa-miR-6885-5p(9);hsa-miR-612(9);hsa-miR-6722-3p(9);hsa-miR-6889-5p(8);hsa-miR-1909-3p(8);hsa-miR-6090(8);hsa-miR-762(8);hsa-miR-4749-5p(8);h…
hsa_circ_0048279_CBC1	0.222418	0.00987654	2.01578	up	6.57004	5.6421	118.329	205.576	12.9279	33.9115	4.36283	4.27059	5.17374	4.98179	4.25998	5.77188	Not Detected	Not Detected	Detected	Detected	Not Detected	Not Detected	0	chr19	1632036	1650286	-	circbase|deepbase	hsa_circ_0048279	hsa_circ_0048279	hsa-circRNA11871-5	18250	337	ENSG00000071564	ENST00000262965	1632037-1632115 exon:ENSE00000651464|1632331-1632404 exon:ENSE00000336287|1646354-1646426 exon:ENSE00000651461|1650176-1650286 exon:ENSE00001376842	GACCGGGACTCGGAGGGTTTCCAGGCCTGA	6929	TCF3	100	hsa-miR-1247-3p(2);hsa-miR-4433a-3p(2);hsa-miR-4640-5p(2);hsa-miR-4726-5p(2);hsa-miR-4739(2);hsa-miR-4756-5p(2);hsa-miR-5001-5p(2);hsa-miR-661(2);hsa-miR-665(2);hsa-miR-6748-5p(2);hsa-miR-6781-5p(2);hsa-miR-6840-3p(2);hsa-miR-7160-5p(2);hsa-miR-762(2);hsa-miR-1181(1);hsa-miR-1199-5p(1);hsa-miR-1227-5p(1);hsa-miR-1237-5p(1);hsa-miR-1262(1);hsa-miR-1289(1);hsa-miR-1292-3p(1);hsa-miR-1321(1);hsa-miR…	14	hsa-miR-1247-3p(2);hsa-miR-4433a-3p(2);hsa-miR-4640-5p(2);hsa-miR-4726-5p(2);hsa-miR-4739(2);hsa-miR-4756-5p(2);hsa-miR-5001-5p(2);hsa-miR-661(2);hsa-miR-665(2);hsa-miR-6748-5p(2);hsa-miR-6781-5p(2);hsa-miR-6840-3p(2);hsa-miR-7160-5p(2);hsa-miR-762(2)	-	NM_003200	100	hsa-miR-4433a-3p(2);hsa-miR-665(2);hsa-miR-4726-5p(2);hsa-miR-6840-3p(2);hsa-miR-6748-5p(2);hsa-miR-661(2);hsa-miR-4739(2);hsa-miR-6781-5p(2);hsa-miR-7160-5p(2);hsa-miR-5001-5p(2);hsa-miR-4756-5p(2);hsa-miR-1247-3p(2);hsa-miR-4640-5p(2);hsa-miR-762(2);hsa-miR-1321(1);hsa-miR-3120-5p(1);hsa-miR-2861(1);hsa-miR-1199-5p(1);hsa-miR-4420(1);hsa-miR-6791-5p(1);hsa-miR-4649-5p(1);hsa-miR-5787(1);hsa-miR…	14	hsa-miR-4433a-3p(2);hsa-miR-665(2);hsa-miR-4726-5p(2);hsa-miR-6840-3p(2);hsa-miR-6748-5p(2);hsa-miR-661(2);hsa-miR-4739(2);hsa-miR-6781-5p(2);hsa-miR-7160-5p(2);hsa-miR-5001-5p(2);hsa-miR-4756-5p(2);hsa-miR-1247-3p(2);hsa-miR-4640-5p(2);hsa-miR-762(2)
hsa_circ_0130231_CBC1	0.260931	0.0149356	3.00147	up	2.22268	2.01033	81.9617	55.3377	6.20181	17.9032	2.77204	2.05912	4.68109	3.30115	2.92251	4.52845	Not Detected	Not Detected	Detected	Detected	Not Detected	Not Detected	0	chr6	109080620	109081606	+	Rybak-Wolf2015|deepbase	hsa_circ_0130231	hsa_circ_0130231	hsa-circRNA6851	986	230	ENSG00000203801	ENST00000444910	109080621-109080748 exon:ENSE00001448496|109081505-109081606 exon:ENSE00001448495	CGCAGTCCCACTCTGGGTTGGGGGATCCAG	-	-	42	hsa-miR-1238-5p(1);hsa-miR-1266-5p(1);hsa-miR-1288-3p(1);hsa-miR-1296-3p(1);hsa-miR-185-3p(1);hsa-miR-194-3p(1);hsa-miR-198(1);hsa-miR-3130-5p(1);hsa-miR-3135b(1);hsa-miR-3192-5p(1);hsa-miR-3681-5p(1);hsa-miR-4326(1);hsa-miR-4481(1);hsa-miR-4648(1);hsa-miR-4672(1);hsa-miR-4685-5p(1);hsa-miR-4745-5p(1);hsa-miR-4758-5p(1);hsa-miR-503-5p(1);hsa-miR-512-5p(1);hsa-miR-548au-3p(1);hsa-miR-5683(1);hsa-m…	-	-	-	TCONS_00011186	42	hsa-miR-3130-5p(1);hsa-miR-4648(1);hsa-miR-584-3p(1);hsa-miR-1266-5p(1);hsa-miR-941(1);hsa-miR-185-3p(1);hsa-miR-6756-5p(1);hsa-miR-6081(1);hsa-miR-6070(1);hsa-miR-4326(1);hsa-miR-6076(1);hsa-miR-6768-5p(1);hsa-miR-602(1);hsa-miR-4745-5p(1);hsa-miR-4481(1);hsa-miR-548au-3p(1);hsa-miR-6500-5p(1);hsa-miR-3681-5p(1);hsa-miR-3192-5p(1);hsa-miR-6838-5p(1);hsa-miR-194-3p(1);hsa-miR-5705(1);hsa-miR-4685…	-	-
hsa_circ_0087894_CBC1	0.390554	0.0408253	3.31188	up	2.04104	2.01028	103.248	154.931	6.00317	9.54692	2.32365	2.05862	4.98751	4.60291	2.62254	2.59735	Not Detected	Not Detected	Detected	Detected	Not Detected	Not Detected	0	chr9	111795586	111849622	-	circbase|Rybak-Wolf2015|deepbase	hsa_circ_0087894	hsa_circ_0087894	hsa-circRNA15871-20	54036	1444	ENSG00000106771	ENST00000374586	111795587-111795781 exon:ENSE00003649239|111798486-111798660 exon:ENSE00003558722|111800297-111800397 exon:ENSE00003635476|111812563-111812708 exon:ENSE00003684981|111812850-111812972 exon:ENSE00003622119|111819471-111819602 exon:ENSE00003619487|111822634-111822732 exon:ENSE00003632739|111826757-111826847 exon:ENSE00003474507|111835636-111835718 exon:ENSE00002721827|111843119-111843223 exon:ENSE0…	TGCTCAGCCTCAGCGTCTGGATACTCAAAA	23731	TMEM245	100	hsa-miR-1183(4);hsa-miR-1293(2);hsa-miR-4518(2);hsa-miR-4656(2);hsa-miR-4786-3p(2);hsa-miR-567(2);hsa-miR-8086(2);hsa-let-7c-5p(1);hsa-miR-103a-2-5p(1);hsa-miR-1180-3p(1);hsa-miR-1193(1);hsa-miR-1199-5p(1);hsa-miR-1200(1);hsa-miR-122-5p(1);hsa-miR-1229-5p(1);hsa-miR-1236-5p(1);hsa-miR-1248(1);hsa-miR-1272(1);hsa-miR-1273e(1);hsa-miR-1273g-3p(1);hsa-miR-1288-3p(1);hsa-miR-135b-3p(1);hsa-miR-146a-5…	7	hsa-miR-1183(4);hsa-miR-1293(2);hsa-miR-4518(2);hsa-miR-4656(2);hsa-miR-4786-3p(2);hsa-miR-567(2);hsa-miR-8086(2)	-	NM_032012	100	hsa-miR-1183(4);hsa-miR-4656(2);hsa-miR-4786-3p(2);hsa-miR-8086(2);hsa-miR-4518(2);hsa-miR-567(2);hsa-miR-1293(2);hsa-miR-196b-5p(1);hsa-miR-4755-3p(1);hsa-miR-6847-5p(1);hsa-miR-1199-5p(1);hsa-miR-6751-3p(1);hsa-miR-4529-3p(1);hsa-miR-3916(1);hsa-miR-6791-5p(1);hsa-miR-5587-5p(1);hsa-miR-5088-5p(1);hsa-miR-4741(1);hsa-miR-584-5p(1);hsa-miR-4774-5p(1);hsa-miR-3064-5p(1);hsa-miR-525-3p(1);hsa-miR-…	7	hsa-miR-1183(4);hsa-miR-4656(2);hsa-miR-4786-3p(2);hsa-miR-8086(2);hsa-miR-4518(2);hsa-miR-567(2);hsa-miR-1293(2)
hsa_circ_0051466_CBC1	0.271591	0.0164244	3.15234	up	6.54943	2.6153	89.7863	196.464	6.62159	41.1037	4.35875	3.20527	4.80251	4.92165	3.26921	6.07833	Not Detected	Not Detected	Detected	Detected	Not Detected	Not Detected	0	chr19	45856003	45872250	-	circbase|deepbase	hsa_circ_0051466	hsa_circ_0051466	hsa-circRNA12241-7	16247	1719	ENSG00000104884	ENST00000391945	45856004-45856074 exon:ENSE00003590405|45856341-45856413 exon:ENSE00003636052|45856500-45856592 exon:ENSE00003555914|45857988-45858109 exon:ENSE00003690867|45858923-45858986 exon:ENSE00003459564|45860528-45860629 exon:ENSE00003582081|45860732-45860801 exon:ENSE00003628958|45860888-45860957 exon:ENSE00003485462|45864782-45864900 exon:ENSE00000712894|45867001-45867169 exon:ENSE00000712891|45867244-…	AGCCGCATTCTCAAGGCATATCCGCTGGAG	2068	ERCC2	100	hsa-miR-1182(4);hsa-miR-4459(4);hsa-miR-4706(4);hsa-miR-138-5p(3);hsa-miR-3619-5p(3);hsa-miR-4502(3);hsa-miR-4632-5p(3);hsa-miR-4749-5p(3);hsa-miR-4767(3);hsa-miR-6756-5p(3);hsa-miR-6762-5p(3);hsa-miR-6782-5p(3);hsa-miR-6890-5p(3);hsa-miR-1202(2);hsa-miR-1205(2);hsa-miR-1233-5p(2);hsa-miR-1272(2);hsa-miR-185-3p(2);hsa-miR-1909-3p(2);hsa-miR-1915-3p(2);hsa-miR-193b-5p(2);hsa-miR-194-3p(2);hsa-miR-…	73	hsa-miR-1182(4);hsa-miR-4459(4);hsa-miR-4706(4);hsa-miR-138-5p(3);hsa-miR-3619-5p(3);hsa-miR-4502(3);hsa-miR-4632-5p(3);hsa-miR-4749-5p(3);hsa-miR-4767(3);hsa-miR-6756-5p(3);hsa-miR-6762-5p(3);hsa-miR-6782-5p(3);hsa-miR-6890-5p(3);hsa-miR-1202(2);hsa-miR-1205(2);hsa-miR-1233-5p(2);hsa-miR-1272(2);hsa-miR-185-3p(2);hsa-miR-1909-3p(2);hsa-miR-1915-3p(2);hsa-miR-193b-5p(2);hsa-miR-194-3p(2);hsa-miR-…	-	NM_000400	100	hsa-miR-4459(4);hsa-miR-1182(4);hsa-miR-4706(4);hsa-miR-6890-5p(3);hsa-miR-4749-5p(3);hsa-miR-3619-5p(3);hsa-miR-138-5p(3);hsa-miR-4767(3);hsa-miR-6756-5p(3);hsa-miR-6782-5p(3);hsa-miR-4632-5p(3);hsa-miR-4502(3);hsa-miR-6762-5p(3);hsa-miR-6769b-5p(2);hsa-miR-185-3p(2);hsa-miR-665(2);hsa-miR-761(2);hsa-miR-4728-5p(2);hsa-miR-608(2);hsa-miR-1233-5p(2);hsa-miR-377-5p(2);hsa-miR-6855-5p(2);hsa-miR-68…	73	hsa-miR-4459(4);hsa-miR-1182(4);hsa-miR-4706(4);hsa-miR-6890-5p(3);hsa-miR-4749-5p(3);hsa-miR-3619-5p(3);hsa-miR-138-5p(3);hsa-miR-4767(3);hsa-miR-6756-5p(3);hsa-miR-6782-5p(3);hsa-miR-4632-5p(3);hsa-miR-4502(3);hsa-miR-6762-5p(3);hsa-miR-6769b-5p(2);hsa-miR-185-3p(2);hsa-miR-665(2);hsa-miR-761(2);hsa-miR-4728-5p(2);hsa-miR-608(2);hsa-miR-1233-5p(2);hsa-miR-377-5p(2);hsa-miR-6855-5p(2);hsa-miR-68…
hsa_circ_0013020_CBC1	0.217445	0.0091644	2.61299	up	8.90508	12.8356	184.148	525.841	18.1584	71.1911	4.7382	5.35761	5.82025	6.31368	4.80824	6.92723	Not Detected	Detected	Detected	Detected	Not Detected	Detected	0	chr1	78414839	78426180	-	circbase|deepbase	hsa_circ_0013020	hsa_circ_0013020	hsa-circRNA8570-30	11341	582	ENSG00000162613	ENST00000294623	78414840-78414985 exon:ENSE00003535266|78420940-78421014 exon:ENSE00003535032|78422257-78422385 exon:ENSE00003676466|78425869-78425948 exon:ENSE00003643737|78426029-78426180 exon:ENSE00001066870	CCTCCAGCACCTCAGGGCCCAGTAAATCCT	8880	FUBP1	100	hsa-miR-6846-5p(4);hsa-miR-185-3p(3);hsa-miR-370-3p(3);hsa-miR-6075(3);hsa-miR-637(3);hsa-miR-6791-5p(3);hsa-miR-6813-5p(3);hsa-miR-6848-5p(3);hsa-miR-2861(2);hsa-miR-3135b(2);hsa-miR-3151-5p(2);hsa-miR-3187-5p(2);hsa-miR-3692-5p(2);hsa-miR-4492(2);hsa-miR-4689(2);hsa-miR-4690-3p(2);hsa-miR-5001-5p(2);hsa-miR-5008-5p(2);hsa-miR-5572(2);hsa-miR-6085(2);hsa-miR-6504-5p(2);hsa-miR-6749-5p(2);hsa-miR…	31	hsa-miR-6846-5p(4);hsa-miR-185-3p(3);hsa-miR-370-3p(3);hsa-miR-6075(3);hsa-miR-637(3);hsa-miR-6791-5p(3);hsa-miR-6813-5p(3);hsa-miR-6848-5p(3);hsa-miR-2861(2);hsa-miR-3135b(2);hsa-miR-3151-5p(2);hsa-miR-3187-5p(2);hsa-miR-3692-5p(2);hsa-miR-4492(2);hsa-miR-4689(2);hsa-miR-4690-3p(2);hsa-miR-5001-5p(2);hsa-miR-5008-5p(2);hsa-miR-5572(2);hsa-miR-6085(2);hsa-miR-6504-5p(2);hsa-miR-6749-5p(2);hsa-miR…	-	NM_003902	100	hsa-miR-6846-5p(4);hsa-miR-370-3p(3);hsa-miR-185-3p(3);hsa-miR-6791-5p(3);hsa-miR-637(3);hsa-miR-6848-5p(3);hsa-miR-6075(3);hsa-miR-6813-5p(3);hsa-miR-2861(2);hsa-miR-6840-3p(2);hsa-miR-6819-5p(2);hsa-miR-4689(2);hsa-miR-3135b(2);hsa-miR-6855-5p(2);hsa-miR-6852-5p(2);hsa-miR-939-5p(2);hsa-miR-7847-3p(2);hsa-miR-3187-5p(2);hsa-miR-6894-5p(2);hsa-miR-8089(2);hsa-miR-762(2);hsa-miR-3151-5p(2);hsa-mi…	31	hsa-miR-6846-5p(4);hsa-miR-370-3p(3);hsa-miR-185-3p(3);hsa-miR-6791-5p(3);hsa-miR-637(3);hsa-miR-6848-5p(3);hsa-miR-6075(3);hsa-miR-6813-5p(3);hsa-miR-2861(2);hsa-miR-6840-3p(2);hsa-miR-6819-5p(2);hsa-miR-4689(2);hsa-miR-3135b(2);hsa-miR-6855-5p(2);hsa-miR-6852-5p(2);hsa-miR-939-5p(2);hsa-miR-7847-3p(2);hsa-miR-3187-5p(2);hsa-miR-6894-5p(2);hsa-miR-8089(2);hsa-miR-762(2);hsa-miR-3151-5p(2);hsa-mi…
hsa_circ_0020685_CBC1	0.412074	0.0470471	2.0522	up	1.98237	2.00178	39.6952	66.894	5.89548	9.46948	2.05019	2.00986	3.71642	3.52274	2.42047	2.35287	Not Detected	Not Detected	Detected	Detected	Not Detected	Not Detected	0	chr11	709878	727727	+	circbase|deepbase	hsa_circ_0020685	hsa_circ_0020685	hsa-circRNA1182-3	17849	3337	ENSG00000177106	ENST00000318562	---	TTAAGTCTCCCAGGACAGCGAGGTTCAGGC	64787	EPS8L2	100	hsa-miR-6756-5p(9);hsa-miR-6752-5p(8);hsa-miR-328-5p(7);hsa-miR-762(7);hsa-miR-4739(6);hsa-miR-4763-3p(6);hsa-miR-5001-5p(6);hsa-miR-6889-5p(6);hsa-miR-3620-5p(5);hsa-miR-4498(5);hsa-miR-4707-5p(5);hsa-miR-4728-5p(5);hsa-miR-5196-5p(5);hsa-miR-608(5);hsa-miR-661(5);hsa-miR-6734-3p(5);hsa-miR-6746-5p(5);hsa-miR-6748-5p(5);hsa-miR-6754-5p(5);hsa-miR-6759-5p(5);hsa-miR-6825-5p(5);hsa-miR-6887-3p(5);…	100	hsa-miR-6756-5p(9);hsa-miR-6752-5p(8);hsa-miR-328-5p(7);hsa-miR-762(7);hsa-miR-4739(6);hsa-miR-4763-3p(6);hsa-miR-5001-5p(6);hsa-miR-6889-5p(6);hsa-miR-3620-5p(5);hsa-miR-4498(5);hsa-miR-4707-5p(5);hsa-miR-4728-5p(5);hsa-miR-5196-5p(5);hsa-miR-608(5);hsa-miR-661(5);hsa-miR-6734-3p(5);hsa-miR-6746-5p(5);hsa-miR-6748-5p(5);hsa-miR-6754-5p(5);hsa-miR-6759-5p(5);hsa-miR-6825-5p(5);hsa-miR-6887-3p(5);…	-	NM_022772	100	hsa-miR-6756-5p(9);hsa-miR-6752-5p(8);hsa-miR-328-5p(7);hsa-miR-762(7);hsa-miR-6889-5p(6);hsa-miR-5001-5p(6);hsa-miR-4739(6);hsa-miR-4763-3p(6);hsa-miR-661(5);hsa-miR-5196-5p(5);hsa-miR-6825-5p(5);hsa-miR-6887-3p(5);hsa-miR-6748-5p(5);hsa-miR-3620-5p(5);hsa-miR-4728-5p(5);hsa-miR-608(5);hsa-miR-7843-5p(5);hsa-miR-6754-5p(5);hsa-miR-4498(5);hsa-miR-6759-5p(5);hsa-miR-7111-5p(5);hsa-miR-939-5p(5);h…	100	hsa-miR-6756-5p(9);hsa-miR-6752-5p(8);hsa-miR-328-5p(7);hsa-miR-762(7);hsa-miR-6889-5p(6);hsa-miR-5001-5p(6);hsa-miR-4739(6);hsa-miR-4763-3p(6);hsa-miR-661(5);hsa-miR-5196-5p(5);hsa-miR-6825-5p(5);hsa-miR-6887-3p(5);hsa-miR-6748-5p(5);hsa-miR-3620-5p(5);hsa-miR-4728-5p(5);hsa-miR-608(5);hsa-miR-7843-5p(5);hsa-miR-6754-5p(5);hsa-miR-4498(5);hsa-miR-6759-5p(5);hsa-miR-7111-5p(5);hsa-miR-939-5p(5);h…
hsa_circ_0055182_CBC1	0.206474	0.00710824	2.27333	up	2.34907	2.53826	46.7541	93.4214	6.24321	19.8077	2.94633	3.15328	3.93159	3.94841	2.97027	4.7443	Not Detected	Not Detected	Detected	Detected	Not Detected	Not Detected	0	chr2	72725582	72802797	-	circbase|deepbase	hsa_circ_0055182	hsa_circ_0055182	hsa-circRNA12557-12	77215	668	ENSG00000144036	ENST00000272427	72725583-72725680 exon:ENSE00003479739|72727030-72727101 exon:ENSE00003463493|72740261-72740381 exon:ENSE00003480917|72741763-72741809 exon:ENSE00003568204|72742172-72742255 exon:ENSE00003483582|72786582-72786650 exon:ENSE00003520282|72802621-72802797 exon:ENSE00003536755	GGCAGGTATTTTCAGGCCCAGCAGCAAAGA	23233	EXOC6B	55	hsa-miR-122-5p(1);hsa-miR-1225-5p(1);hsa-miR-1238-3p(1);hsa-miR-1252-3p(1);hsa-miR-1273f(1);hsa-miR-145-3p(1);hsa-miR-183-3p(1);hsa-miR-1911-5p(1);hsa-miR-2467-5p(1);hsa-miR-2682-3p(1);hsa-miR-26a-1-3p(1);hsa-miR-296-5p(1);hsa-miR-298(1);hsa-miR-3138(1);hsa-miR-3144-3p(1);hsa-miR-3150a-3p(1);hsa-miR-320a(1);hsa-miR-320b(1);hsa-miR-320c(1);hsa-miR-372-3p(1);hsa-miR-3940-5p(1);hsa-miR-409-3p(1);hsa…	-	-	-	NM_015189	55	hsa-miR-6769b-5p(1);hsa-miR-1238-3p(1);hsa-miR-4254(1);hsa-miR-6773-5p(1);hsa-miR-3138(1);hsa-miR-145-3p(1);hsa-miR-6756-5p(1);hsa-miR-4507(1);hsa-miR-372-3p(1);hsa-miR-4684-3p(1);hsa-miR-298(1);hsa-miR-296-5p(1);hsa-miR-26a-1-3p(1);hsa-miR-6840-3p(1);hsa-miR-4726-3p(1);hsa-miR-6802-5p(1);hsa-miR-409-3p(1);hsa-miR-1911-5p(1);hsa-miR-4745-5p(1);hsa-miR-6822-3p(1);hsa-miR-5689(1);hsa-miR-9-5p(1);hs…	-	-
hsa-circRNA13288-6_CBC1	0.378576	0.0375808	3.46403	up	3.50451	1.9977	79.9949	69.7453	6.32961	33.1151	3.51383	1.9861	4.64787	3.57504	3.07226	5.72664	Not Detected	Not Detected	Detected	Detected	Not Detected	Not Detected	0	chr22	29754714	29755948	-	deepbase	hsa-circRNA13288-6		hsa-circRNA13288-6	1234	382	ENSG00000100280	ENST00000432560	29754715-29754960 exon:ENSE00001673404|29755813-29755948 exon:ENSE00001795295	GACTCTAACCCCATGTGCCCTCTTCCCCGA	162	AP1B1	71	hsa-miR-6855-5p(3);hsa-miR-5187-5p(2);hsa-miR-106b-3p(1);hsa-miR-1233-3p(1);hsa-miR-133a-3p(1);hsa-miR-133b(1);hsa-miR-15a-3p(1);hsa-miR-208a-5p(1);hsa-miR-3127-5p(1);hsa-miR-3170(1);hsa-miR-3187-3p(1);hsa-miR-323b-5p(1);hsa-miR-331-3p(1);hsa-miR-339-5p(1);hsa-miR-3655(1);hsa-miR-3677-3p(1);hsa-miR-3928-5p(1);hsa-miR-410-5p(1);hsa-miR-4259(1);hsa-miR-4317(1);hsa-miR-432-5p(1);hsa-miR-4440(1);hsa-…	2	hsa-miR-6855-5p(3);hsa-miR-5187-5p(2)	-	-	-	-	-	-
hsa_circ_0049291_CBC1	0.403754	0.0443857	2.04776	up	2.81557	6.64636	81.7326	205.501	12.6348	27.4169	3.23119	4.48882	4.67679	4.98108	4.22281	5.3871	Not Detected	Not Detected	Detected	Detected	Not Detected	Not Detected	0	chr19	10741732	10742832	+	circbase|Rybak-Wolf2015|deepbase	hsa_circ_0049291	hsa_circ_0049291	hsa-circRNA3857-13	1100	578	ENSG00000129353	ENST00000588465	10741733-10741817 exon:ENSE00003624805|10741951-10742061 exon:ENSE00003640554|10742151-10742211 exon:ENSE00003494858|10742302-10742425 exon:ENSE00003590650|10742544-10742627 exon:ENSE00003522721|10742720-10742832 exon:ENSE00003509914	TGGTGCTGGGCTACGGAACAAACCCTATCT	57153	SLC44A2	100	hsa-let-7e-5p(2);hsa-miR-4459(2);hsa-miR-4667-5p(2);hsa-miR-4700-5p(2);hsa-miR-6510-5p(2);hsa-miR-665(2);hsa-miR-6777-5p(2);hsa-miR-770-5p(2);hsa-miR-8089(2);hsa-let-7a-5p(1);hsa-let-7b-5p(1);hsa-let-7c-5p(1);hsa-let-7d-5p(1);hsa-miR-122-5p(1);hsa-miR-1224-5p(1);hsa-miR-1226-5p(1);hsa-miR-1247-3p(1);hsa-miR-1268a(1);hsa-miR-1268b(1);hsa-miR-1273e(1);hsa-miR-1295b-5p(1);hsa-miR-1343-5p(1);hsa-miR-…	9	hsa-let-7e-5p(2);hsa-miR-4459(2);hsa-miR-4667-5p(2);hsa-miR-4700-5p(2);hsa-miR-6510-5p(2);hsa-miR-665(2);hsa-miR-6777-5p(2);hsa-miR-770-5p(2);hsa-miR-8089(2)	-	NM_020428	100	hsa-miR-665(2);hsa-miR-4700-5p(2);hsa-miR-770-5p(2);hsa-miR-6510-5p(2);hsa-miR-8089(2);hsa-miR-4459(2);hsa-miR-4667-5p(2);hsa-miR-6777-5p(2);hsa-let-7e-5p(2);hsa-miR-6509-5p(1);hsa-miR-185-3p(1);hsa-miR-298(1);hsa-miR-761(1);hsa-let-7b-5p(1);hsa-miR-6751-5p(1);hsa-miR-4745-5p(1);hsa-miR-6735-5p(1);hsa-miR-4481(1);hsa-miR-192-3p(1);hsa-miR-4425(1);hsa-miR-608(1);hsa-let-7d-5p(1);hsa-miR-5591-5p(1)…	9	hsa-miR-665(2);hsa-miR-4700-5p(2);hsa-miR-770-5p(2);hsa-miR-6510-5p(2);hsa-miR-8089(2);hsa-miR-4459(2);hsa-miR-4667-5p(2);hsa-miR-6777-5p(2);hsa-let-7e-5p(2)
hsa_circ_0013933_CBC1	0.312313	0.0232235	2.81887	up	2.28967	1.99283	31.3881	98.2193	6.288	21.3905	2.87265	1.95849	3.42224	4.01116	3.02064	4.90373	Not Detected	Not Detected	Detected	Detected	Not Detected	Not Detected	0	chr1	146073857	146082431	-	circbase|deepbase	hsa_circ_0013933	hsa_circ_0013933	hsa-circRNA8691-2	8574	541	ENSG00000152042	ENST00000603515	146073858-146074129 exon:ENSE00002221740|146082193-146082431 exon:ENSE00003688221	TGCCAGATCCAACAGGGACCCTGAGGAGCC	200030	NBPF11	100	hsa-miR-1233-5p(2);hsa-miR-127-5p(2);hsa-miR-2467-5p(2);hsa-miR-412-3p(2);hsa-miR-4654(2);hsa-miR-510-5p(2);hsa-miR-661(2);hsa-miR-6803-3p(2);hsa-miR-8071(2);hsa-miR-106b-3p(1);hsa-miR-1229-3p(1);hsa-miR-1234-3p(1);hsa-miR-1247-5p(1);hsa-miR-1273g-3p(1);hsa-miR-1299(1);hsa-miR-1301-5p(1);hsa-miR-1471(1);hsa-miR-149-5p(1);hsa-miR-1538(1);hsa-miR-1913(1);hsa-miR-194-3p(1);hsa-miR-1976(1);hsa-miR-28…	9	hsa-miR-1233-5p(2);hsa-miR-127-5p(2);hsa-miR-2467-5p(2);hsa-miR-412-3p(2);hsa-miR-4654(2);hsa-miR-510-5p(2);hsa-miR-661(2);hsa-miR-6803-3p(2);hsa-miR-8071(2)	-	NM_183372	100	hsa-miR-8071(2);hsa-miR-1233-5p(2);hsa-miR-412-3p(2);hsa-miR-510-5p(2);hsa-miR-127-5p(2);hsa-miR-661(2);hsa-miR-6803-3p(2);hsa-miR-4654(2);hsa-miR-2467-5p(2);hsa-miR-3934-3p(1);hsa-miR-2861(1);hsa-miR-656-5p(1);hsa-miR-7108-3p(1);hsa-miR-6871-5p(1);hsa-miR-6791-5p(1);hsa-miR-409-5p(1);hsa-miR-5739(1);hsa-miR-4479(1);hsa-miR-1538(1);hsa-miR-298(1);hsa-miR-7108-5p(1);hsa-miR-6756-3p(1);hsa-miR-6850…	9	hsa-miR-8071(2);hsa-miR-1233-5p(2);hsa-miR-412-3p(2);hsa-miR-510-5p(2);hsa-miR-127-5p(2);hsa-miR-661(2);hsa-miR-6803-3p(2);hsa-miR-4654(2);hsa-miR-2467-5p(2)
hsa-circRNA5169-12_CBC1	0.271856	0.0164754	2.98406	up	2.27917	1.99546	33.0802	111.115	6.2751	21.4921	2.85808	1.97353	3.48652	4.16963	3.0055	4.91278	Not Detected	Not Detected	Detected	Detected	Not Detected	Not Detected	0	chr21	45094516	45103254	+	deepbase	hsa-circRNA5169-12		hsa-circRNA5169-12	8738	534	ENSG00000160208	ENST00000340648	45094517-45094578 exon:ENSE00001050565|45094915-45095044 exon:ENSE00001050567|45096153-45096217 exon:ENSE00001050573|45096614-45096795 exon:ENSE00001050575|45103160-45103254 exon:ENSE00001050574	GGGCCCCTTCTCCAGCTGATTCGTCTGGTC	23076	RRP1B	74	hsa-miR-217(2);hsa-miR-3199(2);hsa-miR-4652-5p(2);hsa-miR-5000-3p(2);hsa-miR-584-5p(2);hsa-miR-1197(1);hsa-miR-1266-5p(1);hsa-miR-1286(1);hsa-miR-1288-3p(1);hsa-miR-1291(1);hsa-miR-139-3p(1);hsa-miR-146b-3p(1);hsa-miR-2110(1);hsa-miR-3150a-3p(1);hsa-miR-3160-5p(1);hsa-miR-3169(1);hsa-miR-345-5p(1);hsa-miR-3612(1);hsa-miR-3663-5p(1);hsa-miR-3664-3p(1);hsa-miR-3679-3p(1);hsa-miR-3689d(1);hsa-miR-37…	5	hsa-miR-217(2);hsa-miR-3199(2);hsa-miR-4652-5p(2);hsa-miR-5000-3p(2);hsa-miR-584-5p(2)	-	-	-	-	-	-
hsa-circRNA10271-13_CBC1	0.341644	0.0288855	3.27343	up	2.25887	2	28.2502	117.574	6.24955	27.4458	2.82848	1.99936	3.30401	4.24434	2.9773	5.3892	Not Detected	Not Detected	Detected	Detected	Not Detected	Not Detected	0	chr13	41808025	41828756	-	deepbase	hsa-circRNA10271-13		hsa-circRNA10271-13	20731	573	ENSG00000120662	ENST00000379480	41808026-41808143 exon:ENSE00000817209|41814397-41814569 exon:ENSE00003456898|41826781-41826888 exon:ENSE00001289086|41827085-41827166 exon:ENSE00003584671|41828665-41828756 exon:ENSE00003678768	TCCACATCCCCACAGGCCTAAATAAACAAG	9617	MTRF1	61	hsa-miR-4700-5p(2);hsa-miR-105-5p(1);hsa-miR-1226-5p(1);hsa-miR-1228-5p(1);hsa-miR-1237-3p(1);hsa-miR-1265(1);hsa-miR-138-5p(1);hsa-miR-150-3p(1);hsa-miR-181c-5p(1);hsa-miR-18a-3p(1);hsa-miR-1976(1);hsa-miR-23c(1);hsa-miR-302c-5p(1);hsa-miR-3138(1);hsa-miR-3651(1);hsa-miR-3666(1);hsa-miR-3667-3p(1);hsa-miR-3692-5p(1);hsa-miR-378h(1);hsa-miR-3916(1);hsa-miR-4290(1);hsa-miR-433-5p(1);hsa-miR-4423-5…	1	hsa-miR-4700-5p(2)	-	-	-	-	-	-
hsa_circ_0086716_CBC1	0.396927	0.0425495	3.34822	up	2.04908	2.00972	120.942	135.294	6.0115	9.57285	2.35267	2.05486	5.20494	4.43004	2.64428	2.64703	Not Detected	Not Detected	Detected	Detected	Not Detected	Not Detected	0	chr9	33953282	33953472	-	circbase|deepbase	hsa_circ_0086716	hsa_circ_0086716	hsa-circRNA15725-44	190	190	ENSG00000137073	ENST00000379238	33953283-33953472 exon:ENSE00003575552	TCTCCTCAGAGCCTGCATTGATCTGGTAGC	55833	UBAP2	48	hsa-miR-6874-5p(2);hsa-miR-1296-3p(1);hsa-miR-1304-5p(1);hsa-miR-147a(1);hsa-miR-147b(1);hsa-miR-185-3p(1);hsa-miR-194-3p(1);hsa-miR-204-3p(1);hsa-miR-22-3p(1);hsa-miR-28-5p(1);hsa-miR-3126-5p(1);hsa-miR-3150b-3p(1);hsa-miR-3155a(1);hsa-miR-3155b(1);hsa-miR-3158-3p(1);hsa-miR-3175(1);hsa-miR-3188(1);hsa-miR-34a-5p(1);hsa-miR-3677-5p(1);hsa-miR-370-3p(1);hsa-miR-3928-3p(1);hsa-miR-4425(1);hsa-miR-…	1	hsa-miR-6874-5p(2)	-	NM_018449	48	hsa-miR-6874-5p(2);hsa-miR-4755-3p(1);hsa-miR-3677-5p(1);hsa-miR-3188(1);hsa-miR-766-5p(1);hsa-miR-370-3p(1);hsa-miR-204-3p(1);hsa-miR-765(1);hsa-miR-449a(1);hsa-miR-185-3p(1);hsa-miR-6081(1);hsa-miR-4433a-3p(1);hsa-miR-6734-5p(1);hsa-miR-4684-3p(1);hsa-miR-3150b-3p(1);hsa-miR-6858-5p(1);hsa-miR-4435(1);hsa-miR-28-5p(1);hsa-miR-6834-5p(1);hsa-miR-571(1);hsa-miR-3175(1);hsa-miR-6859-5p(1);hsa-miR-…	1	hsa-miR-6874-5p(2)
hsa_circ_0002929_CBC1	0.420306	0.0496885	3.6164	up	1.96829	2.00134	67.4594	234.877	5.84319	9.44501	1.95865	2.00728	4.41477	5.16089	2.32538	2.27932	Not Detected	Not Detected	Detected	Detected	Not Detected	Not Detected	0	chr16	18511224	18512341	-	circbase|deepbase	hsa_circ_0002929	hsa_circ_0002929	hsa-circRNA11022-18	1117	694	ENSG00000185164	ENST00000330537	---	ATCCACTATTAGGAGAGGAAGCTGCCTGAA	283820	NOMO2	100	hsa-miR-4530(3);hsa-miR-1236-5p(2);hsa-miR-15a-5p(2);hsa-miR-3137(2);hsa-miR-4656(2);hsa-miR-497-5p(2);hsa-miR-656-5p(2);hsa-miR-675-5p(2);hsa-miR-6782-5p(2);hsa-miR-6812-5p(2);hsa-miR-922(2);hsa-miR-1182(1);hsa-miR-1183(1);hsa-miR-1204(1);hsa-miR-1207-5p(1);hsa-miR-1236-3p(1);hsa-miR-1238-3p(1);hsa-miR-125a-3p(1);hsa-miR-1263(1);hsa-miR-1273g-5p(1);hsa-miR-129-5p(1);hsa-miR-1301-3p(1);hsa-miR-13…	11	hsa-miR-4530(3);hsa-miR-1236-5p(2);hsa-miR-15a-5p(2);hsa-miR-3137(2);hsa-miR-4656(2);hsa-miR-497-5p(2);hsa-miR-656-5p(2);hsa-miR-675-5p(2);hsa-miR-6782-5p(2);hsa-miR-6812-5p(2);hsa-miR-922(2)	-	NM_173614	100	hsa-miR-4530(3);hsa-miR-656-5p(2);hsa-miR-675-5p(2);hsa-miR-922(2);hsa-miR-4656(2);hsa-miR-3137(2);hsa-miR-1236-5p(2);hsa-miR-6812-5p(2);hsa-miR-497-5p(2);hsa-miR-15a-5p(2);hsa-miR-6782-5p(2);hsa-miR-6769b-5p(1);hsa-miR-181b-5p(1);hsa-miR-3677-5p(1);hsa-miR-557(1);hsa-miR-4741(1);hsa-miR-7108-5p(1);hsa-miR-6756-3p(1);hsa-miR-5586-3p(1);hsa-miR-3064-5p(1);hsa-miR-761(1);hsa-miR-4466(1);hsa-miR-472…	11	hsa-miR-4530(3);hsa-miR-656-5p(2);hsa-miR-675-5p(2);hsa-miR-922(2);hsa-miR-4656(2);hsa-miR-3137(2);hsa-miR-1236-5p(2);hsa-miR-6812-5p(2);hsa-miR-497-5p(2);hsa-miR-15a-5p(2);hsa-miR-6782-5p(2)
hsa_circ_0081700_CBC1	0.373948	0.0362923	2.22792	up	1.98265	2.0448	41.018	72.9592	5.66422	9.46343	2.05227	2.24362	3.76114	3.63127	1.9625	2.33306	Not Detected	Not Detected	Detected	Detected	Not Detected	Not Detected	0	chr7	102230605	102249901	-	circbase|deepbase	hsa_circ_0081700	hsa_circ_0081700	hsa-circRNA15258-19	19296	1846	ENSG00000105808	ENST00000262940	102230606-102230743 exon:ENSE00003522646|102232732-102232901 exon:ENSE00003473120|102233441-102233585 exon:ENSE00003609935|102234154-102234291 exon:ENSE00003462000|102234497-102234689 exon:ENSE00003684400|102234894-102235006 exon:ENSE00003674737|102235752-102235816 exon:ENSE00003648115|102236081-102236231 exon:ENSE00003527553|102236459-102236576 exon:ENSE00003517971|102240307-102240401 exon:ENSE0…	TACCTGCAGTGCAAGGACAGCCACAGTGTG	10156	RASA4	100	hsa-miR-1227-5p(4);hsa-miR-4691-5p(4);hsa-miR-541-3p(4);hsa-miR-654-5p(4);hsa-miR-6724-5p(4);hsa-miR-1226-5p(3);hsa-miR-1910-5p(3);hsa-miR-212-5p(3);hsa-miR-3619-5p(3);hsa-miR-4459(3);hsa-miR-4640-5p(3);hsa-miR-4732-5p(3);hsa-miR-661(3);hsa-miR-6731-5p(3);hsa-miR-6754-5p(3);hsa-miR-6840-3p(3);hsa-miR-766-3p(3);hsa-miR-1233-5p(2);hsa-miR-1247-3p(2);hsa-miR-1249-5p(2);hsa-miR-1251-3p(2);hsa-miR-129…	100	hsa-miR-1227-5p(4);hsa-miR-4691-5p(4);hsa-miR-541-3p(4);hsa-miR-654-5p(4);hsa-miR-6724-5p(4);hsa-miR-1226-5p(3);hsa-miR-1910-5p(3);hsa-miR-212-5p(3);hsa-miR-3619-5p(3);hsa-miR-4459(3);hsa-miR-4640-5p(3);hsa-miR-4732-5p(3);hsa-miR-661(3);hsa-miR-6731-5p(3);hsa-miR-6754-5p(3);hsa-miR-6840-3p(3);hsa-miR-766-3p(3);hsa-miR-1233-5p(2);hsa-miR-1247-3p(2);hsa-miR-1249-5p(2);hsa-miR-1251-3p(2);hsa-miR-129…	-	NM_006989	100	hsa-miR-541-3p(4);hsa-miR-1227-5p(4);hsa-miR-654-5p(4);hsa-miR-4691-5p(4);hsa-miR-6724-5p(4);hsa-miR-4732-5p(3);hsa-miR-4640-5p(3);hsa-miR-6754-5p(3);hsa-miR-661(3);hsa-miR-4459(3);hsa-miR-3619-5p(3);hsa-miR-766-3p(3);hsa-miR-6840-3p(3);hsa-miR-1910-5p(3);hsa-miR-6731-5p(3);hsa-miR-212-5p(3);hsa-miR-1226-5p(3);hsa-miR-1538(2);hsa-miR-761(2);hsa-miR-6849-3p(2);hsa-miR-1233-5p(2);hsa-miR-4734(2);hs…	100	hsa-miR-541-3p(4);hsa-miR-1227-5p(4);hsa-miR-654-5p(4);hsa-miR-4691-5p(4);hsa-miR-6724-5p(4);hsa-miR-4732-5p(3);hsa-miR-4640-5p(3);hsa-miR-6754-5p(3);hsa-miR-661(3);hsa-miR-4459(3);hsa-miR-3619-5p(3);hsa-miR-766-3p(3);hsa-miR-6840-3p(3);hsa-miR-1910-5p(3);hsa-miR-6731-5p(3);hsa-miR-212-5p(3);hsa-miR-1226-5p(3);hsa-miR-1538(2);hsa-miR-761(2);hsa-miR-6849-3p(2);hsa-miR-1233-5p(2);hsa-miR-4734(2);hs…
hsa_circ_0070742_CBC1	0.350277	0.0307627	3.62309	up	4.9124	2.35825	322.401	424.719	19.6854	21.2447	3.98048	3.02049	6.63184	5.99169	4.93963	4.88873	Not Detected	Not Detected	Detected	Detected	Not Detected	Not Detected	0	chr4	119539150	119554881	+	circbase|deepbase	hsa_circ_0070742	hsa_circ_0070742	hsa-circRNA6101-7	15731	12833	ENSG00000260404	ENST00000567913	---	TTCGGCCCAGCCCAGAAACAGGACCTTGCC	-	-	100	hsa-miR-6089(36);hsa-miR-2861(31);hsa-miR-6808-5p(31);hsa-miR-4763-3p(30);hsa-miR-6813-5p(28);hsa-miR-6893-5p(28);hsa-miR-4722-5p(27);hsa-miR-3192-5p(25);hsa-miR-4259(25);hsa-miR-6779-5p(25);hsa-miR-6780a-5p(25);hsa-miR-7107-5p(25);hsa-miR-1254(24);hsa-miR-3147(24);hsa-miR-1273h-5p(23);hsa-miR-4739(23);hsa-miR-6511a-5p(22);hsa-miR-6884-5p(22);hsa-miR-4695-5p(21);hsa-miR-485-5p(20);hsa-miR-5787(20…	100	hsa-miR-6089(36);hsa-miR-2861(31);hsa-miR-6808-5p(31);hsa-miR-4763-3p(30);hsa-miR-6813-5p(28);hsa-miR-6893-5p(28);hsa-miR-4722-5p(27);hsa-miR-3192-5p(25);hsa-miR-4259(25);hsa-miR-6779-5p(25);hsa-miR-6780a-5p(25);hsa-miR-7107-5p(25);hsa-miR-1254(24);hsa-miR-3147(24);hsa-miR-1273h-5p(23);hsa-miR-4739(23);hsa-miR-6511a-5p(22);hsa-miR-6884-5p(22);hsa-miR-4695-5p(21);hsa-miR-485-5p(20);hsa-miR-5787(20…	-	TCONS_l2_00020705	100	hsa-miR-6089(36);hsa-miR-6808-5p(31);hsa-miR-2861(31);hsa-miR-4763-3p(30);hsa-miR-6893-5p(28);hsa-miR-6813-5p(28);hsa-miR-4722-5p(27);hsa-miR-4259(25);hsa-miR-7107-5p(25);hsa-miR-3192-5p(25);hsa-miR-6780a-5p(25);hsa-miR-6779-5p(25);hsa-miR-3147(24);hsa-miR-1254(24);hsa-miR-4739(23);hsa-miR-1273h-5p(23);hsa-miR-6511a-5p(22);hsa-miR-6884-5p(22);hsa-miR-4695-5p(21);hsa-miR-485-5p(20);hsa-miR-5787(20…	100	hsa-miR-6089(36);hsa-miR-6808-5p(31);hsa-miR-2861(31);hsa-miR-4763-3p(30);hsa-miR-6893-5p(28);hsa-miR-6813-5p(28);hsa-miR-4722-5p(27);hsa-miR-4259(25);hsa-miR-7107-5p(25);hsa-miR-3192-5p(25);hsa-miR-6780a-5p(25);hsa-miR-6779-5p(25);hsa-miR-3147(24);hsa-miR-1254(24);hsa-miR-4739(23);hsa-miR-1273h-5p(23);hsa-miR-6511a-5p(22);hsa-miR-6884-5p(22);hsa-miR-4695-5p(21);hsa-miR-485-5p(20);hsa-miR-5787(20…
hsa_circ_0049037_CBC1	0.188076	0.00433097	3.33157	up	6.58889	2.85556	118.484	276.25	6.31821	27.6575	4.36582	3.33061	5.17509	5.38606	3.05805	5.40194	Not Detected	Not Detected	Detected	Detected	Not Detected	Not Detected	0	chr19	8196118	8206726	-	circbase|deepbase	hsa_circ_0049037	hsa_circ_0049037	hsa-circRNA11955-16	10608	1305	ENSG00000142449	ENST00000600128	8196119-8196172 exon:ENSE00001802000|8196438-8196713 exon:ENSE00001604615|8197868-8197990 exon:ENSE00001713592|8200845-8200970 exon:ENSE00001619216|8201074-8201193 exon:ENSE00001777763|8201272-8201415 exon:ENSE00001787967|8203025-8203207 exon:ENSE00001763913|8203296-8203448 exon:ENSE00001734041|8206601-8206726 exon:ENSE00001760361	CCACGGATGGTCGAGATGTGGATGAGTGCC	84467	FBN3	100	hsa-miR-4763-3p(5);hsa-miR-7108-5p(5);hsa-miR-5006-5p(4);hsa-miR-1207-5p(3);hsa-miR-216a-3p(3);hsa-miR-3665(3);hsa-miR-3677-5p(3);hsa-miR-4700-5p(3);hsa-miR-671-5p(3);hsa-miR-8073(3);hsa-miR-885-3p(3);hsa-miR-1254(2);hsa-miR-150-3p(2);hsa-miR-1538(2);hsa-miR-15a-5p(2);hsa-miR-1972(2);hsa-miR-3192-5p(2);hsa-miR-4533(2);hsa-miR-4640-5p(2);hsa-miR-4685-5p(2);hsa-miR-4712-5p(2);hsa-miR-4713-3p(2);hsa…	55	hsa-miR-4763-3p(5);hsa-miR-7108-5p(5);hsa-miR-5006-5p(4);hsa-miR-1207-5p(3);hsa-miR-216a-3p(3);hsa-miR-3665(3);hsa-miR-3677-5p(3);hsa-miR-4700-5p(3);hsa-miR-671-5p(3);hsa-miR-8073(3);hsa-miR-885-3p(3);hsa-miR-1254(2);hsa-miR-150-3p(2);hsa-miR-1538(2);hsa-miR-15a-5p(2);hsa-miR-1972(2);hsa-miR-3192-5p(2);hsa-miR-4533(2);hsa-miR-4640-5p(2);hsa-miR-4685-5p(2);hsa-miR-4712-5p(2);hsa-miR-4713-3p(2);hsa…	-	NM_032447	100	hsa-miR-7108-5p(5);hsa-miR-4763-3p(5);hsa-miR-5006-5p(4);hsa-miR-216a-3p(3);hsa-miR-8073(3);hsa-miR-3677-5p(3);hsa-miR-4700-5p(3);hsa-miR-1207-5p(3);hsa-miR-3665(3);hsa-miR-671-5p(3);hsa-miR-885-3p(3);hsa-miR-6769b-5p(2);hsa-miR-5088-5p(2);hsa-miR-1538(2);hsa-miR-1254(2);hsa-miR-6753-5p(2);hsa-miR-6837-5p(2);hsa-miR-940(2);hsa-miR-6743-5p(2);hsa-miR-4640-5p(2);hsa-miR-541-3p(2);hsa-miR-150-3p(2);…	55	hsa-miR-7108-5p(5);hsa-miR-4763-3p(5);hsa-miR-5006-5p(4);hsa-miR-216a-3p(3);hsa-miR-8073(3);hsa-miR-3677-5p(3);hsa-miR-4700-5p(3);hsa-miR-1207-5p(3);hsa-miR-3665(3);hsa-miR-671-5p(3);hsa-miR-885-3p(3);hsa-miR-6769b-5p(2);hsa-miR-5088-5p(2);hsa-miR-1538(2);hsa-miR-1254(2);hsa-miR-6753-5p(2);hsa-miR-6837-5p(2);hsa-miR-940(2);hsa-miR-6743-5p(2);hsa-miR-4640-5p(2);hsa-miR-541-3p(2);hsa-miR-150-3p(2);…
hsa_circ_0055821_CBC1	0.377572	0.0373152	2.06519	up	2.09626	2.01284	42.4444	89.7246	6.06697	9.63618	2.49927	2.0736	3.80596	3.89445	2.75022	2.76151	Not Detected	Not Detected	Detected	Detected	Not Detected	Not Detected	0	chr2	99988118	100006864	+	circbase|deepbase	hsa_circ_0055821	hsa_circ_0055821	hsa-circRNA4558-4	18746	1109	ENSG00000158417	ENST00000470868	---	GCACAGGTGATGGAGAAGAAGAAGAAGATA	9669	EIF5B	100	hsa-miR-1236-3p(3);hsa-miR-5193(3);hsa-miR-6809-3p(3);hsa-miR-2682-3p(2);hsa-miR-6072(2);hsa-miR-6830-3p(2);hsa-miR-6875-3p(2);hsa-miR-6881-3p(2);hsa-miR-6884-3p(2);hsa-miR-6891-3p(2);hsa-miR-7107-3p(2);hsa-miR-7158-5p(2);hsa-miR-877-3p(2);hsa-miR-103a-2-5p(1);hsa-miR-103a-3p(1);hsa-miR-10b-3p(1);hsa-miR-1224-3p(1);hsa-miR-1247-3p(1);hsa-miR-125a-5p(1);hsa-miR-128-3p(1);hsa-miR-130b-3p(1);hsa-miR…	13	hsa-miR-1236-3p(3);hsa-miR-5193(3);hsa-miR-6809-3p(3);hsa-miR-2682-3p(2);hsa-miR-6072(2);hsa-miR-6830-3p(2);hsa-miR-6875-3p(2);hsa-miR-6881-3p(2);hsa-miR-6884-3p(2);hsa-miR-6891-3p(2);hsa-miR-7107-3p(2);hsa-miR-7158-5p(2);hsa-miR-877-3p(2)	-	NM_015904	100	hsa-miR-5193(3);hsa-miR-1236-3p(3);hsa-miR-6809-3p(3);hsa-miR-6881-3p(2);hsa-miR-6072(2);hsa-miR-2682-3p(2);hsa-miR-877-3p(2);hsa-miR-6830-3p(2);hsa-miR-7158-5p(2);hsa-miR-7107-3p(2);hsa-miR-6891-3p(2);hsa-miR-6884-3p(2);hsa-miR-6875-3p(2);hsa-miR-4458(1);hsa-miR-193a-3p(1);hsa-miR-1224-3p(1);hsa-miR-3678-5p(1);hsa-miR-4743-3p(1);hsa-miR-6873-3p(1);hsa-miR-6833-3p(1);hsa-miR-145-3p(1);hsa-miR-675…	13	hsa-miR-5193(3);hsa-miR-1236-3p(3);hsa-miR-6809-3p(3);hsa-miR-6881-3p(2);hsa-miR-6072(2);hsa-miR-2682-3p(2);hsa-miR-877-3p(2);hsa-miR-6830-3p(2);hsa-miR-7158-5p(2);hsa-miR-7107-3p(2);hsa-miR-6891-3p(2);hsa-miR-6884-3p(2);hsa-miR-6875-3p(2)
hsa_circ_0083277_CBC1	0.212072	0.00812474	4.07313	up	1.9779	1.9999	93.8597	152.487	5.88407	9.99478	2.02305	1.99884	4.86078	4.58184	2.40074	3.05842	Not Detected	Not Detected	Detected	Detected	Not Detected	Not Detected	0	chr8	2944618	3253903	-	circbase|deepbase	hsa_circ_0083277	hsa_circ_0083277	hsa-circRNA15401-3	309285	5069	ENSG00000183117	ENST00000335551	2944619-2944807 exon:ENSE00001778596|2949038-2949184 exon:ENSE00001724024|2964050-2964163 exon:ENSE00001604504|2965240-2965320 exon:ENSE00001741713|2966125-2966270 exon:ENSE00001618094|2967680-2967857 exon:ENSE00001725197|2975921-2976109 exon:ENSE00001647726|2999987-3000196 exon:ENSE00003566862|3008919-3009035 exon:ENSE00003582999|3015419-3015488 exon:ENSE00003500203|3019681-3019799 exon:ENSE0000…	CGCCACTCTGCCAGGATTTCAGACAGAGGT	64478	CSMD1	100	hsa-miR-4763-3p(6);hsa-miR-608(6);hsa-miR-6861-5p(6);hsa-miR-1183(5);hsa-miR-671-5p(5);hsa-miR-6810-5p(5);hsa-miR-8075(5);hsa-miR-1207-5p(4);hsa-miR-1226-5p(4);hsa-miR-4651(4);hsa-miR-4685-5p(4);hsa-miR-4687-3p(4);hsa-miR-4731-5p(4);hsa-miR-5088-5p(4);hsa-miR-612(4);hsa-miR-6812-5p(4);hsa-miR-6819-5p(4);hsa-miR-6833-5p(4);hsa-miR-6849-5p(4);hsa-miR-6893-5p(4);hsa-miR-8073(4);hsa-miR-1225-5p(3);hs…	100	hsa-miR-4763-3p(6);hsa-miR-608(6);hsa-miR-6861-5p(6);hsa-miR-1183(5);hsa-miR-671-5p(5);hsa-miR-6810-5p(5);hsa-miR-8075(5);hsa-miR-1207-5p(4);hsa-miR-1226-5p(4);hsa-miR-4651(4);hsa-miR-4685-5p(4);hsa-miR-4687-3p(4);hsa-miR-4731-5p(4);hsa-miR-5088-5p(4);hsa-miR-612(4);hsa-miR-6812-5p(4);hsa-miR-6819-5p(4);hsa-miR-6833-5p(4);hsa-miR-6849-5p(4);hsa-miR-6893-5p(4);hsa-miR-8073(4);hsa-miR-1225-5p(3);hs…	-	NM_033225	100	hsa-miR-6861-5p(6);hsa-miR-4763-3p(6);hsa-miR-608(6);hsa-miR-8075(5);hsa-miR-6810-5p(5);hsa-miR-1183(5);hsa-miR-671-5p(5);hsa-miR-5088-5p(4);hsa-miR-4685-5p(4);hsa-miR-6833-5p(4);hsa-miR-4731-5p(4);hsa-miR-8073(4);hsa-miR-1207-5p(4);hsa-miR-4687-3p(4);hsa-miR-6893-5p(4);hsa-miR-612(4);hsa-miR-4651(4);hsa-miR-6819-5p(4);hsa-miR-6849-5p(4);hsa-miR-6812-5p(4);hsa-miR-1226-5p(4);hsa-miR-1250-5p(3);hs…	100	hsa-miR-6861-5p(6);hsa-miR-4763-3p(6);hsa-miR-608(6);hsa-miR-8075(5);hsa-miR-6810-5p(5);hsa-miR-1183(5);hsa-miR-671-5p(5);hsa-miR-5088-5p(4);hsa-miR-4685-5p(4);hsa-miR-6833-5p(4);hsa-miR-4731-5p(4);hsa-miR-8073(4);hsa-miR-1207-5p(4);hsa-miR-4687-3p(4);hsa-miR-6893-5p(4);hsa-miR-612(4);hsa-miR-4651(4);hsa-miR-6819-5p(4);hsa-miR-6849-5p(4);hsa-miR-6812-5p(4);hsa-miR-1226-5p(4);hsa-miR-1250-5p(3);hs…
hsa_circ_0031091_CBC1	0.189072	0.00442521	4.25086	up	1.99856	2.06733	94.2729	183.687	5.80925	10.5566	2.13961	2.36232	4.8652	4.83037	2.26134	3.33096	Not Detected	Not Detected	Detected	Detected	Not Detected	Not Detected	0	chr14	19653892	19655871	+	circbase|deepbase	hsa_circ_0031091	hsa_circ_0031091	hsa-circRNA2204-3	1979	250	ENSG00000225210	ENST00000547220	19653893-19654004 exon:ENSE00001604031|19655734-19655871 exon:ENSE00001704670	TCTGTGGATGGGCAGGTTTCTTCATGTGGC	-	-	36	hsa-miR-3138(2);hsa-miR-5187-5p(2);hsa-let-7g-3p(1);hsa-miR-1183(1);hsa-miR-1266-3p(1);hsa-miR-219a-2-3p(1);hsa-miR-3074-5p(1);hsa-miR-3116(1);hsa-miR-3157-5p(1);hsa-miR-3942-5p(1);hsa-miR-4496(1);hsa-miR-4529-5p(1);hsa-miR-4632-5p(1);hsa-miR-4665-5p(1);hsa-miR-4672(1);hsa-miR-4706(1);hsa-miR-4722-3p(1);hsa-miR-4776-3p(1);hsa-miR-4784(1);hsa-miR-490-3p(1);hsa-miR-492(1);hsa-miR-548b-5p(1);hsa-miR…	2	hsa-miR-3138(2);hsa-miR-5187-5p(2)	-	TCONS_l2_00008293	36	hsa-miR-3138(2);hsa-miR-5187-5p(2);hsa-miR-6727-3p(1);hsa-miR-7851-3p(1);hsa-miR-4706(1);hsa-miR-6734-5p(1);hsa-miR-4776-3p(1);hsa-miR-6858-5p(1);hsa-miR-4529-5p(1);hsa-miR-3116(1);hsa-miR-1183(1);hsa-miR-6782-3p(1);hsa-miR-6838-3p(1);hsa-miR-490-3p(1);hsa-miR-492(1);hsa-miR-3157-5p(1);hsa-miR-6854-5p(1);hsa-miR-6782-5p(1);hsa-miR-6735-5p(1);hsa-miR-7156-3p(1);hsa-miR-548b-5p(1);hsa-miR-6817-5p(1…	2	hsa-miR-3138(2);hsa-miR-5187-5p(2)
hsa_circ_0123724_CBC1	0.419012	0.0491726	2.59325	up	4.4363	2.55803	49.427	125.259	6.33956	36.281	3.84241	3.16712	4.00609	4.32775	3.08466	5.88463	Not Detected	Not Detected	Detected	Detected	Not Detected	Not Detected	0	chr3	38183412	38183516	-	Rybak-Wolf2015	hsa_circ_0123724	hsa_circ_0123724		104	104	ENSG00000172936	ENST00000396334	---	AGATGCAGATGAGAGGTGGAAATGAAAAGC	4615	MYD88	13	hsa-miR-1228-3p(1);hsa-miR-1306-5p(1);hsa-miR-2467-5p(1);hsa-miR-3136-3p(1);hsa-miR-3187-5p(1);hsa-miR-365b-5p(1);hsa-miR-4519(1);hsa-miR-6078(1);hsa-miR-661(1);hsa-miR-6738-3p(1);hsa-miR-6787-3p(1);hsa-miR-6830-3p(1);hsa-miR-6838-5p(1)	-	-	-	NM_001172567	13	hsa-miR-6738-3p(1);hsa-miR-4519(1);hsa-miR-3136-3p(1);hsa-miR-1306-5p(1);hsa-miR-1228-3p(1);hsa-miR-6787-3p(1);hsa-miR-3187-5p(1);hsa-miR-365b-5p(1);hsa-miR-6078(1);hsa-miR-661(1);hsa-miR-6838-5p(1);hsa-miR-6830-3p(1);hsa-miR-2467-5p(1)	-	-
hsa-circRNA3473-13_CBC1	0.302404	0.0214088	3.03281	up	13.8769	2.99864	166.85	414.239	14.0537	45.7304	5.29674	3.39248	5.67762	5.95729	4.39023	6.2465	Detected	Not Detected	Detected	Detected	Not Detected	Not Detected	0	chr17	61278131	61345234	+	deepbase	hsa-circRNA3473-13		hsa-circRNA3473-13	67103	577	ENSG00000170921	ENST00000424789	61278132-61278318 exon:ENSE00001530106|61315175-61315438 exon:ENSE00001530105|61345109-61345234 exon:ENSE00001530101	AGCAGGATTTAAGAGACCTCAGCAATCACC	26115	TANC2	100	hsa-miR-6745(3);hsa-miR-1229-5p(2);hsa-miR-4763-3p(2);hsa-miR-6766-5p(2);hsa-miR-6792-5p(2);hsa-let-7d-5p(1);hsa-miR-1183(1);hsa-miR-1228-5p(1);hsa-miR-1233-5p(1);hsa-miR-1244(1);hsa-miR-138-5p(1);hsa-miR-139-3p(1);hsa-miR-17-3p(1);hsa-miR-1909-3p(1);hsa-miR-1911-5p(1);hsa-miR-197-5p(1);hsa-miR-2278(1);hsa-miR-2682-5p(1);hsa-miR-27a-5p(1);hsa-miR-3064-5p(1);hsa-miR-3132(1);hsa-miR-3187-5p(1);hsa-…	5	hsa-miR-6745(3);hsa-miR-1229-5p(2);hsa-miR-4763-3p(2);hsa-miR-6766-5p(2);hsa-miR-6792-5p(2)	-	-	-	-	-	-
hsa_circ_0021164_CBC1	0.321022	0.0247763	2.42823	up	6.56278	3.51757	66.271	306.341	9.32157	31.7268	4.36136	3.60788	4.39286	5.52755	3.76595	5.65448	Not Detected	Not Detected	Detected	Detected	Not Detected	Not Detected	0	chr11	9430032	9457913	+	circbase|deepbase	hsa_circ_0021164	hsa_circ_0021164	hsa-circRNA1227-65	27881	2102	ENSG00000205339	ENST00000379719	9430033-9430186 exon:ENSE00003641602|9431475-9431633 exon:ENSE00001482279|9435802-9435958 exon:ENSE00001482277|9438606-9438695 exon:ENSE00001482276|9441958-9442052 exon:ENSE00001482274|9442161-9442245 exon:ENSE00001482273|9444553-9444687 exon:ENSE00001482271|9445324-9445423 exon:ENSE00001482270|9446461-9446537 exon:ENSE00003660901|9446693-9446809 exon:ENSE00001482263|9450087-9450176 exon:ENSE0000…	CGTGGCATTGACCAGGTGTTATCTATCTGA	10527	IPO7	100	hsa-miR-1226-5p(2);hsa-miR-4494(2);hsa-miR-4709-3p(2);hsa-miR-5088-5p(2);hsa-miR-512-3p(2);hsa-miR-5189-5p(2);hsa-miR-6807-5p(2);hsa-miR-6884-5p(2);hsa-miR-8087(2);hsa-miR-106a-3p(1);hsa-miR-1183(1);hsa-miR-1184(1);hsa-miR-1229-5p(1);hsa-miR-1231(1);hsa-miR-124-5p(1);hsa-miR-1248(1);hsa-miR-125a-3p(1);hsa-miR-1285-3p(1);hsa-miR-1287-3p(1);hsa-miR-1293(1);hsa-miR-1299(1);hsa-miR-1301-3p(1);hsa-miR…	9	hsa-miR-1226-5p(2);hsa-miR-4494(2);hsa-miR-4709-3p(2);hsa-miR-5088-5p(2);hsa-miR-512-3p(2);hsa-miR-5189-5p(2);hsa-miR-6807-5p(2);hsa-miR-6884-5p(2);hsa-miR-8087(2)	-	NM_006391	100	hsa-miR-5088-5p(2);hsa-miR-4709-3p(2);hsa-miR-6807-5p(2);hsa-miR-8087(2);hsa-miR-6884-5p(2);hsa-miR-512-3p(2);hsa-miR-1226-5p(2);hsa-miR-5189-5p(2);hsa-miR-4494(2);hsa-miR-759(1);hsa-miR-145-3p(1);hsa-miR-4529-3p(1);hsa-miR-4741(1);hsa-miR-4740-5p(1);hsa-miR-509-3-5p(1);hsa-miR-149-5p(1);hsa-miR-3690(1);hsa-miR-1231(1);hsa-miR-6072(1);hsa-miR-6511b-5p(1);hsa-miR-6738-5p(1);hsa-miR-608(1);hsa-miR-…	9	hsa-miR-5088-5p(2);hsa-miR-4709-3p(2);hsa-miR-6807-5p(2);hsa-miR-8087(2);hsa-miR-6884-5p(2);hsa-miR-512-3p(2);hsa-miR-1226-5p(2);hsa-miR-5189-5p(2);hsa-miR-4494(2)
hsa_circ_0020128_CBC1	0.317389	0.0240941	5.26873	up	9.43187	1.99991	93.7211	496.606	6.23501	36.1716	4.80866	1.99887	4.85819	6.22333	2.9613	5.87969	Not Detected	Not Detected	Detected	Detected	Not Detected	Not Detected	0	chr10	120095693	120095935	-	circbase|deepbase	hsa_circ_0020128	hsa_circ_0020128	hsa-circRNA9306-3	242	242	ENSG00000165669	ENST00000369183	120095694-120095935 exon:ENSE00003639330	ATAGATATGTGGAATAAGAAAAGATGTGGA	63877	FAM204A	18	hsa-let-7g-5p(1);hsa-miR-141-5p(1);hsa-miR-22-5p(1);hsa-miR-3156-3p(1);hsa-miR-3689d(1);hsa-miR-4259(1);hsa-miR-4274(1);hsa-miR-4459(1);hsa-miR-4640-5p(1);hsa-miR-515-5p(1);hsa-miR-520a-5p(1);hsa-miR-525-5p(1);hsa-miR-597-3p(1);hsa-miR-6069(1);hsa-miR-665(1);hsa-miR-6732-5p(1);hsa-miR-6871-5p(1);hsa-miR-8080(1)	-	-	-	NM_022063	18	hsa-miR-22-5p(1);hsa-miR-520a-5p(1);hsa-miR-3156-3p(1);hsa-miR-6871-5p(1);hsa-miR-515-5p(1);hsa-miR-665(1);hsa-miR-6732-5p(1);hsa-miR-4274(1);hsa-miR-597-3p(1);hsa-miR-3689d(1);hsa-miR-4459(1);hsa-miR-4640-5p(1);hsa-miR-4259(1);hsa-miR-8080(1);hsa-miR-6069(1);hsa-miR-525-5p(1);hsa-miR-141-5p(1);hsa-let-7g-5p(1)	-	-
hsa_circ_0083587_CBC1	0.210833	0.00778151	2.86106	up	2.2062	2.00623	52.2891	68.9244	6.18983	18.4735	2.74329	2.03465	4.07982	3.55958	2.90875	4.59693	Not Detected	Not Detected	Detected	Detected	Not Detected	Not Detected	0	chr8	21958950	21959041	+	circbase|deepbase	hsa_circ_0083587	hsa_circ_0083587	hsa-circRNA7374-12	91	91	ENSG00000158863	ENST00000450006	21958951-21959041 exon:ENSE00001041611	GATGCTTATGGCCTGTTTCCTGTGCCTGGT	64760	FAM160B2	26	hsa-miR-15a-3p(1);hsa-miR-1972(1);hsa-miR-204-3p(1);hsa-miR-214-5p(1);hsa-miR-339-5p(1);hsa-miR-3622a-5p(1);hsa-miR-4270(1);hsa-miR-4459(1);hsa-miR-4476(1);hsa-miR-4691-5p(1);hsa-miR-4747-5p(1);hsa-miR-4749-5p(1);hsa-miR-4776-5p(1);hsa-miR-5699-3p(1);hsa-miR-6125(1);hsa-miR-6511a-5p(1);hsa-miR-6514-3p(1);hsa-miR-665(1);hsa-miR-6735-3p(1);hsa-miR-6735-5p(1);hsa-miR-6754-5p(1);hsa-miR-6810-5p(1);hs…	-	-	-	NM_022749	26	hsa-miR-4747-5p(1);hsa-miR-1972(1);hsa-miR-15a-3p(1);hsa-miR-6735-3p(1);hsa-miR-204-3p(1);hsa-miR-6876-5p(1);hsa-miR-4749-5p(1);hsa-miR-339-5p(1);hsa-miR-5699-3p(1);hsa-miR-4691-5p(1);hsa-miR-4476(1);hsa-miR-7113-5p(1);hsa-miR-665(1);hsa-miR-214-5p(1);hsa-miR-6514-3p(1);hsa-miR-4459(1);hsa-miR-3622a-5p(1);hsa-miR-7843-5p(1);hsa-miR-6511a-5p(1);hsa-miR-6845-5p(1);hsa-miR-4776-5p(1);hsa-miR-6754-5p…	-	-
hsa_circ_0050660_CBC1	0.182858	0.00257613	2.07967	up	12.0305	14.4865	269.178	548.87	23.0492	45.63	5.11887	5.51984	6.36647	6.38102	5.18235	6.24263	Detected	Detected	Detected	Detected	Not Detected	Not Detected	0	chr19	36280919	36283344	-	circbase|deepbase	hsa_circ_0050660	hsa_circ_0050660	hsa-circRNA12150-1	2425	2425	ENSG00000225872	ENST00000433059	36280920-36281007 exon:ENSE00001688062|36281489-36281719 exon:ENSE00001683187|36281919-36282754 exon:ENSE00001771055|36283190-36283344 exon:ENSE00001667791	CCCATCCCATGCCAGTTGCTGGAGTTGTTG	-	-	100	hsa-miR-4763-3p(10);hsa-miR-6756-5p(10);hsa-miR-939-5p(9);hsa-miR-3619-5p(8);hsa-miR-608(8);hsa-miR-8089(8);hsa-miR-4722-5p(7);hsa-miR-5787(7);hsa-miR-6089(7);hsa-miR-6766-5p(7);hsa-miR-6782-5p(7);hsa-miR-6791-5p(7);hsa-miR-6798-5p(7);hsa-miR-6879-5p(7);hsa-miR-762(7);hsa-miR-1207-5p(6);hsa-miR-149-3p(6);hsa-miR-1909-3p(6);hsa-miR-2861(6);hsa-miR-4459(6);hsa-miR-4690-5p(6);hsa-miR-4728-5p(6);hsa-…	100	hsa-miR-4763-3p(10);hsa-miR-6756-5p(10);hsa-miR-939-5p(9);hsa-miR-3619-5p(8);hsa-miR-608(8);hsa-miR-8089(8);hsa-miR-4722-5p(7);hsa-miR-5787(7);hsa-miR-6089(7);hsa-miR-6766-5p(7);hsa-miR-6782-5p(7);hsa-miR-6791-5p(7);hsa-miR-6798-5p(7);hsa-miR-6879-5p(7);hsa-miR-762(7);hsa-miR-1207-5p(6);hsa-miR-149-3p(6);hsa-miR-1909-3p(6);hsa-miR-2861(6);hsa-miR-4459(6);hsa-miR-4690-5p(6);hsa-miR-4728-5p(6);hsa-…	-	None	100	hsa-miR-4763-3p(10);hsa-miR-6756-5p(10);hsa-miR-939-5p(9);hsa-miR-3619-5p(8);hsa-miR-608(8);hsa-miR-8089(8);hsa-miR-6766-5p(7);hsa-miR-4722-5p(7);hsa-miR-6791-5p(7);hsa-miR-5787(7);hsa-miR-6089(7);hsa-miR-6782-5p(7);hsa-miR-6798-5p(7);hsa-miR-762(7);hsa-miR-6879-5p(7);hsa-miR-661(6);hsa-miR-6805-5p(6);hsa-miR-6778-5p(6);hsa-miR-1909-3p(6);hsa-miR-1207-5p(6);hsa-miR-4690-5p(6);hsa-miR-149-3p(6);hs…	100	hsa-miR-4763-3p(10);hsa-miR-6756-5p(10);hsa-miR-939-5p(9);hsa-miR-3619-5p(8);hsa-miR-608(8);hsa-miR-8089(8);hsa-miR-6766-5p(7);hsa-miR-4722-5p(7);hsa-miR-6791-5p(7);hsa-miR-5787(7);hsa-miR-6089(7);hsa-miR-6782-5p(7);hsa-miR-6798-5p(7);hsa-miR-762(7);hsa-miR-6879-5p(7);hsa-miR-661(6);hsa-miR-6805-5p(6);hsa-miR-6778-5p(6);hsa-miR-1909-3p(6);hsa-miR-1207-5p(6);hsa-miR-4690-5p(6);hsa-miR-149-3p(6);hs…
hsa_circ_0116435_CBC1	0.19582	0.00544787	3.42546	up	2.36158	5.38786	178.805	310.451	13.3831	29.0157	2.96016	4.20743	5.77501	5.54711	4.31503	5.48939	Not Detected	Not Detected	Detected	Detected	Not Detected	Not Detected	0	chr22	31291886	31292034	-	Rybak-Wolf2015	hsa_circ_0116435	hsa_circ_0116435		148	148	ENSG00000184792	ENST00000403222	---	CCAGGCTAGAGTGCAACTCCATCTCAAAAC	23762	OSBP2	36	hsa-miR-4728-5p(2);hsa-miR-4739(2);hsa-miR-6795-5p(2);hsa-miR-6870-5p(2);hsa-miR-7109-5p(2);hsa-miR-7111-5p(2);hsa-miR-1343-5p(1);hsa-miR-149-3p(1);hsa-miR-2392(1);hsa-miR-3137(1);hsa-miR-3138(1);hsa-miR-3176(1);hsa-miR-3192-5p(1);hsa-miR-328-5p(1);hsa-miR-3605-5p(1);hsa-miR-4723-5p(1);hsa-miR-5010-5p(1);hsa-miR-5684(1);hsa-miR-5698(1);hsa-miR-6088(1);hsa-miR-6090(1);hsa-miR-6740-5p(1);hsa-miR-67…	6	hsa-miR-4728-5p(2);hsa-miR-4739(2);hsa-miR-6795-5p(2);hsa-miR-6870-5p(2);hsa-miR-7109-5p(2);hsa-miR-7111-5p(2)	-	ENST00000332585.6	36	hsa-miR-6795-5p(2);hsa-miR-4728-5p(2);hsa-miR-7111-5p(2);hsa-miR-6870-5p(2);hsa-miR-7109-5p(2);hsa-miR-4739(2);hsa-miR-6740-5p(1);hsa-miR-765(1);hsa-miR-3138(1);hsa-miR-6756-5p(1);hsa-miR-7106-5p(1);hsa-miR-6887-5p(1);hsa-miR-6824-5p(1);hsa-miR-5684(1);hsa-miR-6088(1);hsa-miR-6794-5p(1);hsa-miR-3176(1);hsa-miR-939-5p(1);hsa-miR-6883-5p(1);hsa-miR-2392(1);hsa-miR-5698(1);hsa-miR-328-5p(1);hsa-miR-…	6	hsa-miR-6795-5p(2);hsa-miR-4728-5p(2);hsa-miR-7111-5p(2);hsa-miR-6870-5p(2);hsa-miR-7109-5p(2);hsa-miR-4739(2)
hsa_circ_0063251_CBC1	0.338151	0.0281562	2.43803	up	4.41939	6.44301	78.7377	208.181	6.36889	31.4368	3.83735	4.44679	4.62521	4.999	3.12051	5.63759	Not Detected	Not Detected	Detected	Detected	Not Detected	Not Detected	0	chr22	38229690	38229762	-	circbase|deepbase	hsa_circ_0063251	hsa_circ_0063251	hsa-circRNA13338-3	72	72	ENSG00000100124	ENST00000215941	38229691-38229762 exon:ENSE00003588517	CGCCACTGCACCTGGTGCAGCTGCTCCTGG	129138	ANKRD54	17	hsa-miR-1258(1);hsa-miR-143-5p(1);hsa-miR-3065-3p(1);hsa-miR-3665(1);hsa-miR-4425(1);hsa-miR-4497(1);hsa-miR-4640-5p(1);hsa-miR-5682(1);hsa-miR-593-5p(1);hsa-miR-601(1);hsa-miR-6512-3p(1);hsa-miR-6513-5p(1);hsa-miR-6776-5p(1);hsa-miR-764(1);hsa-miR-767-5p(1);hsa-miR-769-3p(1);hsa-miR-92a-1-5p(1)	-	-	-	NM_138797	17	hsa-miR-1258(1);hsa-miR-767-5p(1);hsa-miR-6512-3p(1);hsa-miR-764(1);hsa-miR-4497(1);hsa-miR-143-5p(1);hsa-miR-6513-5p(1);hsa-miR-92a-1-5p(1);hsa-miR-601(1);hsa-miR-4640-5p(1);hsa-miR-593-5p(1);hsa-miR-3065-3p(1);hsa-miR-3665(1);hsa-miR-769-3p(1);hsa-miR-6776-5p(1);hsa-miR-4425(1);hsa-miR-5682(1)	-	-
hsa_circ_0029423_CBC1	0.224778	0.0102224	2.87783	up	2.31853	3.08404	68.2573	105.494	6.33658	28.6084	2.9104	3.42979	4.42972	4.10253	3.08115	5.46404	Not Detected	Not Detected	Detected	Detected	Not Detected	Not Detected	0	chr12	131356616	131357174	+	circbase|deepbase	hsa_circ_0029423	hsa_circ_0029423	hsa-circRNA2054-6	558	101	ENSG00000132341	ENST00000543796	---	CAGGTCCAGTTCAAACGCTTCCGCCATCTT	5901	RAN	40	hsa-miR-1292-3p(1);hsa-miR-1343-3p(1);hsa-miR-1539(1);hsa-miR-3135b(1);hsa-miR-3180-5p(1);hsa-miR-3193(1);hsa-miR-3661(1);hsa-miR-378a-3p(1);hsa-miR-378b(1);hsa-miR-378c(1);hsa-miR-378d(1);hsa-miR-378e(1);hsa-miR-378f(1);hsa-miR-378h(1);hsa-miR-422a(1);hsa-miR-4283(1);hsa-miR-4430(1);hsa-miR-4446-5p(1);hsa-miR-4479(1);hsa-miR-4515(1);hsa-miR-4539(1);hsa-miR-4646-5p(1);hsa-miR-485-5p(1);hsa-miR-49…	-	-	-	NM_006325	40	hsa-miR-5581-5p(1);hsa-miR-5001-5p(1);hsa-miR-6791-5p(1);hsa-miR-6884-5p(1);hsa-miR-4479(1);hsa-miR-490-3p(1);hsa-miR-4646-5p(1);hsa-miR-6855-5p(1);hsa-miR-6086(1);hsa-miR-378d(1);hsa-miR-4430(1);hsa-miR-492(1);hsa-miR-1539(1);hsa-miR-4515(1);hsa-miR-629-3p(1);hsa-miR-4539(1);hsa-miR-4446-5p(1);hsa-miR-422a(1);hsa-miR-6852-5p(1);hsa-miR-937-3p(1);hsa-miR-378c(1);hsa-miR-6783-3p(1);hsa-miR-3180-5p…	-	-
hsa_circ_0124848_CBC1	0.272113	0.0165201	3.94477	up	2.29715	1.98545	60.6052	96.1613	6.59821	33.4879	2.8827	1.92036	4.27293	3.98495	3.26203	5.74703	Not Detected	Not Detected	Detected	Detected	Not Detected	Not Detected	0	chr3	9867483	9871079	+	Rybak-Wolf2015	hsa_circ_0124848	hsa_circ_0124848		3596	829	ENSG00000250151	ENST00000397256	9867484-9867632 exon:ENSE00003535627|9868681-9868924 exon:ENSE00003481543|9870644-9871079 exon:ENSE00003458887	CTCATCTATAAGCAGCGAAGGGGCAGAACT	10093	ARPC4-TTLL3	100	hsa-miR-661(3);hsa-miR-185-3p(2);hsa-miR-4446-3p(2);hsa-miR-4462(2);hsa-miR-4734(2);hsa-miR-5001-5p(2);hsa-miR-5006-5p(2);hsa-miR-541-3p(2);hsa-miR-6804-5p(2);hsa-miR-6821-5p(2);hsa-miR-7113-5p(2);hsa-miR-762(2);hsa-miR-7851-3p(2);hsa-let-7g-3p(1);hsa-miR-1180-3p(1);hsa-miR-1184(1);hsa-miR-1205(1);hsa-miR-1226-3p(1);hsa-miR-1231(1);hsa-miR-1236-3p(1);hsa-miR-1237-3p(1);hsa-miR-1247-5p(1);hsa-miR-…	13	hsa-miR-661(3);hsa-miR-185-3p(2);hsa-miR-4446-3p(2);hsa-miR-4462(2);hsa-miR-4734(2);hsa-miR-5001-5p(2);hsa-miR-5006-5p(2);hsa-miR-541-3p(2);hsa-miR-6804-5p(2);hsa-miR-6821-5p(2);hsa-miR-7113-5p(2);hsa-miR-762(2);hsa-miR-7851-3p(2)	-	ENST00000383827.1	100	hsa-miR-661(3);hsa-miR-185-3p(2);hsa-miR-4734(2);hsa-miR-4462(2);hsa-miR-6804-5p(2);hsa-miR-5006-5p(2);hsa-miR-541-3p(2);hsa-miR-762(2);hsa-miR-7851-3p(2);hsa-miR-5001-5p(2);hsa-miR-7113-5p(2);hsa-miR-4446-3p(2);hsa-miR-6821-5p(2);hsa-miR-2682-5p(1);hsa-miR-2861(1);hsa-miR-557(1);hsa-miR-6871-5p(1);hsa-miR-5088-5p(1);hsa-miR-4741(1);hsa-miR-30c-2-3p(1);hsa-miR-6756-3p(1);hsa-miR-3649(1);hsa-miR-3…	13	hsa-miR-661(3);hsa-miR-185-3p(2);hsa-miR-4734(2);hsa-miR-4462(2);hsa-miR-6804-5p(2);hsa-miR-5006-5p(2);hsa-miR-541-3p(2);hsa-miR-762(2);hsa-miR-7851-3p(2);hsa-miR-5001-5p(2);hsa-miR-7113-5p(2);hsa-miR-4446-3p(2);hsa-miR-6821-5p(2)
hsa_circ_0017552_CBC1	0.291402	0.0197201	3.90705	up	2.24617	1.99793	37.8835	115.743	6.23983	34.1078	2.81008	1.9872	3.65584	4.22372	2.96642	5.78238	Not Detected	Not Detected	Detected	Detected	Not Detected	Not Detected	0	chr10	5493792	5495523	+	circbase|deepbase	hsa_circ_0017552	hsa_circ_0017552	hsa-circRNA836-6	1731	513	ENSG00000173848	ENST00000355029	5493793-5493900 exon:ENSE00003687205|5494321-5494488 exon:ENSE00003666110|5494821-5494883 exon:ENSE00001235358|5495213-5495309 exon:ENSE00001235404|5495447-5495523 exon:ENSE00001235344	ATTCTCGTGAGCTGGGAGCCAAGCAATAAA	10276	NET1	78	hsa-miR-4257(2);hsa-miR-1207-5p(1);hsa-miR-1208(1);hsa-miR-1228-5p(1);hsa-miR-1229-5p(1);hsa-miR-1237-3p(1);hsa-miR-124-5p(1);hsa-miR-1249-5p(1);hsa-miR-1265(1);hsa-miR-1266-3p(1);hsa-miR-1272(1);hsa-miR-128-3p(1);hsa-miR-134-5p(1);hsa-miR-139-5p(1);hsa-miR-143-5p(1);hsa-miR-1909-3p(1);hsa-miR-1976(1);hsa-miR-19b-1-5p(1);hsa-miR-203b-3p(1);hsa-miR-219b-5p(1);hsa-miR-2467-3p(1);hsa-miR-25-5p(1);hs…	1	hsa-miR-4257(2)	-	NM_001047160	78	hsa-miR-4257(2);hsa-miR-6763-5p(1);hsa-miR-219b-5p(1);hsa-miR-6860(1);hsa-miR-758-3p(1);hsa-miR-5787(1);hsa-miR-637(1);hsa-miR-1909-3p(1);hsa-miR-6721-5p(1);hsa-miR-2467-3p(1);hsa-miR-25-5p(1);hsa-miR-92a-1-5p(1);hsa-miR-6511a-5p(1);hsa-miR-6735-5p(1);hsa-miR-301b-5p(1);hsa-miR-4700-5p(1);hsa-miR-6876-3p(1);hsa-miR-4425(1);hsa-miR-1207-5p(1);hsa-miR-6132(1);hsa-miR-1272(1);hsa-miR-1266-3p(1);hsa-…	1	hsa-miR-4257(2)
hsa_circ_0077594_CBC1	0.228349	0.0106696	2.84711	up	3.99566	3.0727	74.8559	179.805	8.65103	37.7877	3.69746	3.42472	4.55462	4.80301	3.65607	5.94911	Not Detected	Not Detected	Detected	Detected	Not Detected	Not Detected	0	chr6	109766399	109766732	-	circbase|deepbase	hsa_circ_0077594	hsa_circ_0077594	hsa-circRNA14869-13	333	208	ENSG00000135596	ENST00000456101	109766400-109766493 exon:ENSE00003541608|109766619-109766732 exon:ENSE00003607422	TGAGGCGCCAGAGCAGCCCTGCAGACCTTT	64780	MICAL1	49	hsa-miR-1251-5p(1);hsa-miR-1293(1);hsa-miR-212-5p(1);hsa-miR-2682-3p(1);hsa-miR-3142(1);hsa-miR-3150a-5p(1);hsa-miR-3177-3p(1);hsa-miR-3615(1);hsa-miR-382-5p(1);hsa-miR-3922-5p(1);hsa-miR-3925-3p(1);hsa-miR-423-3p(1);hsa-miR-4287(1);hsa-miR-431-5p(1);hsa-miR-4469(1);hsa-miR-4479(1);hsa-miR-4708-3p(1);hsa-miR-4757-5p(1);hsa-miR-5004-3p(1);hsa-miR-5007-5p(1);hsa-miR-513c-5p(1);hsa-miR-550a-3-5p(1);…	-	-	-	NM_022765	49	hsa-miR-6803-3p(1);hsa-miR-877-3p(1);hsa-miR-7112-3p(1);hsa-miR-6515-3p(1);hsa-miR-3142(1);hsa-miR-766-3p(1);hsa-miR-4479(1);hsa-miR-564(1);hsa-miR-7843-5p(1);hsa-miR-6781-3p(1);hsa-miR-6736-3p(1);hsa-miR-513c-5p(1);hsa-miR-4757-5p(1);hsa-miR-431-5p(1);hsa-miR-1251-5p(1);hsa-miR-7106-3p(1);hsa-miR-7158-5p(1);hsa-miR-550b-2-5p(1);hsa-miR-212-5p(1);hsa-miR-6878-3p(1);hsa-miR-3615(1);hsa-miR-668-5p(…	-	-
hsa_circ_0015277_CBC1	0.286625	0.0189144	4.50066	up	3.68642	2.00557	49.8911	385.643	7.55708	33.1893	3.58439	2.0311	4.0187	5.85099	3.47469	5.73089	Not Detected	Not Detected	Detected	Detected	Not Detected	Not Detected	0	chr1	173726114	173743577	+	circbase|deepbase	hsa_circ_0015277	hsa_circ_0015277	hsa-circRNA625-12	17463	462	ENSG00000076321	ENST00000546011	173726115-173726298 exon:ENSE00000789888|173735285-173735428 exon:ENSE00000789889|173743444-173743577 exon:ENSE00000789890	CTCCTCTCAACACAGTTGGTGGTTGGTGCA	27252	KLHL20	55	hsa-miR-222-3p(2);hsa-miR-4793-5p(2);hsa-miR-6757-3p(2);hsa-miR-6851-5p(2);hsa-miR-1205(1);hsa-miR-1224-3p(1);hsa-miR-1273g-3p(1);hsa-miR-128-1-5p(1);hsa-miR-128-2-5p(1);hsa-miR-135a-5p(1);hsa-miR-181b-5p(1);hsa-miR-181d-5p(1);hsa-miR-219b-5p(1);hsa-miR-221-3p(1);hsa-miR-26b-3p(1);hsa-miR-3064-3p(1);hsa-miR-31-3p(1);hsa-miR-3150b-3p(1);hsa-miR-3190-5p(1);hsa-miR-345-5p(1);hsa-miR-34b-3p(1);hsa-mi…	4	hsa-miR-222-3p(2);hsa-miR-4793-5p(2);hsa-miR-6757-3p(2);hsa-miR-6851-5p(2)	-	NM_014458	55	hsa-miR-6757-3p(2);hsa-miR-6851-5p(2);hsa-miR-222-3p(2);hsa-miR-4793-5p(2);hsa-miR-6741-5p(1);hsa-miR-660-3p(1);hsa-miR-181b-5p(1);hsa-miR-4704-3p(1);hsa-miR-219b-5p(1);hsa-miR-6825-3p(1);hsa-miR-6501-3p(1);hsa-miR-3691-3p(1);hsa-miR-3190-5p(1);hsa-miR-1224-3p(1);hsa-miR-6793-3p(1);hsa-miR-4667-3p(1);hsa-miR-409-5p(1);hsa-miR-6734-5p(1);hsa-miR-3150b-3p(1);hsa-miR-940(1);hsa-miR-34b-3p(1);hsa-miR…	4	hsa-miR-6757-3p(2);hsa-miR-6851-5p(2);hsa-miR-222-3p(2);hsa-miR-4793-5p(2)
hsa-circRNA2728-12_CBC1	0.379699	0.0378399	2.20094	up	1.96682	1.99843	43.5284	64.6946	5.84568	9.47176	1.94929	1.99001	3.83963	3.48293	2.33012	2.36121	Not Detected	Not Detected	Detected	Detected	Not Detected	Not Detected	0	chr15	91147616	91169225	+	deepbase	hsa-circRNA2728-12		hsa-circRNA2728-12	21609	554	ENSG00000140577	ENST00000420329	91147617-91147679 exon:ENSE00003592472|91150610-91150710 exon:ENSE00003520185|91157685-91157720 exon:ENSE00003514425|91161115-91161200 exon:ENSE00003692153|91162973-91163022 exon:ENSE00003644253|91169008-91169225 exon:ENSE00003633003	TAAGAAGCTCCTCTGGCAGCAGCCTCCTTG	64784	CRTC3	100	hsa-miR-4763-3p(2);hsa-miR-6086(2);hsa-miR-6721-5p(2);hsa-miR-6754-5p(2);hsa-miR-6782-5p(2);hsa-miR-6813-5p(2);hsa-miR-6814-5p(2);hsa-miR-1199-5p(1);hsa-miR-1207-5p(1);hsa-miR-1226-5p(1);hsa-miR-1229-3p(1);hsa-miR-1233-5p(1);hsa-miR-1234-3p(1);hsa-miR-1273d(1);hsa-miR-1273e(1);hsa-miR-1306-5p(1);hsa-miR-1343-3p(1);hsa-miR-135a-3p(1);hsa-miR-149-5p(1);hsa-miR-151a-3p(1);hsa-miR-181b-5p(1);hsa-miR-…	7	hsa-miR-4763-3p(2);hsa-miR-6086(2);hsa-miR-6721-5p(2);hsa-miR-6754-5p(2);hsa-miR-6782-5p(2);hsa-miR-6813-5p(2);hsa-miR-6814-5p(2)	-	-	-	-	-	-
hsa_circ_0044721_CBC1	0.267117	0.0158129	2.50166	up	2.38524	4.91169	80.814	129.877	6.55131	25.4142	2.98539	4.08094	4.66179	4.37522	3.24729	5.24527	Not Detected	Not Detected	Detected	Detected	Not Detected	Not Detected	0	chr17	54972703	54976541	-	circbase|deepbase	hsa_circ_0044721	hsa_circ_0044721	hsa-circRNA11563-4	3838	276	ENSG00000121060	ENST00000316881	54972704-54972802 exon:ENSE00003661427|54972882-54972965 exon:ENSE00003658529|54973287-54973313 exon:ENSE00003543644|54976476-54976541 exon:ENSE00003567292	CTGAGCTCCTGGAGTGTGACCCTGGAGAGC	7706	TRIM25	98	hsa-miR-6799-5p(2);hsa-miR-103a-2-5p(1);hsa-miR-105-3p(1);hsa-miR-1207-5p(1);hsa-miR-1229-5p(1);hsa-miR-1233-5p(1);hsa-miR-1268b(1);hsa-miR-138-5p(1);hsa-miR-1587(1);hsa-miR-17-3p(1);hsa-miR-1908-5p(1);hsa-miR-1909-3p(1);hsa-miR-211-3p(1);hsa-miR-23a-5p(1);hsa-miR-3065-3p(1);hsa-miR-3127-5p(1);hsa-miR-3137(1);hsa-miR-329-5p(1);hsa-miR-338-3p(1);hsa-miR-3614-3p(1);hsa-miR-3620-5p(1);hsa-miR-3692-5…	1	hsa-miR-6799-5p(2)	-	NM_005082	98	hsa-miR-6799-5p(2);hsa-miR-6763-5p(1);hsa-miR-3934-3p(1);hsa-miR-1908-5p(1);hsa-miR-23a-5p(1);hsa-miR-6863(1);hsa-miR-4691-5p(1);hsa-miR-4433a-3p(1);hsa-miR-329-5p(1);hsa-miR-6881-3p(1);hsa-miR-665(1);hsa-miR-5787(1);hsa-miR-4658(1);hsa-miR-7845-5p(1);hsa-miR-1909-3p(1);hsa-miR-105-3p(1);hsa-miR-4716-3p(1);hsa-miR-6881-5p(1);hsa-miR-378d(1);hsa-miR-6893-5p(1);hsa-miR-6765-5p(1);hsa-miR-378i(1);hs…	1	hsa-miR-6799-5p(2)
hsa_circ_0000401_CBC1	0.374817	0.0365301	2.05829	up	4.78554	7.71928	137.888	167.943	12.948	36.741	3.94325	4.68427	5.39679	4.70872	4.26163	5.90796	Not Detected	Not Detected	Detected	Detected	Not Detected	Not Detected	0	chr12	52308994	52309096	-	circbase|deepbase	hsa_circ_0000401	hsa_circ_0000401	hsa-circRNA9941	102	102	ENSG00000139567	ENST00000388922	---	CCTGTGTGCAGAAAGTCGTAGAGGGAGCCG	94	ACVRL1	7	hsa-miR-129-5p(1);hsa-miR-136-3p(1);hsa-miR-4469(1);hsa-miR-4474-3p(1);hsa-miR-5047(1);hsa-miR-6768-5p(1);hsa-miR-6821-3p(1)	-	-	hsa_circ_001369	NM_001077401	7	hsa-miR-6821-3p(1);hsa-miR-129-5p(1);hsa-miR-6768-5p(1);hsa-miR-4474-3p(1);hsa-miR-136-3p(1);hsa-miR-5047(1);hsa-miR-4469(1)	-	-
hsa_circ_0053513_CBC1	0.342918	0.0291994	3.1992	up	2.35801	2.25925	90.8146	64.6536	6.40255	33.5606	2.95626	2.89938	4.81616	3.48237	3.161	5.75125	Not Detected	Not Detected	Detected	Detected	Not Detected	Not Detected	0	chr2	32620578	32620661	+	circbase|deepbase	hsa_circ_0053513	hsa_circ_0053513	hsa-circRNA4390-568	83	83	ENSG00000115760	ENST00000421745	32620579-32620661 exon:ENSE00003645442	TACTGATGAACCTTGCCTGCCTCATCTGGA	57448	BIRC6	6	hsa-miR-135b-5p(1);hsa-miR-215-3p(1);hsa-miR-218-2-3p(1);hsa-miR-325(1);hsa-miR-5589-3p(1);hsa-miR-8057(1)	-	-	-	NM_016252	6	hsa-miR-215-3p(1);hsa-miR-218-2-3p(1);hsa-miR-5589-3p(1);hsa-miR-135b-5p(1);hsa-miR-8057(1);hsa-miR-325(1)	-	-
hsa_circ_0082222_CBC1	0.380059	0.0379728	2.41202	up	2.13075	2.00969	70.6305	92.1317	6.10591	9.70369	2.58781	2.05468	4.47535	3.93159	2.80803	2.8543	Not Detected	Not Detected	Detected	Detected	Not Detected	Not Detected	0	chr7	128490856	128493675	+	circbase|deepbase	hsa_circ_0082222	hsa_circ_0082222	hsa-circRNA7250-45	2819	963	ENSG00000128591	ENST00000325888	128490857-128490997 exon:ENSE00001504140|128491286-128491414 exon:ENSE00001504139|128491509-128491682 exon:ENSE00001131762|128492645-128492806 exon:ENSE00001131757|128492882-128493085 exon:ENSE00001131750|128493523-128493675 exon:ENSE00001131743	ACAAGCACGTGCCTGGAGAGGTGCGGATGC	2318	FLNC	100	hsa-miR-6805-5p(4);hsa-miR-6085(3);hsa-miR-6763-3p(3);hsa-miR-6813-5p(3);hsa-miR-6848-5p(3);hsa-miR-7974(3);hsa-miR-23a-5p(2);hsa-miR-3189-5p(2);hsa-miR-323a-5p(2);hsa-miR-3622a-5p(2);hsa-miR-4448(2);hsa-miR-4687-3p(2);hsa-miR-4691-5p(2);hsa-miR-4776-3p(2);hsa-miR-5088-5p(2);hsa-miR-5190(2);hsa-miR-564(2);hsa-miR-6721-5p(2);hsa-miR-6766-5p(2);hsa-miR-6789-5p(2);hsa-miR-1178-3p(1);hsa-miR-1182(1);…	20	hsa-miR-6805-5p(4);hsa-miR-6085(3);hsa-miR-6763-3p(3);hsa-miR-6813-5p(3);hsa-miR-6848-5p(3);hsa-miR-7974(3);hsa-miR-23a-5p(2);hsa-miR-3189-5p(2);hsa-miR-323a-5p(2);hsa-miR-3622a-5p(2);hsa-miR-4448(2);hsa-miR-4687-3p(2);hsa-miR-4691-5p(2);hsa-miR-4776-3p(2);hsa-miR-5088-5p(2);hsa-miR-5190(2);hsa-miR-564(2);hsa-miR-6721-5p(2);hsa-miR-6766-5p(2);hsa-miR-6789-5p(2)	-	NM_001458	100	hsa-miR-6805-5p(4);hsa-miR-7974(3);hsa-miR-6763-3p(3);hsa-miR-6085(3);hsa-miR-6848-5p(3);hsa-miR-6813-5p(3);hsa-miR-23a-5p(2);hsa-miR-5088-5p(2);hsa-miR-4776-3p(2);hsa-miR-6789-5p(2);hsa-miR-3622a-5p(2);hsa-miR-5190(2);hsa-miR-4687-3p(2);hsa-miR-6766-5p(2);hsa-miR-3189-5p(2);hsa-miR-4691-5p(2);hsa-miR-6721-5p(2);hsa-miR-564(2);hsa-miR-4448(2);hsa-miR-323a-5p(2);hsa-miR-371b-3p(1);hsa-miR-2861(1);…	20	hsa-miR-6805-5p(4);hsa-miR-7974(3);hsa-miR-6763-3p(3);hsa-miR-6085(3);hsa-miR-6848-5p(3);hsa-miR-6813-5p(3);hsa-miR-23a-5p(2);hsa-miR-5088-5p(2);hsa-miR-4776-3p(2);hsa-miR-6789-5p(2);hsa-miR-3622a-5p(2);hsa-miR-5190(2);hsa-miR-4687-3p(2);hsa-miR-6766-5p(2);hsa-miR-3189-5p(2);hsa-miR-4691-5p(2);hsa-miR-6721-5p(2);hsa-miR-564(2);hsa-miR-4448(2);hsa-miR-323a-5p(2)
hsa-circRNA3383-29_CBC1	0.420122	0.0496001	2.17737	up	1.95985	2.01186	39.782	69.2601	5.73413	9.40235	1.90197	2.06744	3.71976	3.56623	2.11177	2.16295	Not Detected	Not Detected	Detected	Detected	Not Detected	Not Detected	0	chr17	41566816	41577471	+	deepbase	hsa-circRNA3383-29		hsa-circRNA3383-29	10655	1398	ENSG00000067596	ENST00000540306	41566817-41566902 exon:ENSE00000897775|41567759-41567831 exon:ENSE00003610513|41568533-41568618 exon:ENSE00003503300|41569551-41569660 exon:ENSE00003491479|41570049-41570408 exon:ENSE00003617256|41570813-41570957 exon:ENSE00003680781|41571051-41571254 exon:ENSE00003460808|41573549-41573636 exon:ENSE00003587792|41576230-41576327 exon:ENSE00003463253|41577324-41577471 exon:ENSE00003522870	ACCCTCTGCCTGATGCTGAATTTGTGATCA	1659	DHX8	100	hsa-miR-193a-5p(3);hsa-miR-2861(2);hsa-miR-3135b(2);hsa-miR-3154(2);hsa-miR-3663-5p(2);hsa-miR-378h(2);hsa-miR-4518(2);hsa-miR-541-5p(2);hsa-miR-612(2);hsa-miR-6757-5p(2);hsa-miR-6876-3p(2);hsa-miR-6888-3p(2);hsa-miR-8081(2);hsa-miR-1178-5p(1);hsa-miR-1203(1);hsa-miR-1207-5p(1);hsa-miR-1238-5p(1);hsa-miR-1245b-5p(1);hsa-miR-125b-1-3p(1);hsa-miR-1266-5p(1);hsa-miR-127-3p(1);hsa-miR-128-1-5p(1);hsa…	13	hsa-miR-193a-5p(3);hsa-miR-2861(2);hsa-miR-3135b(2);hsa-miR-3154(2);hsa-miR-3663-5p(2);hsa-miR-378h(2);hsa-miR-4518(2);hsa-miR-541-5p(2);hsa-miR-612(2);hsa-miR-6757-5p(2);hsa-miR-6876-3p(2);hsa-miR-6888-3p(2);hsa-miR-8081(2)	-	-	-	-	-	-
hsa-circRNA2409-21_CBC1	0.209267	0.007525	2.55223	up	2.1726	2.30319	43.7355	106.984	5.63987	11.59	2.6802	2.96334	3.84626	4.12127	1.91606	3.64735	Not Detected	Not Detected	Detected	Detected	Not Detected	Not Detected	0	chr14	91636346	91662818	+	deepbase	hsa-circRNA2409-21		hsa-circRNA2409-21	26472	987	ENSG00000133943	ENST00000520328	91636347-91636530 exon:ENSE00001507177|91639633-91639747 exon:ENSE00001692958|91642278-91642400 exon:ENSE00003566785|91647530-91647733 exon:ENSE00003648918|91655254-91655514 exon:ENSE00003496282|91662719-91662818 exon:ENSE00003628714	CCCGCAGACACCTAGGATGGGCCATCCCCA	80017	C14orf159	100	hsa-miR-3922-5p(4);hsa-miR-4786-3p(3);hsa-miR-939-5p(3);hsa-miR-1911-3p(2);hsa-miR-298(2);hsa-miR-3189-3p(2);hsa-miR-3189-5p(2);hsa-miR-331-3p(2);hsa-miR-3692-5p(2);hsa-miR-4292(2);hsa-miR-4298(2);hsa-miR-4660(2);hsa-miR-4676-5p(2);hsa-miR-4685-5p(2);hsa-miR-4722-5p(2);hsa-miR-4734(2);hsa-miR-4739(2);hsa-miR-4749-5p(2);hsa-miR-637(2);hsa-miR-6501-3p(2);hsa-miR-657(2);hsa-miR-661(2);hsa-miR-6735-5…	32	hsa-miR-3922-5p(4);hsa-miR-4786-3p(3);hsa-miR-939-5p(3);hsa-miR-1911-3p(2);hsa-miR-298(2);hsa-miR-3189-3p(2);hsa-miR-3189-5p(2);hsa-miR-331-3p(2);hsa-miR-3692-5p(2);hsa-miR-4292(2);hsa-miR-4298(2);hsa-miR-4660(2);hsa-miR-4676-5p(2);hsa-miR-4685-5p(2);hsa-miR-4722-5p(2);hsa-miR-4734(2);hsa-miR-4739(2);hsa-miR-4749-5p(2);hsa-miR-637(2);hsa-miR-6501-3p(2);hsa-miR-657(2);hsa-miR-661(2);hsa-miR-6735-5…	-	-	-	-	-	-
hsa-circRNA13585-3_CBC1	0.377572	0.0373182	2.70049	up	2.21529	1.99955	29.8691	69.7273	6.20601	22.9138	2.75906	1.9969	3.3652	3.57465	2.92747	5.04325	Not Detected	Not Detected	Detected	Detected	Not Detected	Not Detected	0	chr3	52729205	52738968	-	deepbase	hsa-circRNA13585-3		hsa-circRNA13585-3	9763	1190	ENSG00000016864	ENST00000478968	52729206-52729318 exon:ENSE00003577838|52729437-52729603 exon:ENSE00003664231|52729944-52730056 exon:ENSE00003536986|52730250-52730334 exon:ENSE00003618839|52730558-52730675 exon:ENSE00003674931|52731737-52731950 exon:ENSE00003472174|52734278-52734376 exon:ENSE00003483991|52734461-52734512 exon:ENSE00003649496|52738740-52738968 exon:ENSE00001832171	ATGTCCGCCACCTTGACAGCAGACCGAGGA	55830	GLT8D1	100	hsa-miR-29b-1-5p(2);hsa-miR-326(2);hsa-miR-330-5p(2);hsa-miR-3918(2);hsa-miR-4287(2);hsa-miR-4518(2);hsa-miR-4685-5p(2);hsa-miR-4776-5p(2);hsa-miR-4999-5p(2);hsa-miR-5006-5p(2);hsa-miR-5193(2);hsa-miR-532-3p(2);hsa-miR-6778-3p(2);hsa-miR-6791-3p(2);hsa-miR-6881-3p(2);hsa-let-7f-2-3p(1);hsa-miR-1184(1);hsa-miR-1199-5p(1);hsa-miR-1200(1);hsa-miR-1208(1);hsa-miR-1226-5p(1);hsa-miR-125a-5p(1);hsa-miR…	15	hsa-miR-29b-1-5p(2);hsa-miR-326(2);hsa-miR-330-5p(2);hsa-miR-3918(2);hsa-miR-4287(2);hsa-miR-4518(2);hsa-miR-4685-5p(2);hsa-miR-4776-5p(2);hsa-miR-4999-5p(2);hsa-miR-5006-5p(2);hsa-miR-5193(2);hsa-miR-532-3p(2);hsa-miR-6778-3p(2);hsa-miR-6791-3p(2);hsa-miR-6881-3p(2)	-	-	-	-	-	-
hsa_circ_0104994_CBC1	0.360894	0.0331232	2.19897	up	2.06163	2.00739	40.0801	102.307	6.02519	9.61849	2.39658	2.04124	3.73045	4.0622	2.6751	2.73077	Not Detected	Not Detected	Detected	Detected	Not Detected	Not Detected	0	chr16	11602571	11610163	-	Rybak-Wolf2015	hsa_circ_0104994	hsa_circ_0104994		7592	622	ENSG00000188897	ENST00000598234	11602572-11602711 exon:ENSE00003189996|11608215-11608395 exon:ENSE00003109264|11609785-11609919 exon:ENSE00003110723|11609998-11610163 exon:ENSE00003010379	ACCACTAGCTTGGAGTGCCACCCTGGGCCG	388210	CTD-3088G3.8	100	hsa-miR-4722-5p(4);hsa-miR-2392(3);hsa-let-7a-2-3p(2);hsa-miR-1182(2);hsa-miR-1287-5p(2);hsa-miR-1291(2);hsa-miR-146b-3p(2);hsa-miR-1538(2);hsa-miR-24-3p(2);hsa-miR-3619-5p(2);hsa-miR-3937(2);hsa-miR-4260(2);hsa-miR-4673(2);hsa-miR-4695-5p(2);hsa-miR-4745-3p(2);hsa-miR-4763-3p(2);hsa-miR-6075(2);hsa-miR-663b(2);hsa-miR-6728-5p(2);hsa-miR-6776-5p(2);hsa-miR-6791-3p(2);hsa-miR-6815-5p(2);hsa-miR-71…	24	hsa-miR-4722-5p(4);hsa-miR-2392(3);hsa-let-7a-2-3p(2);hsa-miR-1182(2);hsa-miR-1287-5p(2);hsa-miR-1291(2);hsa-miR-146b-3p(2);hsa-miR-1538(2);hsa-miR-24-3p(2);hsa-miR-3619-5p(2);hsa-miR-3937(2);hsa-miR-4260(2);hsa-miR-4673(2);hsa-miR-4695-5p(2);hsa-miR-4745-3p(2);hsa-miR-4763-3p(2);hsa-miR-6075(2);hsa-miR-663b(2);hsa-miR-6728-5p(2);hsa-miR-6776-5p(2);hsa-miR-6791-3p(2);hsa-miR-6815-5p(2);hsa-miR-71…	-	None	100	hsa-miR-4739(23);hsa-miR-4728-5p(17);hsa-miR-4459(17);hsa-miR-6797-5p(16);hsa-miR-765(14);hsa-miR-7106-5p(14);hsa-miR-5787(14);hsa-miR-7851-3p(14);hsa-miR-661(13);hsa-miR-5196-5p(13);hsa-miR-6795-5p(13);hsa-miR-6825-5p(13);hsa-miR-1249-5p(13);hsa-miR-1285-3p(12);hsa-miR-1273h-5p(12);hsa-miR-6891-5p(11);hsa-miR-4722-5p(11);hsa-miR-6778-5p(11);hsa-miR-8089(11);hsa-miR-7111-5p(11);hsa-miR-4656(11);h…	100	hsa-miR-4739(23);hsa-miR-4728-5p(17);hsa-miR-4459(17);hsa-miR-6797-5p(16);hsa-miR-765(14);hsa-miR-7106-5p(14);hsa-miR-5787(14);hsa-miR-7851-3p(14);hsa-miR-661(13);hsa-miR-5196-5p(13);hsa-miR-6795-5p(13);hsa-miR-6825-5p(13);hsa-miR-1249-5p(13);hsa-miR-1285-3p(12);hsa-miR-1273h-5p(12);hsa-miR-6891-5p(11);hsa-miR-4722-5p(11);hsa-miR-6778-5p(11);hsa-miR-8089(11);hsa-miR-7111-5p(11);hsa-miR-4656(11);h…
hsa_circ_0127573_CBC1	0.368192	0.0349527	3.80308	up	1.9663	1.9971	79.2535	206.784	5.84735	9.48445	1.94572	1.98267	4.6338	4.98934	2.33302	2.41977	Not Detected	Not Detected	Detected	Detected	Not Detected	Not Detected	0	chr5	11082807	11144860	-	Rybak-Wolf2015	hsa_circ_0127573	hsa_circ_0127573		62053	62053	ENSG00000169862	ENST00000304623	---	ATAAGGAGCTCATCGATCATCTCAGCTTGG	1501	CTNND2	100	hsa-miR-4739(41);hsa-miR-8089(33);hsa-miR-608(31);hsa-miR-6782-5p(31);hsa-miR-4722-5p(29);hsa-miR-4763-3p(29);hsa-miR-5787(29);hsa-miR-6754-5p(27);hsa-miR-6797-5p(26);hsa-miR-6780a-5p(25);hsa-miR-1249-5p(24);hsa-miR-4656(24);hsa-miR-6848-5p(24);hsa-miR-6856-5p(24);hsa-miR-149-3p(23);hsa-miR-3154(23);hsa-miR-3162-5p(23);hsa-miR-3192-5p(23);hsa-miR-328-5p(23);hsa-miR-5001-5p(23);hsa-miR-6758-5p(23)…	100	hsa-miR-4739(41);hsa-miR-8089(33);hsa-miR-608(31);hsa-miR-6782-5p(31);hsa-miR-4722-5p(29);hsa-miR-4763-3p(29);hsa-miR-5787(29);hsa-miR-6754-5p(27);hsa-miR-6797-5p(26);hsa-miR-6780a-5p(25);hsa-miR-1249-5p(24);hsa-miR-4656(24);hsa-miR-6848-5p(24);hsa-miR-6856-5p(24);hsa-miR-149-3p(23);hsa-miR-3154(23);hsa-miR-3162-5p(23);hsa-miR-3192-5p(23);hsa-miR-328-5p(23);hsa-miR-5001-5p(23);hsa-miR-6758-5p(23)…	-	ENST00000304623.8	100	hsa-miR-4739(21);hsa-miR-6751-5p(16);hsa-miR-6782-5p(15);hsa-miR-608(14);hsa-miR-3192-5p(14);hsa-miR-5787(14);hsa-miR-4722-5p(13);hsa-miR-6744-3p(13);hsa-miR-6797-5p(12);hsa-miR-149-3p(12);hsa-miR-4685-5p(12);hsa-miR-7161-3p(12);hsa-miR-619-5p(12);hsa-miR-2467-3p(12);hsa-miR-5001-5p(11);hsa-miR-7111-5p(11);hsa-miR-6856-5p(11);hsa-miR-3154(11);hsa-miR-3934-3p(11);hsa-miR-6510-5p(11);hsa-miR-5001-3…	100	hsa-miR-4739(21);hsa-miR-6751-5p(16);hsa-miR-6782-5p(15);hsa-miR-608(14);hsa-miR-3192-5p(14);hsa-miR-5787(14);hsa-miR-4722-5p(13);hsa-miR-6744-3p(13);hsa-miR-6797-5p(12);hsa-miR-149-3p(12);hsa-miR-4685-5p(12);hsa-miR-7161-3p(12);hsa-miR-619-5p(12);hsa-miR-2467-3p(12);hsa-miR-5001-5p(11);hsa-miR-7111-5p(11);hsa-miR-6856-5p(11);hsa-miR-3154(11);hsa-miR-3934-3p(11);hsa-miR-6510-5p(11);hsa-miR-5001-3…
hsa-circRNA2727-67_CBC1	0.342091	0.0289778	2.23726	up	2.82003	2.45586	33.2144	102.593	5.95722	20.2498	3.2328	3.09446	3.49111	4.06548	2.53181	4.78768	Not Detected	Not Detected	Detected	Detected	Not Detected	Not Detected	0	chr15	90969341	90972898	+	deepbase	hsa-circRNA2727-67		hsa-circRNA2727-67	3557	235	ENSG00000140575	ENST00000268182	90969342-90969498 exon:ENSE00003586125|90972821-90972898 exon:ENSE00003643294	ATTGGATTGCCTAAGGTGGATGGAAGCATG	8826	IQGAP1	47	hsa-miR-1200(1);hsa-miR-1233-5p(1);hsa-miR-1249-5p(1);hsa-miR-1253(1);hsa-miR-1275(1);hsa-miR-132-5p(1);hsa-miR-141-5p(1);hsa-miR-145-5p(1);hsa-miR-182-5p(1);hsa-miR-185-5p(1);hsa-miR-211-3p(1);hsa-miR-22-5p(1);hsa-miR-23c(1);hsa-miR-30b-3p(1);hsa-miR-30c-1-3p(1);hsa-miR-3127-3p(1);hsa-miR-3175(1);hsa-miR-3189-5p(1);hsa-miR-331-5p(1);hsa-miR-3663-5p(1);hsa-miR-3927-3p(1);hsa-miR-4252(1);hsa-miR-4…	-	-	-	-	-	-	-	-
hsa_circ_0030010_CBC1	0.183082	0.00312424	2.09684	up	17.237	14.4443	261.683	672.684	23.5484	53.547	5.57709	5.51608	6.32546	6.6981	5.21535	6.4896	Detected	Detected	Detected	Detected	Not Detected	Detected	0	chr13	37586328	37596217	-	circbase|deepbase	hsa_circ_0030010	hsa_circ_0030010	hsa-circRNA10253-5	9889	507	ENSG00000102710	ENST00000484078	37586329-37586434 exon:ENSE00003489912|37591382-37591501 exon:ENSE00003477325|37593479-37593534 exon:ENSE00003611552|37595585-37595739 exon:ENSE00003691353|37596148-37596217 exon:ENSE00003543088	AGTCACAGGCAGCTGGAACCACGGCCACCC	55578	SUPT20H	98	hsa-miR-7851-3p(3);hsa-miR-197-5p(2);hsa-miR-3132(2);hsa-miR-3187-5p(2);hsa-miR-3192-5p(2);hsa-miR-614(2);hsa-miR-6726-5p(2);hsa-miR-6765-3p(2);hsa-miR-6855-5p(2);hsa-miR-1224-5p(1);hsa-miR-1226-5p(1);hsa-miR-1229-5p(1);hsa-miR-1233-3p(1);hsa-miR-1254(1);hsa-miR-1271-3p(1);hsa-miR-1275(1);hsa-miR-134-5p(1);hsa-miR-1343-3p(1);hsa-miR-1587(1);hsa-miR-188-3p(1);hsa-miR-199a-5p(1);hsa-miR-22-3p(1);hs…	9	hsa-miR-7851-3p(3);hsa-miR-197-5p(2);hsa-miR-3132(2);hsa-miR-3187-5p(2);hsa-miR-3192-5p(2);hsa-miR-614(2);hsa-miR-6726-5p(2);hsa-miR-6765-3p(2);hsa-miR-6855-5p(2)	-	NM_001014286	98	hsa-miR-7851-3p(3);hsa-miR-3192-5p(2);hsa-miR-6726-5p(2);hsa-miR-197-5p(2);hsa-miR-6855-5p(2);hsa-miR-6765-3p(2);hsa-miR-614(2);hsa-miR-3187-5p(2);hsa-miR-3132(2);hsa-miR-3678-3p(1);hsa-miR-3934-3p(1);hsa-miR-3120-5p(1);hsa-miR-2861(1);hsa-miR-3689c(1);hsa-miR-6860(1);hsa-miR-4433a-3p(1);hsa-miR-4776-3p(1);hsa-miR-6858-5p(1);hsa-miR-30c-2-3p(1);hsa-miR-3064-5p(1);hsa-miR-4690-3p(1);hsa-miR-647(1)…	9	hsa-miR-7851-3p(3);hsa-miR-3192-5p(2);hsa-miR-6726-5p(2);hsa-miR-197-5p(2);hsa-miR-6855-5p(2);hsa-miR-6765-3p(2);hsa-miR-614(2);hsa-miR-3187-5p(2);hsa-miR-3132(2)
hsa_circ_0095972_CBC1	0.358708	0.0326934	2.16822	up	2.26883	3.71502	53.7457	116.525	8.48508	24.3121	2.84397	3.68806	4.11552	4.23241	3.62862	5.16227	Not Detected	Not Detected	Detected	Detected	Not Detected	Not Detected	0	chr11	57076221	57076448	-	Rybak-Wolf2015	hsa_circ_0095972	hsa_circ_0095972		227	227	ENSG00000149115	ENST00000528882	---	CTGAGGGATTTGGAGGCCACAGCCAGGCCA	85456	TNKS1BP1	69	hsa-miR-1913(2);hsa-miR-3191-5p(2);hsa-miR-324-3p(2);hsa-miR-6738-3p(2);hsa-miR-1273h-3p(1);hsa-miR-1288-3p(1);hsa-miR-1343-3p(1);hsa-miR-1538(1);hsa-miR-18a-3p(1);hsa-miR-214-5p(1);hsa-miR-223-3p(1);hsa-miR-2861(1);hsa-miR-3120-5p(1);hsa-miR-3126-3p(1);hsa-miR-3157-3p(1);hsa-miR-3176(1);hsa-miR-330-5p(1);hsa-miR-331-3p(1);hsa-miR-346(1);hsa-miR-3622a-3p(1);hsa-miR-3692-3p(1);hsa-miR-3922-3p(1);h…	4	hsa-miR-1913(2);hsa-miR-3191-5p(2);hsa-miR-324-3p(2);hsa-miR-6738-3p(2)	-	ENST00000532437.1	69	hsa-miR-324-3p(2);hsa-miR-1913(2);hsa-miR-6738-3p(2);hsa-miR-3191-5p(2);hsa-miR-3120-5p(1);hsa-miR-2861(1);hsa-miR-4707-3p(1);hsa-miR-668-3p(1);hsa-miR-6791-5p(1);hsa-miR-6508-3p(1);hsa-miR-1538(1);hsa-miR-6763-3p(1);hsa-miR-6736-3p(1);hsa-miR-6764-5p(1);hsa-miR-6821-3p(1);hsa-miR-6748-3p(1);hsa-miR-6882-3p(1);hsa-miR-3922-3p(1);hsa-miR-455-3p(1);hsa-miR-6511b-5p(1);hsa-miR-6849-3p(1);hsa-miR-568…	4	hsa-miR-324-3p(2);hsa-miR-1913(2);hsa-miR-6738-3p(2);hsa-miR-3191-5p(2)
hsa-circRNA15918-22_CBC1	0.308945	0.0225655	3.99044	up	2.24587	1.99182	134.953	156.542	13.9338	24.1467	2.80963	1.95278	5.36388	4.61594	4.37735	5.14959	Not Detected	Not Detected	Detected	Detected	Not Detected	Not Detected	0	chr9	126202638	126520101	-	deepbase	hsa-circRNA15918-22		hsa-circRNA15918-22	317463	1002	ENSG00000119522	ENST00000473039	126202639-126202770 exon:ENSE00003518439|126212972-126213028 exon:ENSE00003649909|126214555-126214626 exon:ENSE00003485358|126319849-126319974 exon:ENSE00003674985|126345448-126345549 exon:ENSE00003593896|126371715-126371760 exon:ENSE00003670675|126392655-126392755 exon:ENSE00003648097|126414292-126414402 exon:ENSE00003525774|126429305-126429358 exon:ENSE00003578529|126433570-126433650 exon:ENSE0…	GTCCACTTTGGACAGCCTCACAGTTAGCCA	57706	DENND1A	100	hsa-miR-1229-5p(2);hsa-miR-3190-5p(2);hsa-miR-3192-5p(2);hsa-miR-4732-5p(2);hsa-miR-661(2);hsa-miR-6742-5p(2);hsa-miR-6778-5p(2);hsa-miR-6782-5p(2);hsa-miR-6820-5p(2);hsa-miR-6890-5p(2);hsa-miR-7155-5p(2);hsa-miR-7156-3p(2);hsa-miR-7161-3p(2);hsa-let-7a-5p(1);hsa-let-7c-5p(1);hsa-let-7d-5p(1);hsa-let-7e-5p(1);hsa-let-7g-5p(1);hsa-miR-1181(1);hsa-miR-1185-1-3p(1);hsa-miR-1237-5p(1);hsa-miR-1270(1)…	13	hsa-miR-1229-5p(2);hsa-miR-3190-5p(2);hsa-miR-3192-5p(2);hsa-miR-4732-5p(2);hsa-miR-661(2);hsa-miR-6742-5p(2);hsa-miR-6778-5p(2);hsa-miR-6782-5p(2);hsa-miR-6820-5p(2);hsa-miR-6890-5p(2);hsa-miR-7155-5p(2);hsa-miR-7156-3p(2);hsa-miR-7161-3p(2)	-	-	-	-	-	-
hsa_circ_0086906_CBC1	0.419012	0.0491611	2.77537	up	1.95639	4.04806	101.367	115.518	9.50268	19.6087	1.88109	3.81215	4.9639	4.22108	3.79584	4.72212	Not Detected	Not Detected	Detected	Detected	Not Detected	Not Detected	0	chr9	35704665	35706363	-	circbase|deepbase	hsa_circ_0086906	hsa_circ_0086906	hsa-circRNA15745-24	1698	690	ENSG00000137076	ENST00000314888	35704666-35704812 exon:ENSE00000928249|35705548-35705667 exon:ENSE00003502206|35705747-35705848 exon:ENSE00003576729|35705959-35706108 exon:ENSE00003602577|35706193-35706363 exon:ENSE00000928253	AGAGTCTCTGAGAAGGTGTCCCAGATGGCG	7094	TLN1	100	hsa-miR-1205(3);hsa-miR-24-3p(2);hsa-miR-432-5p(2);hsa-miR-4437(2);hsa-miR-449c-5p(2);hsa-miR-497-5p(2);hsa-miR-6511b-5p(2);hsa-miR-6736-3p(2);hsa-miR-6791-3p(2);hsa-let-7a-2-3p(1);hsa-miR-106b-3p(1);hsa-miR-1180-5p(1);hsa-miR-1182(1);hsa-miR-1183(1);hsa-miR-1184(1);hsa-miR-1202(1);hsa-miR-1204(1);hsa-miR-1226-3p(1);hsa-miR-1227-3p(1);hsa-miR-1248(1);hsa-miR-1254(1);hsa-miR-1266-5p(1);hsa-miR-127…	9	hsa-miR-1205(3);hsa-miR-24-3p(2);hsa-miR-432-5p(2);hsa-miR-4437(2);hsa-miR-449c-5p(2);hsa-miR-497-5p(2);hsa-miR-6511b-5p(2);hsa-miR-6736-3p(2);hsa-miR-6791-3p(2)	-	NM_006289	100	hsa-miR-1205(3);hsa-miR-6511b-5p(2);hsa-miR-6791-3p(2);hsa-miR-449c-5p(2);hsa-miR-6736-3p(2);hsa-miR-497-5p(2);hsa-miR-4437(2);hsa-miR-24-3p(2);hsa-miR-432-5p(2);hsa-miR-3677-5p(1);hsa-miR-656-5p(1);hsa-miR-370-3p(1);hsa-miR-133a-3p(1);hsa-miR-1266-5p(1);hsa-miR-23a-5p(1);hsa-miR-329-5p(1);hsa-miR-6744-3p(1);hsa-miR-4741(1);hsa-miR-372-3p(1);hsa-miR-665(1);hsa-miR-409-5p(1);hsa-miR-3937(1);hsa-mi…	9	hsa-miR-1205(3);hsa-miR-6511b-5p(2);hsa-miR-6791-3p(2);hsa-miR-449c-5p(2);hsa-miR-6736-3p(2);hsa-miR-497-5p(2);hsa-miR-4437(2);hsa-miR-24-3p(2);hsa-miR-432-5p(2)
hsa_circ_0000192_CBC1	0.289739	0.0194312	3.11157	up	5.40904	2.0561	72.4412	178.543	5.96226	18.182	4.10806	2.30386	4.50934	4.79356	2.54154	4.56349	Not Detected	Not Detected	Detected	Detected	Not Detected	Not Detected	0	chr1	230313963	230339036	+	circbase|Rybak-Wolf2015|deepbase	hsa_circ_0000192	hsa_circ_0000192	hsa-circRNA786-1	25073	248	ENSG00000143641	ENST00000543760	230313964-230314057 exon:ENSE00003662413|230338883-230339036 exon:ENSE00003513365	CACCCGGCATGACCAGAGGACTGGAATGAA	2590	GALNT2	30	hsa-miR-1182(2);hsa-miR-1203(1);hsa-miR-1249-5p(1);hsa-miR-136-3p(1);hsa-miR-136-5p(1);hsa-miR-149-3p(1);hsa-miR-3190-5p(1);hsa-miR-3619-3p(1);hsa-miR-3656(1);hsa-miR-412-3p(1);hsa-miR-432-3p(1);hsa-miR-4518(1);hsa-miR-4529-5p(1);hsa-miR-4639-3p(1);hsa-miR-4691-5p(1);hsa-miR-4701-5p(1);hsa-miR-4756-5p(1);hsa-miR-4767(1);hsa-miR-5007-5p(1);hsa-miR-518c-5p(1);hsa-miR-585-3p(1);hsa-miR-6130(1);hsa-m…	1	hsa-miR-1182(2)	hsa_circ_001906	NM_004481	30	hsa-miR-1182(2);hsa-miR-3656(1);hsa-miR-6816-5p(1);hsa-miR-4639-3p(1);hsa-miR-3190-5p(1);hsa-miR-585-3p(1);hsa-miR-4518(1);hsa-miR-136-3p(1);hsa-miR-4691-5p(1);hsa-miR-6515-5p(1);hsa-miR-7109-5p(1);hsa-miR-6797-5p(1);hsa-miR-6757-5p(1);hsa-miR-4529-5p(1);hsa-miR-6830-3p(1);hsa-miR-4756-5p(1);hsa-miR-136-5p(1);hsa-miR-1249-5p(1);hsa-miR-6130(1);hsa-miR-1203(1);hsa-miR-518c-5p(1);hsa-miR-412-3p(1);…	1	hsa-miR-1182(2)
hsa_circ_0002637_CBC1	0.205387	0.00699198	2.6768	up	2.24908	2.41085	59.4408	72.3457	5.83399	18.2924	2.81448	3.06117	4.24849	3.6206	2.30873	4.57682	Not Detected	Not Detected	Detected	Detected	Not Detected	Not Detected	0	chr17	1383820	1384179	-	circbase|Rybak-Wolf2015|deepbase	hsa_circ_0002637	hsa_circ_0002637	hsa-circRNA11257-45	359	279	ENSG00000197879	ENST00000359786	1383821-1383919 exon:ENSE00003531442|1384000-1384179 exon:ENSE00003692646	GAGGATGAAGTGGAGGGTGCCCCCGTGGGT	4641	MYO1C	71	hsa-miR-412-3p(2);hsa-let-7b-5p(1);hsa-miR-1236-3p(1);hsa-miR-1265(1);hsa-miR-141-5p(1);hsa-miR-150-3p(1);hsa-miR-152-5p(1);hsa-miR-193b-3p(1);hsa-miR-218-1-3p(1);hsa-miR-218-2-3p(1);hsa-miR-25-5p(1);hsa-miR-3127-3p(1);hsa-miR-3142(1);hsa-miR-3184-3p(1);hsa-miR-3188(1);hsa-miR-326(1);hsa-miR-328-3p(1);hsa-miR-330-5p(1);hsa-miR-3605-5p(1);hsa-miR-3653-5p(1);hsa-miR-378a-5p(1);hsa-miR-4459(1);hsa-m…	1	hsa-miR-412-3p(2)	-	NM_001080779	71	hsa-miR-412-3p(2);hsa-miR-8082(1);hsa-miR-4733-3p(1);hsa-miR-6757-3p(1);hsa-miR-3653-5p(1);hsa-miR-6881-3p(1);hsa-miR-5587-5p(1);hsa-miR-3142(1);hsa-miR-665(1);hsa-miR-6732-5p(1);hsa-miR-637(1);hsa-miR-7108-5p(1);hsa-miR-6851-3p(1);hsa-miR-5193(1);hsa-let-7b-5p(1);hsa-miR-25-5p(1);hsa-miR-6751-5p(1);hsa-miR-5190(1);hsa-miR-152-5p(1);hsa-miR-6072(1);hsa-miR-4755-5p(1);hsa-miR-218-2-3p(1);hsa-miR-6…	1	hsa-miR-412-3p(2)
hsa_circ_0097623_CBC1	0.379975	0.0379415	3.53067	up	2.25835	2.1581	205.489	54.3971	6.26563	19.4731	2.82799	2.68679	5.98031	3.28248	2.99503	4.70686	Not Detected	Not Detected	Detected	Detected	Not Detected	Not Detected	0	chr12	12288108	12317496	-	Rybak-Wolf2015|deepbase	hsa_circ_0097623	hsa_circ_0097623	hsa-circRNA9845-32	29388	1971	ENSG00000070018	ENST00000261349	12288109-12288234 exon:ENSE00000482178|12291259-12291468 exon:ENSE00000721632|12300300-12300490 exon:ENSE00000721639|12301876-12302087 exon:ENSE00000721644|12303770-12303972 exon:ENSE00000721649|12311763-12312089 exon:ENSE00000721654|12312714-12312898 exon:ENSE00000721658|12315127-12315353 exon:ENSE00000721663|12317207-12317496 exon:ENSE00000721668	AGCTATCATGTGGAGGTTCCAACCCCTGTG	4040	LRP6	100	hsa-miR-760(3);hsa-miR-1182(2);hsa-miR-1207-5p(2);hsa-miR-1291(2);hsa-miR-216a-3p(2);hsa-miR-2467-3p(2);hsa-miR-3064-5p(2);hsa-miR-3153(2);hsa-miR-330-5p(2);hsa-miR-3913-5p(2);hsa-miR-4314(2);hsa-miR-4436b-3p(2);hsa-miR-4476(2);hsa-miR-4519(2);hsa-miR-4676-5p(2);hsa-miR-4688(2);hsa-miR-4758-5p(2);hsa-miR-5189-5p(2);hsa-miR-612(2);hsa-miR-6510-5p(2);hsa-miR-6511a-5p(2);hsa-miR-659-5p(2);hsa-miR-66…	31	hsa-miR-760(3);hsa-miR-1182(2);hsa-miR-1207-5p(2);hsa-miR-1291(2);hsa-miR-216a-3p(2);hsa-miR-2467-3p(2);hsa-miR-3064-5p(2);hsa-miR-3153(2);hsa-miR-330-5p(2);hsa-miR-3913-5p(2);hsa-miR-4314(2);hsa-miR-4436b-3p(2);hsa-miR-4476(2);hsa-miR-4519(2);hsa-miR-4676-5p(2);hsa-miR-4688(2);hsa-miR-4758-5p(2);hsa-miR-5189-5p(2);hsa-miR-612(2);hsa-miR-6510-5p(2);hsa-miR-6511a-5p(2);hsa-miR-659-5p(2);hsa-miR-66…	-	NM_002336	100	hsa-miR-760(3);hsa-miR-3064-5p(2);hsa-miR-2467-3p(2);hsa-miR-6807-5p(2);hsa-miR-6876-3p(2);hsa-miR-1207-5p(2);hsa-miR-6510-5p(2);hsa-miR-1182(2);hsa-miR-4436b-3p(2);hsa-miR-3913-5p(2);hsa-miR-4314(2);hsa-miR-6884-5p(2);hsa-miR-663a(2);hsa-miR-6729-3p(2);hsa-miR-7107-3p(2);hsa-miR-216a-3p(2);hsa-miR-3153(2);hsa-miR-612(2);hsa-miR-6860(2);hsa-miR-6721-5p(2);hsa-miR-6511a-5p(2);hsa-miR-6879-5p(2);hs…	31	hsa-miR-760(3);hsa-miR-3064-5p(2);hsa-miR-2467-3p(2);hsa-miR-6807-5p(2);hsa-miR-6876-3p(2);hsa-miR-1207-5p(2);hsa-miR-6510-5p(2);hsa-miR-1182(2);hsa-miR-4436b-3p(2);hsa-miR-3913-5p(2);hsa-miR-4314(2);hsa-miR-6884-5p(2);hsa-miR-663a(2);hsa-miR-6729-3p(2);hsa-miR-7107-3p(2);hsa-miR-216a-3p(2);hsa-miR-3153(2);hsa-miR-612(2);hsa-miR-6860(2);hsa-miR-6721-5p(2);hsa-miR-6511a-5p(2);hsa-miR-6879-5p(2);hs…
hsa_circ_0114343_CBC1	0.182858	0.00161887	2.42801	up	1.98719	2.05712	28.8554	48.9448	5.60928	11.2871	2.07894	2.30946	3.32724	3.17872	1.86196	3.58373	Not Detected	Not Detected	Detected	Detected	Not Detected	Not Detected	0	chr1	86047610	86048307	+	Rybak-Wolf2015|deepbase	hsa_circ_0114343	hsa_circ_0114343	hsa-circRNA373	697	566	ENSG00000142871	ENST00000451137	86047611-86047967 exon:ENSE00000956872|86048099-86048307 exon:ENSE00000956873	TACAGCAGCCTGAAACTCAGTCAGAGGGCA	3491	CYR61	93	hsa-miR-296-3p(3);hsa-miR-4298(2);hsa-miR-4708-3p(2);hsa-miR-5685(2);hsa-miR-6754-5p(2);hsa-miR-6823-5p(2);hsa-miR-103a-3p(1);hsa-miR-1180-5p(1);hsa-miR-1247-5p(1);hsa-miR-1256(1);hsa-miR-128-2-5p(1);hsa-miR-141-3p(1);hsa-miR-181d-5p(1);hsa-miR-185-3p(1);hsa-miR-1915-5p(1);hsa-miR-200a-3p(1);hsa-miR-2682-3p(1);hsa-miR-302d-5p(1);hsa-miR-3074-3p(1);hsa-miR-3122(1);hsa-miR-3142(1);hsa-miR-3188(1);h…	6	hsa-miR-296-3p(3);hsa-miR-4298(2);hsa-miR-4708-3p(2);hsa-miR-5685(2);hsa-miR-6754-5p(2);hsa-miR-6823-5p(2)	-	NM_001554	93	hsa-miR-296-3p(3);hsa-miR-6823-5p(2);hsa-miR-6754-5p(2);hsa-miR-5685(2);hsa-miR-4708-3p(2);hsa-miR-4298(2);hsa-miR-4491(1);hsa-miR-4420(1);hsa-miR-5094(1);hsa-miR-3074-3p(1);hsa-miR-185-3p(1);hsa-miR-4691-5p(1);hsa-miR-4741(1);hsa-miR-3142(1);hsa-miR-3122(1);hsa-miR-1247-5p(1);hsa-miR-3937(1);hsa-miR-8055(1);hsa-miR-1915-5p(1);hsa-miR-4690-3p(1);hsa-miR-1180-5p(1);hsa-miR-92a-1-5p(1);hsa-miR-4259…	6	hsa-miR-296-3p(3);hsa-miR-6823-5p(2);hsa-miR-6754-5p(2);hsa-miR-5685(2);hsa-miR-4708-3p(2);hsa-miR-4298(2)
hsa-circRNA3078-7_CBC1	0.386377	0.0397137	3.15705	up	2.29079	1.97608	39.9577	68.8909	6.31532	29.1084	2.87399	1.8769	3.72606	3.55896	3.05402	5.49562	Not Detected	Not Detected	Detected	Detected	Not Detected	Not Detected	0	chr16	68893786	68953122	+	deepbase	hsa-circRNA3078-7		hsa-circRNA3078-7	59336	2033	ENSG00000103047	ENST00000261778	68893787-68894427 exon:ENSE00003546296|68896848-68896964 exon:ENSE00003655292|68900982-68901123 exon:ENSE00001111643|68909057-68909193 exon:ENSE00001111640|68912021-68912183 exon:ENSE00001111651|68914451-68914533 exon:ENSE00003641791|68934337-68934449 exon:ENSE00003662500|68936231-68936407 exon:ENSE00003479359|68941346-68941478 exon:ENSE00000844411|68943114-68943305 exon:ENSE00000691140|68952988-…	GGAGGAGCTGTTCAGGCTCGGGCTCAAGTT	79613	TANGO6	100	hsa-miR-6721-5p(4);hsa-miR-8052(3);hsa-miR-1183(2);hsa-miR-1226-3p(2);hsa-miR-1266-5p(2);hsa-miR-150-3p(2);hsa-miR-298(2);hsa-miR-3135b(2);hsa-miR-3180-3p(2);hsa-miR-3679-5p(2);hsa-miR-4298(2);hsa-miR-4436a(2);hsa-miR-4507(2);hsa-miR-4515(2);hsa-miR-4518(2);hsa-miR-4531(2);hsa-miR-4656(2);hsa-miR-4686(2);hsa-miR-4688(2);hsa-miR-4731-5p(2);hsa-miR-4778-3p(2);hsa-miR-5088-5p(2);hsa-miR-513b-3p(2);h…	30	hsa-miR-6721-5p(4);hsa-miR-8052(3);hsa-miR-1183(2);hsa-miR-1226-3p(2);hsa-miR-1266-5p(2);hsa-miR-150-3p(2);hsa-miR-298(2);hsa-miR-3135b(2);hsa-miR-3180-3p(2);hsa-miR-3679-5p(2);hsa-miR-4298(2);hsa-miR-4436a(2);hsa-miR-4507(2);hsa-miR-4515(2);hsa-miR-4518(2);hsa-miR-4531(2);hsa-miR-4656(2);hsa-miR-4686(2);hsa-miR-4688(2);hsa-miR-4731-5p(2);hsa-miR-4778-3p(2);hsa-miR-5088-5p(2);hsa-miR-513b-3p(2);h…	-	-	-	-	-	-
hsa_circ_0010618_CBC1	0.228093	0.0106216	2.0734	up	8.07445	4.50604	140.952	315.716	18.3688	30.1222	4.61638	3.96166	5.43023	5.57249	4.82669	5.55801	Not Detected	Not Detected	Detected	Detected	Not Detected	Not Detected	0	chr1	22161171	22176991	-	circbase|deepbase	hsa_circ_0010618	hsa_circ_0010618	hsa-circRNA8353-3	15820	3562	ENSG00000142798	ENST00000374695	22161172-22161438 exon:ENSE00001386724|22162033-22162130 exon:ENSE00001389172|22163295-22163499 exon:ENSE00001373155|22165318-22165578 exon:ENSE00001390016|22165864-22166043 exon:ENSE00001390183|22166315-22166510 exon:ENSE00001371652|22167594-22167778 exon:ENSE00001381747|22168032-22168166 exon:ENSE00001364411|22168495-22168635 exon:ENSE00001369747|22168732-22168873 exon:ENSE00001364430|22169263-…	TGCTGCTTGTGCAAGACCCACGGCTCCCTG	3339	HSPG2	100	hsa-miR-661(12);hsa-miR-6860(12);hsa-miR-3620-5p(10);hsa-miR-612(10);hsa-miR-939-5p(10);hsa-miR-185-3p(9);hsa-miR-3187-5p(9);hsa-miR-4763-3p(9);hsa-miR-1538(8);hsa-miR-2861(8);hsa-miR-5189-5p(8);hsa-miR-6765-3p(8);hsa-miR-6827-5p(8);hsa-miR-3692-5p(7);hsa-miR-6787-5p(7);hsa-miR-6791-5p(7);hsa-miR-6882-3p(7);hsa-miR-1207-5p(6);hsa-miR-149-3p(6);hsa-miR-1909-3p(6);hsa-miR-346(6);hsa-miR-3622b-5p(6)…	100	hsa-miR-661(12);hsa-miR-6860(12);hsa-miR-3620-5p(10);hsa-miR-612(10);hsa-miR-939-5p(10);hsa-miR-185-3p(9);hsa-miR-3187-5p(9);hsa-miR-4763-3p(9);hsa-miR-1538(8);hsa-miR-2861(8);hsa-miR-5189-5p(8);hsa-miR-6765-3p(8);hsa-miR-6827-5p(8);hsa-miR-3692-5p(7);hsa-miR-6787-5p(7);hsa-miR-6791-5p(7);hsa-miR-6882-3p(7);hsa-miR-1207-5p(6);hsa-miR-149-3p(6);hsa-miR-1909-3p(6);hsa-miR-346(6);hsa-miR-3622b-5p(6)…	-	NM_005529	100	hsa-miR-6860(12);hsa-miR-661(12);hsa-miR-3620-5p(10);hsa-miR-612(10);hsa-miR-939-5p(10);hsa-miR-4763-3p(9);hsa-miR-185-3p(9);hsa-miR-3187-5p(9);hsa-miR-6765-3p(8);hsa-miR-6827-5p(8);hsa-miR-2861(8);hsa-miR-1538(8);hsa-miR-5189-5p(8);hsa-miR-6787-5p(7);hsa-miR-6791-5p(7);hsa-miR-3692-5p(7);hsa-miR-6882-3p(7);hsa-miR-4726-5p(6);hsa-miR-6889-5p(6);hsa-miR-6861-5p(6);hsa-miR-1909-3p(6);hsa-miR-1207-5…	100	hsa-miR-6860(12);hsa-miR-661(12);hsa-miR-3620-5p(10);hsa-miR-612(10);hsa-miR-939-5p(10);hsa-miR-4763-3p(9);hsa-miR-185-3p(9);hsa-miR-3187-5p(9);hsa-miR-6765-3p(8);hsa-miR-6827-5p(8);hsa-miR-2861(8);hsa-miR-1538(8);hsa-miR-5189-5p(8);hsa-miR-6787-5p(7);hsa-miR-6791-5p(7);hsa-miR-3692-5p(7);hsa-miR-6882-3p(7);hsa-miR-4726-5p(6);hsa-miR-6889-5p(6);hsa-miR-6861-5p(6);hsa-miR-1909-3p(6);hsa-miR-1207-5…
hsa_circ_0031572_CBC1	0.413002	0.0473939	2.11471	up	1.99673	1.99816	54.2848	44.141	5.92881	9.55531	2.13023	1.98864	4.12743	3.09823	2.4796	2.61418	Not Detected	Not Detected	Detected	Detected	Not Detected	Not Detected	0	chr14	31852726	31856581	-	circbase|deepbase	hsa_circ_0031572	hsa_circ_0031572	hsa-circRNA10416-118	3855	663	ENSG00000129493	ENST00000439348	31852727-31852977 exon:ENSE00003620134|31855626-31855781 exon:ENSE00003521101|31856326-31856581 exon:ENSE00003628641	CATGGAAAAGGCAAGGCTTATGTGGTATTT	25938	HEATR5A	51	hsa-miR-6740-5p(2);hsa-let-7e-5p(1);hsa-miR-1233-5p(1);hsa-miR-125a-3p(1);hsa-miR-2115-5p(1);hsa-miR-221-3p(1);hsa-miR-222-3p(1);hsa-miR-2682-5p(1);hsa-miR-3127-5p(1);hsa-miR-3137(1);hsa-miR-3146(1);hsa-miR-3191-5p(1);hsa-miR-33b-3p(1);hsa-miR-3679-5p(1);hsa-miR-3689a-3p(1);hsa-miR-3689b-3p(1);hsa-miR-3689c(1);hsa-miR-3692-5p(1);hsa-miR-3923(1);hsa-miR-4428(1);hsa-miR-4433a-3p(1);hsa-miR-4433b-3p…	1	hsa-miR-6740-5p(2)	-	NM_015473	51	hsa-miR-6740-5p(2);hsa-miR-2682-5p(1);hsa-miR-3146(1);hsa-miR-6770-3p(1);hsa-miR-3689c(1);hsa-miR-6751-3p(1);hsa-miR-4433a-3p(1);hsa-miR-3923(1);hsa-miR-6858-5p(1);hsa-miR-6812-5p(1);hsa-miR-761(1);hsa-miR-33b-3p(1);hsa-miR-497-5p(1);hsa-miR-6802-5p(1);hsa-miR-4728-5p(1);hsa-miR-519e-5p(1);hsa-miR-221-3p(1);hsa-miR-4779(1);hsa-miR-222-3p(1);hsa-miR-8086(1);hsa-miR-6754-5p(1);hsa-let-7e-5p(1);hsa-…	1	hsa-miR-6740-5p(2)
hsa_circ_0060484_CBC1	0.234682	0.0114613	4.87475	up	4.0131	1.99555	52.0124	364.467	5.88291	23.357	3.70401	1.974	4.07291	5.77592	2.39829	5.08346	Not Detected	Not Detected	Detected	Detected	Not Detected	Not Detected	0	chr20	43132455	43133532	-	circbase|Rybak-Wolf2015|deepbase	hsa_circ_0060484	hsa_circ_0060484	hsa-circRNA13062-5	1077	272	ENSG00000132824	ENST00000411544	43132456-43132636 exon:ENSE00000906880|43133442-43133532 exon:ENSE00000906881	CCTCTTGTATTCTAGGAACACCAGCCTCGC	10955	SERINC3	70	hsa-miR-423-5p(2);hsa-miR-4433a-3p(2);hsa-miR-4459(2);hsa-miR-4695-5p(2);hsa-miR-6866-5p(2);hsa-miR-1183(1);hsa-miR-1203(1);hsa-miR-1224-5p(1);hsa-miR-1229-5p(1);hsa-miR-125a-3p(1);hsa-miR-1275(1);hsa-miR-1288-3p(1);hsa-miR-1910-3p(1);hsa-miR-21-5p(1);hsa-miR-2276-3p(1);hsa-miR-2467-3p(1);hsa-miR-25-5p(1);hsa-miR-3131(1);hsa-miR-3135b(1);hsa-miR-3136-5p(1);hsa-miR-3622b-5p(1);hsa-miR-3667-5p(1);h…	5	hsa-miR-423-5p(2);hsa-miR-4433a-3p(2);hsa-miR-4459(2);hsa-miR-4695-5p(2);hsa-miR-6866-5p(2)	-	NM_006811	70	hsa-miR-4433a-3p(2);hsa-miR-423-5p(2);hsa-miR-4695-5p(2);hsa-miR-4459(2);hsa-miR-6866-5p(2);hsa-miR-6887-5p(1);hsa-miR-2467-3p(1);hsa-miR-25-5p(1);hsa-miR-92a-1-5p(1);hsa-miR-1910-3p(1);hsa-miR-6764-5p(1);hsa-miR-4259(1);hsa-miR-6823-5p(1);hsa-miR-6511a-5p(1);hsa-miR-4745-5p(1);hsa-miR-7111-5p(1);hsa-miR-6738-5p(1);hsa-miR-4425(1);hsa-miR-6880-5p(1);hsa-miR-4419a(1);hsa-miR-7110-5p(1);hsa-miR-557…	5	hsa-miR-4433a-3p(2);hsa-miR-423-5p(2);hsa-miR-4695-5p(2);hsa-miR-4459(2);hsa-miR-6866-5p(2)
hsa_circ_0068400_CBC1	0.322724	0.0251215	2.00515	up	1.96402	1.99523	34.7424	50.8604	5.84268	9.49823	1.92982	1.97237	3.54598	3.21403	2.32446	2.47777	Not Detected	Not Detected	Detected	Detected	Not Detected	Not Detected	0	chr3	185307901	185318643	+	circbase|Rybak-Wolf2015|deepbase	hsa_circ_0068400	hsa_circ_0068400	hsa-circRNA5840-6	10742	348	ENSG00000163904	ENST00000430355	185307902-185307957 exon:ENSE00003525865|185316200-185316333 exon:ENSE00003585768|185316746-185316812 exon:ENSE00003619286|185318553-185318643 exon:ENSE00003619267	CCTGCCTTCCTTTGGCACTCTGTTTTCTAC	59343	SENP2	38	hsa-miR-4713-3p(2);hsa-miR-103a-3p(1);hsa-miR-107(1);hsa-miR-1183(1);hsa-miR-128-2-5p(1);hsa-miR-138-5p(1);hsa-miR-298(1);hsa-miR-3129-5p(1);hsa-miR-3169(1);hsa-miR-3183(1);hsa-miR-3184-5p(1);hsa-miR-378g(1);hsa-miR-3908(1);hsa-miR-4474-3p(1);hsa-miR-4632-5p(1);hsa-miR-4661-3p(1);hsa-miR-4739(1);hsa-miR-4756-5p(1);hsa-miR-4763-3p(1);hsa-miR-492(1);hsa-miR-5096(1);hsa-miR-567(1);hsa-miR-5705(1);hs…	1	hsa-miR-4713-3p(2)	-	NM_021627	38	hsa-miR-4713-3p(2);hsa-miR-640(1);hsa-miR-3183(1);hsa-miR-650(1);hsa-miR-6871-5p(1);hsa-miR-6808-5p(1);hsa-miR-298(1);hsa-miR-3908(1);hsa-miR-940(1);hsa-miR-1183(1);hsa-miR-6728-5p(1);hsa-miR-3184-5p(1);hsa-miR-138-5p(1);hsa-miR-6893-5p(1);hsa-miR-492(1);hsa-miR-6501-5p(1);hsa-miR-4756-5p(1);hsa-miR-6128(1);hsa-miR-4763-3p(1);hsa-miR-128-2-5p(1);hsa-miR-6800-3p(1);hsa-miR-7641(1);hsa-miR-4661-3p(…	1	hsa-miR-4713-3p(2)
hsa_circ_0124581_CBC1	0.342129	0.0290063	2.07457	up	1.95982	1.99592	26.5738	74.502	5.82185	9.48488	1.90183	1.97596	3.24232	3.6569	2.28506	2.42206	Not Detected	Not Detected	Detected	Detected	Not Detected	Not Detected	0	chr3	72351799	72356574	-	Rybak-Wolf2015	hsa_circ_0124581	hsa_circ_0124581		4775	4776	---	---	---	AGAAAATTCCACATGCCCCTGAAGGCCCCC	-	-	100	hsa-miR-4739(10);hsa-miR-4459(8);hsa-miR-4763-3p(8);hsa-miR-6797-5p(8);hsa-miR-6808-5p(8);hsa-miR-1207-5p(7);hsa-miR-637(7);hsa-miR-8089(7);hsa-miR-1249-5p(6);hsa-miR-4756-5p(6);hsa-miR-6856-5p(6);hsa-miR-1587(5);hsa-miR-3135b(5);hsa-miR-3175(5);hsa-miR-3620-5p(5);hsa-miR-423-5p(5);hsa-miR-4270(5);hsa-miR-4632-5p(5);hsa-miR-4728-5p(5);hsa-miR-608(5);hsa-miR-6746-5p(5);hsa-miR-6754-5p(5);hsa-miR-6…	100	hsa-miR-4739(10);hsa-miR-4459(8);hsa-miR-4763-3p(8);hsa-miR-6797-5p(8);hsa-miR-6808-5p(8);hsa-miR-1207-5p(7);hsa-miR-637(7);hsa-miR-8089(7);hsa-miR-1249-5p(6);hsa-miR-4756-5p(6);hsa-miR-6856-5p(6);hsa-miR-1587(5);hsa-miR-3135b(5);hsa-miR-3175(5);hsa-miR-3620-5p(5);hsa-miR-423-5p(5);hsa-miR-4270(5);hsa-miR-4632-5p(5);hsa-miR-4728-5p(5);hsa-miR-608(5);hsa-miR-6746-5p(5);hsa-miR-6754-5p(5);hsa-miR-6…	-	None	100	hsa-miR-4739(10);hsa-miR-6797-5p(8);hsa-miR-4763-3p(8);hsa-miR-6808-5p(8);hsa-miR-4459(8);hsa-miR-637(7);hsa-miR-1207-5p(7);hsa-miR-8089(7);hsa-miR-1249-5p(6);hsa-miR-4756-5p(6);hsa-miR-6856-5p(6);hsa-miR-6891-5p(5);hsa-miR-6780b-5p(5);hsa-miR-6763-5p(5);hsa-miR-6809-5p(5);hsa-miR-6794-5p(5);hsa-miR-7113-5p(5);hsa-miR-3135b(5);hsa-miR-6788-5p(5);hsa-miR-6760-5p(5);hsa-miR-6848-5p(5);hsa-miR-3620-…	100	hsa-miR-4739(10);hsa-miR-6797-5p(8);hsa-miR-4763-3p(8);hsa-miR-6808-5p(8);hsa-miR-4459(8);hsa-miR-637(7);hsa-miR-1207-5p(7);hsa-miR-8089(7);hsa-miR-1249-5p(6);hsa-miR-4756-5p(6);hsa-miR-6856-5p(6);hsa-miR-6891-5p(5);hsa-miR-6780b-5p(5);hsa-miR-6763-5p(5);hsa-miR-6809-5p(5);hsa-miR-6794-5p(5);hsa-miR-7113-5p(5);hsa-miR-3135b(5);hsa-miR-6788-5p(5);hsa-miR-6760-5p(5);hsa-miR-6848-5p(5);hsa-miR-3620-…
hsa_circ_0037659_CBC1	0.189786	0.00450603	2.07775	up	10.0567	10.7706	169.233	460.542	18.8826	45.616	4.89219	5.12393	5.69598	6.11442	4.87113	6.24192	Not Detected	Not Detected	Detected	Detected	Not Detected	Not Detected	0	chr16	3801726	3808973	-	circbase|Rybak-Wolf2015|deepbase	hsa_circ_0037659	hsa_circ_0037659	hsa-circRNA10960-6	7247	529	ENSG00000005339	ENST00000262367	3801727-3801807 exon:ENSE00001592013|3807289-3807377 exon:ENSE00001699420|3807810-3808049 exon:ENSE00001644140|3808855-3808973 exon:ENSE00001709420	TTCACAGCCCCAGACTCTTTAAACCAGAGG	1387	CREBBP	95	hsa-miR-330-5p(2);hsa-miR-6726-3p(2);hsa-miR-103a-3p(1);hsa-miR-1193(1);hsa-miR-1226-5p(1);hsa-miR-1299(1);hsa-miR-146b-3p(1);hsa-miR-151a-5p(1);hsa-miR-151b(1);hsa-miR-1587(1);hsa-miR-15a-5p(1);hsa-miR-16-5p(1);hsa-miR-185-3p(1);hsa-miR-18a-3p(1);hsa-miR-1911-3p(1);hsa-miR-1914-3p(1);hsa-miR-1915-3p(1);hsa-miR-195-5p(1);hsa-miR-211-3p(1);hsa-miR-23a-3p(1);hsa-miR-23b-3p(1);hsa-miR-2861(1);hsa-mi…	2	hsa-miR-330-5p(2);hsa-miR-6726-3p(2)	-	NM_004380	95	hsa-miR-330-5p(2);hsa-miR-6726-3p(2);hsa-miR-2861(1);hsa-miR-656-5p(1);hsa-miR-4706(1);hsa-miR-185-3p(1);hsa-miR-3916(1);hsa-miR-6744-3p(1);hsa-miR-5088-5p(1);hsa-miR-4741(1);hsa-miR-637(1);hsa-miR-708-5p(1);hsa-miR-497-5p(1);hsa-miR-6764-5p(1);hsa-miR-6823-5p(1);hsa-miR-1911-3p(1);hsa-miR-373-3p(1);hsa-miR-920(1);hsa-miR-6889-5p(1);hsa-miR-4700-5p(1);hsa-miR-3127-5p(1);hsa-miR-6880-5p(1);hsa-miR…	2	hsa-miR-330-5p(2);hsa-miR-6726-3p(2)
hsa_circ_0097489_CBC1	0.250939	0.0135874	2.45765	up	20.4163	6.52994	261.996	575.256	20.3377	49.3705	5.79699	4.46549	6.32851	6.45297	4.9945	6.36734	Detected	Not Detected	Detected	Detected	Not Detected	Not Detected	0	chr12	118198815	118199329	-	Rybak-Wolf2015	hsa_circ_0097489	hsa_circ_0097489		514	514	ENSG00000171435	ENST00000425217	118198816-118199329 exon:ENSE00001365320	GGCCCACACGCCCAAGAGGCAACCTTTCCA	283455	KSR2	100	hsa-miR-328-5p(4);hsa-miR-6752-5p(4);hsa-miR-6786-5p(4);hsa-miR-1908-5p(3);hsa-miR-3196(3);hsa-miR-3677-3p(3);hsa-miR-663a(3);hsa-miR-6751-5p(3);hsa-miR-6787-5p(3);hsa-miR-6816-5p(3);hsa-miR-6855-5p(3);hsa-miR-1228-5p(2);hsa-miR-1247-3p(2);hsa-miR-1268b(2);hsa-miR-23a-5p(2);hsa-miR-3180-3p(2);hsa-miR-3945(2);hsa-miR-4440(2);hsa-miR-4466(2);hsa-miR-4488(2);hsa-miR-4651(2);hsa-miR-4745-3p(2);hsa-mi…	41	hsa-miR-328-5p(4);hsa-miR-6752-5p(4);hsa-miR-6786-5p(4);hsa-miR-1908-5p(3);hsa-miR-3196(3);hsa-miR-3677-3p(3);hsa-miR-663a(3);hsa-miR-6751-5p(3);hsa-miR-6787-5p(3);hsa-miR-6816-5p(3);hsa-miR-6855-5p(3);hsa-miR-1228-5p(2);hsa-miR-1247-3p(2);hsa-miR-1268b(2);hsa-miR-23a-5p(2);hsa-miR-3180-3p(2);hsa-miR-3945(2);hsa-miR-4440(2);hsa-miR-4466(2);hsa-miR-4488(2);hsa-miR-4651(2);hsa-miR-4745-3p(2);hsa-mi…	-	ENST00000425217.1	100	hsa-miR-328-5p(4);hsa-miR-6752-5p(4);hsa-miR-6786-5p(4);hsa-miR-1908-5p(3);hsa-miR-6751-5p(3);hsa-miR-6816-5p(3);hsa-miR-6787-5p(3);hsa-miR-6855-5p(3);hsa-miR-663a(3);hsa-miR-3677-3p(3);hsa-miR-3196(3);hsa-miR-23a-5p(2);hsa-miR-6791-5p(2);hsa-miR-4466(2);hsa-miR-6842-5p(2);hsa-miR-675-5p(2);hsa-miR-608(2);hsa-miR-3945(2);hsa-miR-1268b(2);hsa-miR-6803-5p(2);hsa-miR-6785-5p(2);hsa-miR-4745-3p(2);hs…	41	hsa-miR-328-5p(4);hsa-miR-6752-5p(4);hsa-miR-6786-5p(4);hsa-miR-1908-5p(3);hsa-miR-6751-5p(3);hsa-miR-6816-5p(3);hsa-miR-6787-5p(3);hsa-miR-6855-5p(3);hsa-miR-663a(3);hsa-miR-3677-3p(3);hsa-miR-3196(3);hsa-miR-23a-5p(2);hsa-miR-6791-5p(2);hsa-miR-4466(2);hsa-miR-6842-5p(2);hsa-miR-675-5p(2);hsa-miR-608(2);hsa-miR-3945(2);hsa-miR-1268b(2);hsa-miR-6803-5p(2);hsa-miR-6785-5p(2);hsa-miR-4745-3p(2);hs…
hsa-circRNA5029-8_CBC1	0.348165	0.0302549	3.7532	up	2.03492	2.00257	95.6859	214.07	5.98875	9.60573	2.3003	2.01393	4.88528	5.03742	2.59166	2.70755	Not Detected	Not Detected	Detected	Detected	Not Detected	Not Detected	0	chr20	42602006	42683166	+	deepbase	hsa-circRNA5029-8		hsa-circRNA5029-8	81160	780	ENSG00000124191	ENST00000341197	42602007-42602072 exon:ENSE00003607613|42635187-42635432 exon:ENSE00001672982|42679946-42680185 exon:ENSE00003710272|42682939-42683166 exon:ENSE00003708833	GAGGAACAGAAGCAGTTTGATGGTGACAGT	84969	TOX2	100	hsa-miR-3064-5p(3);hsa-miR-4498(3);hsa-miR-6842-3p(3);hsa-miR-7107-5p(3);hsa-miR-1226-5p(2);hsa-miR-1249-5p(2);hsa-miR-1343-5p(2);hsa-miR-1538(2);hsa-miR-3192-5p(2);hsa-miR-3619-5p(2);hsa-miR-3652(2);hsa-miR-3689a-3p(2);hsa-miR-3689b-3p(2);hsa-miR-3689c(2);hsa-miR-3940-5p(2);hsa-miR-4459(2);hsa-miR-4510(2);hsa-miR-4731-5p(2);hsa-miR-4745-5p(2);hsa-miR-4749-5p(2);hsa-miR-4758-5p(2);hsa-miR-4763-3p…	36	hsa-miR-3064-5p(3);hsa-miR-4498(3);hsa-miR-6842-3p(3);hsa-miR-7107-5p(3);hsa-miR-1226-5p(2);hsa-miR-1249-5p(2);hsa-miR-1343-5p(2);hsa-miR-1538(2);hsa-miR-3192-5p(2);hsa-miR-3619-5p(2);hsa-miR-3652(2);hsa-miR-3689a-3p(2);hsa-miR-3689b-3p(2);hsa-miR-3689c(2);hsa-miR-3940-5p(2);hsa-miR-4459(2);hsa-miR-4510(2);hsa-miR-4731-5p(2);hsa-miR-4745-5p(2);hsa-miR-4749-5p(2);hsa-miR-4758-5p(2);hsa-miR-4763-3p…	-	-	-	-	-	-
hsa_circ_0019866_CBC1	0.212082	0.00813774	2.63415	up	6.40013	8.30949	174.942	274.327	8.35227	34.2196	4.32899	4.78182	5.74476	5.37684	3.60733	5.78854	Not Detected	Not Detected	Detected	Detected	Not Detected	Not Detected	0	chr10	105201969	105204439	+	circbase|deepbase	hsa_circ_0019866	hsa_circ_0019866	hsa-circRNA1090-29	2470	737	ENSG00000148843	ENST00000369797	105201970-105202217 exon:ENSE00001026005|105202922-105203090 exon:ENSE00001026000|105203672-105203825 exon:ENSE00001026003|105204274-105204439 exon:ENSE00001025994	CCAGAAGGACGTCCGATAAAGAAAAGCAAG	22984	PDCD11	100	hsa-miR-1184(3);hsa-miR-1976(2);hsa-miR-3064-5p(2);hsa-miR-3137(2);hsa-miR-328-3p(2);hsa-miR-3907(2);hsa-miR-4268(2);hsa-miR-4691-3p(2);hsa-miR-5001-3p(2);hsa-miR-526b-5p(2);hsa-miR-612(2);hsa-miR-647(2);hsa-miR-6504-5p(2);hsa-miR-6762-3p(2);hsa-miR-6791-3p(2);hsa-miR-6860(2);hsa-miR-6868-3p(2);hsa-miR-7156-3p(2);hsa-miR-1204(1);hsa-miR-1226-3p(1);hsa-miR-1229-5p(1);hsa-miR-1237-3p(1);hsa-miR-125…	18	hsa-miR-1184(3);hsa-miR-1976(2);hsa-miR-3064-5p(2);hsa-miR-3137(2);hsa-miR-328-3p(2);hsa-miR-3907(2);hsa-miR-4268(2);hsa-miR-4691-3p(2);hsa-miR-5001-3p(2);hsa-miR-526b-5p(2);hsa-miR-612(2);hsa-miR-647(2);hsa-miR-6504-5p(2);hsa-miR-6762-3p(2);hsa-miR-6791-3p(2);hsa-miR-6860(2);hsa-miR-6868-3p(2);hsa-miR-7156-3p(2)	-	NM_014976	100	hsa-miR-1184(3);hsa-miR-3064-5p(2);hsa-miR-6762-3p(2);hsa-miR-4268(2);hsa-miR-6791-3p(2);hsa-miR-3137(2);hsa-miR-3907(2);hsa-miR-4691-3p(2);hsa-miR-612(2);hsa-miR-6860(2);hsa-miR-647(2);hsa-miR-6868-3p(2);hsa-miR-7156-3p(2);hsa-miR-5001-3p(2);hsa-miR-6504-5p(2);hsa-miR-526b-5p(2);hsa-miR-328-3p(2);hsa-miR-1976(2);hsa-miR-3934-3p(1);hsa-miR-2861(1);hsa-miR-5088-5p(1);hsa-miR-4741(1);hsa-miR-4479(1…	18	hsa-miR-1184(3);hsa-miR-3064-5p(2);hsa-miR-6762-3p(2);hsa-miR-4268(2);hsa-miR-6791-3p(2);hsa-miR-3137(2);hsa-miR-3907(2);hsa-miR-4691-3p(2);hsa-miR-612(2);hsa-miR-6860(2);hsa-miR-647(2);hsa-miR-6868-3p(2);hsa-miR-7156-3p(2);hsa-miR-5001-3p(2);hsa-miR-6504-5p(2);hsa-miR-526b-5p(2);hsa-miR-328-3p(2);hsa-miR-1976(2)
hsa_circ_0057391_CBC1	0.329897	0.0264865	2.56104	up	2.00842	1.99932	44.4924	118.166	5.9494	9.57515	2.18786	1.9956	3.86947	4.25072	2.51792	2.65138	Not Detected	Not Detected	Detected	Detected	Not Detected	Not Detected	0	chr2	189859771	189875616	+	circbase|deepbase	hsa_circ_0057391	hsa_circ_0057391	hsa-circRNA4724-12	15845	2799	ENSG00000168542	ENST00000304636	189859772-189859825 exon:ENSE00001130094|189860418-189860516 exon:ENSE00001130091|189860851-189860904 exon:ENSE00001130085|189861124-189861222 exon:ENSE00001130079|189861891-189861944 exon:ENSE00001130075|189862062-189862115 exon:ENSE00002491797|189862426-189862479 exon:ENSE00001130064|189862992-189863045 exon:ENSE00001130057|189863400-189863444 exon:ENSE00001130050|189864011-189864109 exon:ENSE0…	GAGGATGGTTGCACGGGTGCCCCTGGGTTC	1281	COL3A1	100	hsa-miR-4726-5p(17);hsa-miR-665(14);hsa-miR-4640-5p(12);hsa-miR-4733-3p(11);hsa-miR-4530(9);hsa-miR-6798-5p(9);hsa-miR-4254(8);hsa-miR-4459(8);hsa-miR-4776-5p(8);hsa-miR-6753-5p(8);hsa-miR-1254(7);hsa-miR-2861(7);hsa-miR-4751(7);hsa-miR-593-5p(7);hsa-miR-6852-5p(7);hsa-miR-939-5p(7);hsa-miR-3663-3p(6);hsa-miR-4655-5p(6);hsa-miR-492(6);hsa-miR-6791-5p(6);hsa-miR-6794-5p(6);hsa-miR-7113-5p(6);hsa-m…	100	hsa-miR-4726-5p(17);hsa-miR-665(14);hsa-miR-4640-5p(12);hsa-miR-4733-3p(11);hsa-miR-4530(9);hsa-miR-6798-5p(9);hsa-miR-4254(8);hsa-miR-4459(8);hsa-miR-4776-5p(8);hsa-miR-6753-5p(8);hsa-miR-1254(7);hsa-miR-2861(7);hsa-miR-4751(7);hsa-miR-593-5p(7);hsa-miR-6852-5p(7);hsa-miR-939-5p(7);hsa-miR-3663-3p(6);hsa-miR-4655-5p(6);hsa-miR-492(6);hsa-miR-6791-5p(6);hsa-miR-6794-5p(6);hsa-miR-7113-5p(6);hsa-m…	-	NM_000090	100	hsa-miR-4726-5p(17);hsa-miR-665(14);hsa-miR-4640-5p(12);hsa-miR-4733-3p(11);hsa-miR-6798-5p(9);hsa-miR-4530(9);hsa-miR-6753-5p(8);hsa-miR-4254(8);hsa-miR-4459(8);hsa-miR-4776-5p(8);hsa-miR-1254(7);hsa-miR-4751(7);hsa-miR-593-5p(7);hsa-miR-6852-5p(7);hsa-miR-2861(7);hsa-miR-939-5p(7);hsa-miR-6794-5p(6);hsa-miR-7113-5p(6);hsa-miR-6791-5p(6);hsa-miR-3663-3p(6);hsa-miR-4655-5p(6);hsa-miR-492(6);hsa-m…	100	hsa-miR-4726-5p(17);hsa-miR-665(14);hsa-miR-4640-5p(12);hsa-miR-4733-3p(11);hsa-miR-6798-5p(9);hsa-miR-4530(9);hsa-miR-6753-5p(8);hsa-miR-4254(8);hsa-miR-4459(8);hsa-miR-4776-5p(8);hsa-miR-1254(7);hsa-miR-4751(7);hsa-miR-593-5p(7);hsa-miR-6852-5p(7);hsa-miR-2861(7);hsa-miR-939-5p(7);hsa-miR-6794-5p(6);hsa-miR-7113-5p(6);hsa-miR-6791-5p(6);hsa-miR-3663-3p(6);hsa-miR-4655-5p(6);hsa-miR-492(6);hsa-m…
hsa_circ_0079366_CBC1	0.329402	0.0263683	3.38725	up	1.96946	1.99456	71.1145	150.345	5.86388	9.51713	1.96686	1.96855	4.48436	4.5646	2.3632	2.52999	Not Detected	Not Detected	Detected	Detected	Not Detected	Not Detected	0	chr7	6470110	6487643	-	circbase|deepbase	hsa_circ_0079366	hsa_circ_0079366	hsa-circRNA15028-32	17533	1099	ENSG00000164535	ENST00000297056	6470111-6470238 exon:ENSE00001085265|6472468-6472590 exon:ENSE00003605018|6474393-6474651 exon:ENSE00001085278|6475993-6476164 exon:ENSE00003514205|6485584-6485735 exon:ENSE00003506570|6487379-6487643 exon:ENSE00001642968	GATTGGTGGTGACTGAGTGCGCTTGCGCCG	221955	DAGLB	100	hsa-miR-4731-5p(3);hsa-miR-612(3);hsa-miR-6860(3);hsa-miR-1272(2);hsa-miR-1469(2);hsa-miR-1539(2);hsa-miR-3184-5p(2);hsa-miR-3187-5p(2);hsa-miR-3622b-5p(2);hsa-miR-4292(2);hsa-miR-5189-5p(2);hsa-miR-589-3p(2);hsa-miR-663a(2);hsa-miR-665(2);hsa-miR-6791-5p(2);hsa-miR-6792-3p(2);hsa-miR-6836-5p(2);hsa-miR-6877-5p(2);hsa-miR-7851-3p(2);hsa-let-7a-2-3p(1);hsa-miR-100-5p(1);hsa-miR-101-3p(1);hsa-miR-1…	19	hsa-miR-4731-5p(3);hsa-miR-612(3);hsa-miR-6860(3);hsa-miR-1272(2);hsa-miR-1469(2);hsa-miR-1539(2);hsa-miR-3184-5p(2);hsa-miR-3187-5p(2);hsa-miR-3622b-5p(2);hsa-miR-4292(2);hsa-miR-5189-5p(2);hsa-miR-589-3p(2);hsa-miR-663a(2);hsa-miR-665(2);hsa-miR-6791-5p(2);hsa-miR-6792-3p(2);hsa-miR-6836-5p(2);hsa-miR-6877-5p(2);hsa-miR-7851-3p(2)	-	NM_139179	100	hsa-miR-612(3);hsa-miR-6860(3);hsa-miR-4731-5p(3);hsa-miR-6791-5p(2);hsa-miR-665(2);hsa-miR-1539(2);hsa-miR-1469(2);hsa-miR-4292(2);hsa-miR-6877-5p(2);hsa-miR-663a(2);hsa-miR-3187-5p(2);hsa-miR-7851-3p(2);hsa-miR-6792-3p(2);hsa-miR-1272(2);hsa-miR-589-3p(2);hsa-miR-6836-5p(2);hsa-miR-3622b-5p(2);hsa-miR-3184-5p(2);hsa-miR-5189-5p(2);hsa-miR-8081(1);hsa-miR-7848-3p(1);hsa-miR-1908-5p(1);hsa-miR-68…	19	hsa-miR-612(3);hsa-miR-6860(3);hsa-miR-4731-5p(3);hsa-miR-6791-5p(2);hsa-miR-665(2);hsa-miR-1539(2);hsa-miR-1469(2);hsa-miR-4292(2);hsa-miR-6877-5p(2);hsa-miR-663a(2);hsa-miR-3187-5p(2);hsa-miR-7851-3p(2);hsa-miR-6792-3p(2);hsa-miR-1272(2);hsa-miR-589-3p(2);hsa-miR-6836-5p(2);hsa-miR-3622b-5p(2);hsa-miR-3184-5p(2);hsa-miR-5189-5p(2)
hsa_circ_0123275_CBC1	0.280859	0.0178666	2.69133	up	2.13728	5.25221	79.3095	166.927	7.05225	23.6305	2.60377	4.17347	4.63533	4.70052	3.3794	5.10573	Not Detected	Not Detected	Detected	Detected	Not Detected	Not Detected	0	chr3	197547195	197559188	+	Rybak-Wolf2015	hsa_circ_0123275	hsa_circ_0123275		11993	568	ENSG00000186001	ENST00000438796	197547196-197547301 exon:ENSE00003578741|197553749-197553885 exon:ENSE00003576521|197556435-197556544 exon:ENSE00001336723|197557641-197557734 exon:ENSE00003561910|197559068-197559188 exon:ENSE00003546522	TAACAAACGGCGGAGGATGTGAGCTGCAAT	84859	LRCH3	56	hsa-miR-4722-5p(2);hsa-miR-100-3p(1);hsa-miR-1183(1);hsa-miR-1244(1);hsa-miR-1909-3p(1);hsa-miR-216b-5p(1);hsa-miR-22-5p(1);hsa-miR-301a-5p(1);hsa-miR-3170(1);hsa-miR-3194-3p(1);hsa-miR-345-3p(1);hsa-miR-3591-3p(1);hsa-miR-3648(1);hsa-miR-3922-5p(1);hsa-miR-4446-5p(1);hsa-miR-4458(1);hsa-miR-4459(1);hsa-miR-4485-3p(1);hsa-miR-4660(1);hsa-miR-4721(1);hsa-miR-4727-5p(1);hsa-miR-4732-3p(1);hsa-miR-4…	1	hsa-miR-4722-5p(2)	-	ENST00000438796.2	56	hsa-miR-4722-5p(2);hsa-miR-4485-3p(1);hsa-miR-4458(1);hsa-miR-3648(1);hsa-miR-3591-3p(1);hsa-miR-22-5p(1);hsa-miR-301a-5p(1);hsa-miR-5088-5p(1);hsa-miR-1244(1);hsa-miR-665(1);hsa-miR-4660(1);hsa-miR-1909-3p(1);hsa-miR-6721-5p(1);hsa-miR-3170(1);hsa-miR-1183(1);hsa-miR-708-5p(1);hsa-miR-6789-5p(1);hsa-miR-6855-5p(1);hsa-miR-6511a-5p(1);hsa-miR-6851-5p(1);hsa-miR-6868-5p(1);hsa-miR-9-5p(1);hsa-miR-…	1	hsa-miR-4722-5p(2)
hsa-circRNA8246-1_CBC1	0.182858	0.00193782	3.31852	up	2.24674	2.41137	67.716	103.199	5.83181	21.1032	2.81088	3.06168	4.41982	4.07356	2.30458	4.87539	Not Detected	Not Detected	Detected	Detected	Not Detected	Not Detected	0	chr1	1273356	1275883	-	deepbase	hsa-circRNA8246-1		hsa-circRNA8246-1	2527	1034	ENSG00000107404	ENST00000378891	1273357-1273563 exon:ENSE00001637986|1273649-1273816 exon:ENSE00001713781|1273902-1274033 exon:ENSE00001604958|1274742-1274819 exon:ENSE00001637956|1274962-1275029 exon:ENSE00001224879|1275116-1275192 exon:ENSE00001784308|1275418-1275557 exon:ENSE00001762921|1275627-1275696 exon:ENSE00000955184|1275790-1275883 exon:ENSE00000955183	GTCAGCAGAGTGAAGGCTCAGCAGCTCCAC	1855	DVL1	100	hsa-miR-1538(3);hsa-miR-378a-5p(3);hsa-miR-4449(3);hsa-miR-486-3p(3);hsa-miR-6756-5p(3);hsa-miR-6762-5p(3);hsa-miR-8075(3);hsa-miR-1184(2);hsa-miR-1291(2);hsa-miR-1908-3p(2);hsa-miR-1908-5p(2);hsa-miR-194-3p(2);hsa-miR-23b-5p(2);hsa-miR-3147(2);hsa-miR-3151-5p(2);hsa-miR-3196(2);hsa-miR-345-5p(2);hsa-miR-346(2);hsa-miR-3937(2);hsa-miR-4298(2);hsa-miR-4632-5p(2);hsa-miR-4640-5p(2);hsa-miR-4665-3p(…	47	hsa-miR-1538(3);hsa-miR-378a-5p(3);hsa-miR-4449(3);hsa-miR-486-3p(3);hsa-miR-6756-5p(3);hsa-miR-6762-5p(3);hsa-miR-8075(3);hsa-miR-1184(2);hsa-miR-1291(2);hsa-miR-1908-3p(2);hsa-miR-1908-5p(2);hsa-miR-194-3p(2);hsa-miR-23b-5p(2);hsa-miR-3147(2);hsa-miR-3151-5p(2);hsa-miR-3196(2);hsa-miR-345-5p(2);hsa-miR-346(2);hsa-miR-3937(2);hsa-miR-4298(2);hsa-miR-4632-5p(2);hsa-miR-4640-5p(2);hsa-miR-4665-3p(…	-	-	-	-	-	-
hsa_circ_0034205_CBC1	0.21715	0.00913413	3.19273	up	3.94112	2.4402	54.9128	189.954	5.90876	24.8851	3.67727	3.08283	4.14297	4.87677	2.4442	5.20894	Not Detected	Not Detected	Detected	Detected	Not Detected	Not Detected	0	chr15	28377798	28508315	-	circbase|deepbase	hsa_circ_0034205	hsa_circ_0034205	hsa-circRNA10629-35	130517	10538	ENSG00000128731	ENST00000261609	28377799-28377976 exon:ENSE00001275763|28380624-28380838 exon:ENSE00001275770|28386578-28386776 exon:ENSE00001328154|28386877-28386992 exon:ENSE00001299639|28387384-28387539 exon:ENSE00001320885|28387973-28388098 exon:ENSE00001321145|28389019-28389137 exon:ENSE00001308643|28389223-28389381 exon:ENSE00001324865|28389819-28389950 exon:ENSE00001302016|28391383-28391490 exon:ENSE00001313253|28397823-…	CTGAAGCCGAAGCTGGGCAAGTGTGGTCTT	8924	HERC2	100	hsa-miR-134-3p(8);hsa-miR-3619-5p(8);hsa-miR-4722-5p(8);hsa-miR-1226-5p(7);hsa-miR-298(7);hsa-miR-4640-5p(7);hsa-miR-4691-5p(7);hsa-miR-6081(7);hsa-miR-6762-5p(7);hsa-miR-6848-5p(7);hsa-miR-1301-3p(6);hsa-miR-361-3p(6);hsa-miR-3692-5p(6);hsa-miR-3909(6);hsa-miR-4715-3p(6);hsa-miR-6726-5p(6);hsa-miR-6805-5p(6);hsa-miR-6836-5p(6);hsa-miR-7160-5p(6);hsa-miR-1248(5);hsa-miR-194-3p(5);hsa-miR-3064-5p(…	100	hsa-miR-134-3p(8);hsa-miR-3619-5p(8);hsa-miR-4722-5p(8);hsa-miR-1226-5p(7);hsa-miR-298(7);hsa-miR-4640-5p(7);hsa-miR-4691-5p(7);hsa-miR-6081(7);hsa-miR-6762-5p(7);hsa-miR-6848-5p(7);hsa-miR-1301-3p(6);hsa-miR-361-3p(6);hsa-miR-3692-5p(6);hsa-miR-3909(6);hsa-miR-4715-3p(6);hsa-miR-6726-5p(6);hsa-miR-6805-5p(6);hsa-miR-6836-5p(6);hsa-miR-7160-5p(6);hsa-miR-1248(5);hsa-miR-194-3p(5);hsa-miR-3064-5p(…	-	NM_004667	100	hsa-miR-4722-5p(8);hsa-miR-3619-5p(8);hsa-miR-134-3p(8);hsa-miR-298(7);hsa-miR-6081(7);hsa-miR-4640-5p(7);hsa-miR-4691-5p(7);hsa-miR-6848-5p(7);hsa-miR-1226-5p(7);hsa-miR-6762-5p(7);hsa-miR-6836-5p(6);hsa-miR-4715-3p(6);hsa-miR-1301-3p(6);hsa-miR-3692-5p(6);hsa-miR-6726-5p(6);hsa-miR-6805-5p(6);hsa-miR-3909(6);hsa-miR-361-3p(6);hsa-miR-7160-5p(6);hsa-miR-1248(5);hsa-miR-6132(5);hsa-miR-766-3p(5);…	100	hsa-miR-4722-5p(8);hsa-miR-3619-5p(8);hsa-miR-134-3p(8);hsa-miR-298(7);hsa-miR-6081(7);hsa-miR-4640-5p(7);hsa-miR-4691-5p(7);hsa-miR-6848-5p(7);hsa-miR-1226-5p(7);hsa-miR-6762-5p(7);hsa-miR-6836-5p(6);hsa-miR-4715-3p(6);hsa-miR-1301-3p(6);hsa-miR-3692-5p(6);hsa-miR-6726-5p(6);hsa-miR-6805-5p(6);hsa-miR-3909(6);hsa-miR-361-3p(6);hsa-miR-7160-5p(6);hsa-miR-1248(5);hsa-miR-6132(5);hsa-miR-766-3p(5);…
hsa_circ_0096897_CBC1	0.333509	0.0272913	2.09749	up	1.96734	1.99393	24.5687	81.5004	5.85774	9.51881	1.95241	1.96529	3.1697	3.77168	2.35183	2.53413	Not Detected	Not Detected	Detected	Detected	Not Detected	Not Detected	0	chr11	99715583	99786881	+	Rybak-Wolf2015	hsa_circ_0096897	hsa_circ_0096897		71298	396	ENSG00000149972	ENST00000528727	99715584-99715707 exon:ENSE00003476714|99715819-99715994 exon:ENSE00003481117|99786786-99786881 exon:ENSE00003605777	CGCCACATTCACCAGAAAGTGTGGACTATG	53942	CNTN5	48	hsa-miR-1248(2);hsa-miR-103a-2-5p(1);hsa-miR-143-5p(1);hsa-miR-149-5p(1);hsa-miR-18a-5p(1);hsa-miR-1912(1);hsa-miR-193a-3p(1);hsa-miR-193b-3p(1);hsa-miR-20b-3p(1);hsa-miR-25-3p(1);hsa-miR-25-5p(1);hsa-miR-3137(1);hsa-miR-3175(1);hsa-miR-34c-5p(1);hsa-miR-3620-3p(1);hsa-miR-3675-3p(1);hsa-miR-3689d(1);hsa-miR-3922-3p(1);hsa-miR-4300(1);hsa-miR-4641(1);hsa-miR-4646-5p(1);hsa-miR-4652-5p(1);hsa-miR-…	1	hsa-miR-1248(2)	-	NM_014361	48	hsa-miR-1248(2);hsa-miR-6769b-5p(1);hsa-miR-6813-3p(1);hsa-miR-193a-3p(1);hsa-miR-6787-5p(1);hsa-miR-4725-5p(1);hsa-miR-488-5p(1);hsa-miR-25-3p(1);hsa-miR-4658(1);hsa-miR-3689d(1);hsa-miR-149-5p(1);hsa-miR-4646-5p(1);hsa-miR-25-5p(1);hsa-miR-4300(1);hsa-miR-34c-5p(1);hsa-miR-18a-5p(1);hsa-miR-3175(1);hsa-miR-3922-3p(1);hsa-miR-92a-3p(1);hsa-miR-4755-5p(1);hsa-miR-4641(1);hsa-miR-3675-3p(1);hsa-mi…	1	hsa-miR-1248(2)
hsa-circRNA1316-3_CBC1	0.210833	0.00777423	4.90485	up	7.08872	3.13445	163.369	735.923	6.22201	25.438	4.45738	3.45245	5.64715	6.84327	2.94595	5.24799	Not Detected	Not Detected	Detected	Detected	Not Detected	Not Detected	0	chr11	46744729	46745068	+	deepbase	hsa-circRNA1316-3		hsa-circRNA1316-3	339	243	ENSG00000180210	ENST00000311907	46744730-46744835 exon:ENSE00001181527|46744932-46745068 exon:ENSE00001181524	GCATCCCTGTCTGTGGTAACTGTGCTGAGG	2147	F2	41	hsa-miR-1229-5p(2);hsa-miR-6756-5p(2);hsa-miR-6855-5p(2);hsa-miR-1183(1);hsa-miR-1207-5p(1);hsa-miR-1295b-5p(1);hsa-miR-1912(1);hsa-miR-1976(1);hsa-miR-2392(1);hsa-miR-23b-5p(1);hsa-miR-2682-3p(1);hsa-miR-296-3p(1);hsa-miR-3065-3p(1);hsa-miR-3929(1);hsa-miR-4281(1);hsa-miR-4524a-3p(1);hsa-miR-4524b-3p(1);hsa-miR-4691-5p(1);hsa-miR-4746-5p(1);hsa-miR-5001-3p(1);hsa-miR-5087(1);hsa-miR-5699-3p(1);h…	3	hsa-miR-1229-5p(2);hsa-miR-6756-5p(2);hsa-miR-6855-5p(2)	-	-	-	-	-	-
hsa_circ_0067126_CBC1	0.21687	0.00908667	3.37687	up	3.98027	2.00205	74.1486	185.934	6.12456	16.9569	3.69173	2.01117	4.54074	4.84751	2.83187	4.41358	Not Detected	Not Detected	Detected	Detected	Not Detected	Not Detected	0	chr3	125745177	125745322	-	circbase|deepbase	hsa_circ_0067126	hsa_circ_0067126	hsa-circRNA13724-9	145	145	ENSG00000114544	ENST00000360370	125745178-125745322 exon:ENSE00003642951	CAGCCTTTGCCCTGGGTGCAGGCCACTGTC	54946	SLC41A3	53	hsa-miR-6735-5p(2);hsa-miR-1224-5p(1);hsa-miR-1226-5p(1);hsa-miR-1271-5p(1);hsa-miR-1273a(1);hsa-miR-1276(1);hsa-miR-148a-3p(1);hsa-miR-148b-3p(1);hsa-miR-194-3p(1);hsa-miR-2276-3p(1);hsa-miR-2467-3p(1);hsa-miR-2682-5p(1);hsa-miR-3064-3p(1);hsa-miR-3189-5p(1);hsa-miR-34a-5p(1);hsa-miR-34b-5p(1);hsa-miR-34c-5p(1);hsa-miR-3677-5p(1);hsa-miR-3679-5p(1);hsa-miR-412-3p(1);hsa-miR-4476(1);hsa-miR-449a(…	1	hsa-miR-6735-5p(2)	-	NM_017836	53	hsa-miR-6735-5p(2);hsa-miR-3677-5p(1);hsa-miR-2682-5p(1);hsa-miR-3189-5p(1);hsa-miR-148a-3p(1);hsa-miR-6809-5p(1);hsa-miR-516a-5p(1);hsa-miR-6753-5p(1);hsa-miR-4706(1);hsa-miR-449a(1);hsa-miR-6884-5p(1);hsa-miR-1276(1);hsa-miR-6837-5p(1);hsa-miR-4659b-3p(1);hsa-miR-6829-5p(1);hsa-miR-2276-3p(1);hsa-miR-2467-3p(1);hsa-miR-34b-5p(1);hsa-miR-34c-5p(1);hsa-miR-593-5p(1);hsa-miR-3064-3p(1);hsa-miR-412…	1	hsa-miR-6735-5p(2)
hsa_circ_0018205_CBC1	0.182858	0.000553646	4.34315	up	2.06404	2.16275	65.0133	143.539	5.52688	16.0234	2.40431	2.7002	4.3663	4.50475	1.70549	4.29517	Not Detected	Not Detected	Detected	Detected	Not Detected	Not Detected	0	chr10	35805450	35818958	+	circbase|deepbase	hsa_circ_0018205	hsa_circ_0018205	hsa-circRNA902-15	13508	195	ENSG00000108100	ENST00000374706	35805451-35805551 exon:ENSE00003537914|35814892-35814927 exon:ENSE00003484744|35818901-35818958 exon:ENSE00003620817	CTTCACCCTCTTTCGCATCCTCCAGGACAA	219771	CCNY	14	hsa-miR-502-5p(2);hsa-miR-1179(1);hsa-miR-1298-3p(1);hsa-miR-2278(1);hsa-miR-23a-5p(1);hsa-miR-3662(1);hsa-miR-4748(1);hsa-miR-500a-5p(1);hsa-miR-6504-5p(1);hsa-miR-6721-5p(1);hsa-miR-6841-3p(1);hsa-miR-6855-5p(1);hsa-miR-6880-5p(1);hsa-miR-873-5p(1)	1	hsa-miR-502-5p(2)	-	NM_145012	14	hsa-miR-502-5p(2);hsa-miR-6855-5p(1);hsa-miR-2278(1);hsa-miR-1179(1);hsa-miR-23a-5p(1);hsa-miR-1298-3p(1);hsa-miR-500a-5p(1);hsa-miR-6504-5p(1);hsa-miR-4748(1);hsa-miR-6721-5p(1);hsa-miR-3662(1);hsa-miR-6880-5p(1);hsa-miR-6841-3p(1);hsa-miR-873-5p(1)	1	hsa-miR-502-5p(2)
hsa-circRNA10001_CBC1	0.182858	0.000431989	2.63716	up	2.31197	2.50487	67.2716	129.083	6.13094	15.9846	2.90215	3.12969	4.4111	4.36767	2.83932	4.28935	Not Detected	Not Detected	Detected	Detected	Not Detected	Not Detected	0	chr12	57649772	57650294	-	deepbase	hsa-circRNA10001		hsa-circRNA10001	522	183	ENSG00000179912	ENST00000413953	57649773-57649857 exon:ENSE00003704043|57650197-57650294 exon:ENSE00003708784	GGACAGCAGATGTTGGTGATGGGCGCTACT	22864	R3HDM2	39	hsa-miR-1183(1);hsa-miR-130b-5p(1);hsa-miR-149-3p(1);hsa-miR-184(1);hsa-miR-198(1);hsa-miR-3141(1);hsa-miR-3187-3p(1);hsa-miR-328-5p(1);hsa-miR-373-5p(1);hsa-miR-4270(1);hsa-miR-4436b-3p(1);hsa-miR-4632-5p(1);hsa-miR-4686(1);hsa-miR-4716-5p(1);hsa-miR-4728-5p(1);hsa-miR-4739(1);hsa-miR-4793-3p(1);hsa-miR-5001-5p(1);hsa-miR-511-5p(1);hsa-miR-548q(1);hsa-miR-5587-3p(1);hsa-miR-6131(1);hsa-miR-616-3…	-	-	-	-	-	-	-	-
hsa_circ_0067445_CBC1	0.298205	0.0207722	2.22582	up	2.00307	1.99706	40.2966	77.3092	5.93923	9.58241	2.1613	1.98247	3.73773	3.70317	2.49865	2.66452	Not Detected	Not Detected	Detected	Detected	Not Detected	Not Detected	0	chr3	134670212	134670894	+	circbase|Rybak-Wolf2015|deepbase	hsa_circ_0067445	hsa_circ_0067445	hsa-circRNA5741-1	682	682	ENSG00000154928	ENST00000482618	134670213-134670894 exon:ENSE00001329897	GCGTGGCATGCAAGGTGGGAAGAAGTCAGT	2047	EPHB1	100	hsa-miR-4298(3);hsa-miR-7851-3p(2);hsa-let-7a-5p(1);hsa-let-7e-5p(1);hsa-miR-1226-3p(1);hsa-miR-1227-3p(1);hsa-miR-1255b-2-3p(1);hsa-miR-128-3p(1);hsa-miR-1470(1);hsa-miR-205-5p(1);hsa-miR-216a-3p(1);hsa-miR-2467-5p(1);hsa-miR-27b-3p(1);hsa-miR-296-5p(1);hsa-miR-29a-5p(1);hsa-miR-30c-1-3p(1);hsa-miR-30c-2-3p(1);hsa-miR-3122(1);hsa-miR-3147(1);hsa-miR-3173-3p(1);hsa-miR-3184-5p(1);hsa-miR-3185(1);…	2	hsa-miR-4298(3);hsa-miR-7851-3p(2)	-	NM_004441	100	hsa-miR-4298(3);hsa-miR-7851-3p(2);hsa-miR-6769b-5p(1);hsa-miR-4755-3p(1);hsa-miR-3934-3p(1);hsa-miR-4756-3p(1);hsa-miR-557(1);hsa-miR-6873-3p(1);hsa-miR-6791-5p(1);hsa-miR-3122(1);hsa-miR-665(1);hsa-miR-6732-5p(1);hsa-miR-7845-5p(1);hsa-miR-30c-2-3p(1);hsa-miR-5587-3p(1);hsa-miR-6731-3p(1);hsa-miR-4466(1);hsa-miR-542-5p(1);hsa-miR-92a-1-5p(1);hsa-miR-455-5p(1);hsa-miR-518c-3p(1);hsa-miR-6851-5p(…	2	hsa-miR-4298(3);hsa-miR-7851-3p(2)
hsa-circRNA6776-3_CBC1	0.413638	0.0475692	3.06514	up	1.95318	2.009	68.4429	134.237	5.84654	9.4308	1.8622	2.05112	4.43339	4.41893	2.3315	2.24037	Not Detected	Not Detected	Detected	Detected	Not Detected	Not Detected	0	chr6	44121809	44122182	+	deepbase	hsa-circRNA6776-3		hsa-circRNA6776-3	373	197	ENSG00000137216	ENST00000259746	44121810-44121925 exon:ENSE00000929778|44122102-44122182 exon:ENSE00003564106	GTCCCCAAATCTGCGGGTTCCTAGCTCCCA	55362	TMEM63B	51	hsa-miR-3138(2);hsa-miR-6863(2);hsa-miR-124-5p(1);hsa-miR-128-1-5p(1);hsa-miR-128-2-5p(1);hsa-miR-1343-3p(1);hsa-miR-139-5p(1);hsa-miR-149-5p(1);hsa-miR-185-3p(1);hsa-miR-1910-3p(1);hsa-miR-194-3p(1);hsa-miR-20b-3p(1);hsa-miR-216a-3p(1);hsa-miR-2467-3p(1);hsa-miR-298(1);hsa-miR-3159(1);hsa-miR-328-5p(1);hsa-miR-330-3p(1);hsa-miR-3918(1);hsa-miR-4298(1);hsa-miR-4447(1);hsa-miR-4472(1);hsa-miR-4502…	2	hsa-miR-3138(2);hsa-miR-6863(2)	-	-	-	-	-	-
hsa-circRNA8337-7_CBC1	0.343749	0.029345	2.46801	up	2.21811	2.37465	39.4284	58.7266	5.74493	20.0157	2.76404	3.03354	3.70756	3.36736	2.13297	4.76567	Not Detected	Not Detected	Detected	Detected	Not Detected	Not Detected	0	chr1	19670851	19684057	-	deepbase	hsa-circRNA8337-7		hsa-circRNA8337-7	13206	402	ENSG00000077549	ENST00000401084	19670852-19670928 exon:ENSE00001671615|19671681-19671746 exon:ENSE00003693245|19683129-19683245 exon:ENSE00001758675|19683916-19684057 exon:ENSE00003629510	CGTCAATGGGCTGAGGTATTTTGAAGGTGG	832	CAPZB	53	hsa-miR-640(2);hsa-miR-7151-5p(2);hsa-miR-1203(1);hsa-miR-1228-5p(1);hsa-miR-133a-3p(1);hsa-miR-133b(1);hsa-miR-1343-5p(1);hsa-miR-136-5p(1);hsa-miR-2467-3p(1);hsa-miR-3137(1);hsa-miR-3150a-3p(1);hsa-miR-3180-3p(1);hsa-miR-340-3p(1);hsa-miR-3529-5p(1);hsa-miR-3691-5p(1);hsa-miR-379-5p(1);hsa-miR-3909(1);hsa-miR-3922-5p(1);hsa-miR-4257(1);hsa-miR-4490(1);hsa-miR-4506(1);hsa-miR-4527(1);hsa-miR-466…	2	hsa-miR-640(2);hsa-miR-7151-5p(2)	-	-	-	-	-	-
hsa-circRNA15751-5_CBC1	0.210833	0.007734	2.46007	up	10.633	14.3088	195.184	695.581	18.8371	56.4564	4.96021	5.50357	5.90253	6.7514	4.86788	6.57384	Not Detected	Detected	Detected	Detected	Not Detected	Detected	0	chr9	36966545	37006534	-	deepbase	hsa-circRNA15751-5		hsa-circRNA15751-5	39989	370	ENSG00000196092	ENST00000358127	36966546-36966721 exon:ENSE00001148771|37002645-37002773 exon:ENSE00001148776|37006470-37006534 exon:ENSE00001662228	ATCAAGCCCGAGCAGGATCATCCGGACAAA	5079	PAX5	79	hsa-miR-1254(2);hsa-miR-124-5p(1);hsa-miR-1250-5p(1);hsa-miR-1268b(1);hsa-miR-127-3p(1);hsa-miR-1273g-5p(1);hsa-miR-1293(1);hsa-miR-1322(1);hsa-miR-134-5p(1);hsa-miR-1469(1);hsa-miR-1471(1);hsa-miR-1538(1);hsa-miR-181d-3p(1);hsa-miR-1911-5p(1);hsa-miR-1915-3p(1);hsa-miR-194-3p(1);hsa-miR-2114-5p(1);hsa-miR-2682-3p(1);hsa-miR-3064-5p(1);hsa-miR-3065-3p(1);hsa-miR-3130-3p(1);hsa-miR-3131(1);hsa-miR…	1	hsa-miR-1254(2)	-	-	-	-	-	-
hsa_circ_0095534_CBC1	0.361259	0.033218	2.01394	up	2.34739	2.55591	32.8407	98.5831	6.36756	20.0083	2.94423	3.16584	3.47758	4.01609	3.11835	4.76481	Not Detected	Not Detected	Detected	Detected	Not Detected	Not Detected	0	chr11	18524032	18541150	-	Rybak-Wolf2015|deepbase	hsa_circ_0095534	hsa_circ_0095534	hsa-circRNA9435-8	17118	598	ENSG00000074319	ENST00000536719	18524033-18524124 exon:ENSE00003615065|18528404-18528470 exon:ENSE00003596637|18531089-18531212 exon:ENSE00003502844|18536225-18536388 exon:ENSE00003679322|18537646-18537711 exon:ENSE00003488053|18541066-18541150 exon:ENSE00003686379	CTGTGACCACTGTTGTACAAATACAGAGAC	7251	TSG101	91	hsa-miR-6769a-5p(2);hsa-miR-6769b-5p(2);hsa-miR-6861-5p(2);hsa-miR-1182(1);hsa-miR-1229-5p(1);hsa-miR-125b-2-3p(1);hsa-miR-1271-3p(1);hsa-miR-1294(1);hsa-miR-135a-3p(1);hsa-miR-149-3p(1);hsa-miR-199a-3p(1);hsa-miR-199b-3p(1);hsa-miR-206(1);hsa-miR-216a-3p(1);hsa-miR-221-5p(1);hsa-miR-2392(1);hsa-miR-3064-5p(1);hsa-miR-30b-3p(1);hsa-miR-3126-3p(1);hsa-miR-3149(1);hsa-miR-3150a-3p(1);hsa-miR-3154(1…	3	hsa-miR-6769a-5p(2);hsa-miR-6769b-5p(2);hsa-miR-6861-5p(2)	-	ENST00000536719.1	91	hsa-miR-6769b-5p(2);hsa-miR-6769a-5p(2);hsa-miR-6861-5p(2);hsa-miR-7851-3p(1);hsa-miR-199a-3p(1);hsa-miR-5699-5p(1);hsa-miR-4733-3p(1);hsa-miR-3162-5p(1);hsa-miR-6791-5p(1);hsa-miR-4774-5p(1);hsa-miR-665(1);hsa-miR-6858-5p(1);hsa-miR-6728-5p(1);hsa-miR-3064-5p(1);hsa-miR-6881-5p(1);hsa-miR-4726-5p(1);hsa-miR-3622a-5p(1);hsa-miR-490-5p(1);hsa-miR-4646-5p(1);hsa-miR-4259(1);hsa-miR-4728-5p(1);hsa-m…	3	hsa-miR-6769b-5p(2);hsa-miR-6769a-5p(2);hsa-miR-6861-5p(2)
hsa_circ_0024834_CBC1	0.322615	0.0250821	2.81724	up	2.58782	1.99235	67.1029	43.644	5.82625	16.5864	3.13259	1.95567	4.40699	3.0902	2.29374	4.36767	Not Detected	Not Detected	Detected	Detected	Not Detected	Not Detected	0	chr11	128638012	128651918	+	circbase|Rybak-Wolf2015|deepbase	hsa_circ_0024834	hsa_circ_0024834	hsa-circRNA1608-8	13906	425	ENSG00000151702	ENST00000344954	128638013-128638167 exon:ENSE00003711461|128642677-128642880 exon:ENSE00003705449|128651853-128651918 exon:ENSE00003704293	TGAGTGTCAAAGAAGGGAGTCTCCGGTGGA	2313	FLI1	85	hsa-miR-6742-5p(2);hsa-miR-6778-5p(2);hsa-miR-6855-5p(2);hsa-let-7b-5p(1);hsa-let-7e-5p(1);hsa-miR-1182(1);hsa-miR-1226-3p(1);hsa-miR-1281(1);hsa-miR-1293(1);hsa-miR-1470(1);hsa-miR-149-3p(1);hsa-miR-1908-5p(1);hsa-miR-193b-5p(1);hsa-miR-216a-3p(1);hsa-miR-3152-5p(1);hsa-miR-3185(1);hsa-miR-3191-3p(1);hsa-miR-3192-5p(1);hsa-miR-328-5p(1);hsa-miR-3689a-3p(1);hsa-miR-3689b-3p(1);hsa-miR-3689c(1);hs…	3	hsa-miR-6742-5p(2);hsa-miR-6778-5p(2);hsa-miR-6855-5p(2)	-	NM_001167681	85	hsa-miR-6855-5p(2);hsa-miR-6742-5p(2);hsa-miR-6778-5p(2);hsa-miR-520f-3p(1);hsa-miR-3689c(1);hsa-miR-1908-5p(1);hsa-miR-557(1);hsa-miR-4725-3p(1);hsa-miR-4706(1);hsa-miR-4529-3p(1);hsa-miR-4507(1);hsa-miR-4776-3p(1);hsa-miR-508-5p(1);hsa-miR-7106-5p(1);hsa-let-7b-5p(1);hsa-miR-4646-5p(1);hsa-miR-942-5p(1);hsa-miR-92a-1-5p(1);hsa-miR-497-5p(1);hsa-miR-4728-5p(1);hsa-miR-6851-5p(1);hsa-miR-4745-5p(…	3	hsa-miR-6855-5p(2);hsa-miR-6742-5p(2);hsa-miR-6778-5p(2)
hsa_circ_0122690_CBC1	0.205429	0.00700542	2.30625	up	2.19719	2.04291	33.2124	89.8025	6.22092	14.8482	2.72774	2.23336	3.49107	3.89608	2.94455	4.13516	Not Detected	Not Detected	Detected	Detected	Not Detected	Not Detected	0	chr3	170099031	170109048	+	Rybak-Wolf2015|deepbase	hsa_circ_0122690	hsa_circ_0122690	hsa-circRNA5804-4	10017	798	ENSG00000136603	ENST00000259119	170099032-170099129 exon:ENSE00001507523|170102321-170102553 exon:ENSE00001148363|170108011-170108252 exon:ENSE00003604954|170108824-170109048 exon:ENSE00000924873	GAATATGCAGGACAGACAGATGCACCATCA	6498	SKIL	58	hsa-miR-6874-3p(2);hsa-miR-1244(1);hsa-miR-1248(1);hsa-miR-125a-3p(1);hsa-miR-1273f(1);hsa-miR-143-3p(1);hsa-miR-1468-5p(1);hsa-miR-22-5p(1);hsa-miR-2276-3p(1);hsa-miR-298(1);hsa-miR-301b-5p(1);hsa-miR-3064-5p(1);hsa-miR-3529-5p(1);hsa-miR-382-5p(1);hsa-miR-3922-5p(1);hsa-miR-4298(1);hsa-miR-4425(1);hsa-miR-4459(1);hsa-miR-4463(1);hsa-miR-4506(1);hsa-miR-452-3p(1);hsa-miR-4684-3p(1);hsa-miR-4706(…	1	hsa-miR-6874-3p(2)	-	NM_005414	58	hsa-miR-6874-3p(2);hsa-miR-4787-5p(1);hsa-miR-7846-3p(1);hsa-miR-22-5p(1);hsa-miR-4706(1);hsa-miR-5587-5p(1);hsa-miR-1244(1);hsa-miR-4684-3p(1);hsa-miR-298(1);hsa-miR-6768-3p(1);hsa-miR-519d-5p(1);hsa-miR-619-5p(1);hsa-miR-3064-5p(1);hsa-miR-761(1);hsa-miR-2276-3p(1);hsa-miR-513c-5p(1);hsa-miR-942-5p(1);hsa-miR-6765-5p(1);hsa-miR-593-5p(1);hsa-miR-4769-5p(1);hsa-miR-5006-3p(1);hsa-miR-1248(1);hsa…	1	hsa-miR-6874-3p(2)
hsa-circRNA10294-6_CBC1	0.182858	0.00171125	3.6053	up	2.10318	2.2172	66.39	107.363	5.53668	14.6116	2.51803	2.82568	4.39457	4.12637	1.72537	4.0985	Not Detected	Not Detected	Detected	Detected	Not Detected	Not Detected	0	chr13	50140753	50154720	-	deepbase	hsa-circRNA10294-6		hsa-circRNA10294-6	13967	398	ENSG00000136144	ENST00000378302	50140754-50140904 exon:ENSE00001004021|50141290-50141456 exon:ENSE00001476994|50154641-50154720 exon:ENSE00001532255	TTCTCAGCACCGAAGACAGGATCTTGCTCT	55213	RCBTB1	74	hsa-miR-6731-5p(2);hsa-miR-1225-5p(1);hsa-miR-1231(1);hsa-miR-124-5p(1);hsa-miR-1250-5p(1);hsa-miR-1273g-3p(1);hsa-miR-1273g-5p(1);hsa-miR-1273h-5p(1);hsa-miR-1285-3p(1);hsa-miR-1289(1);hsa-miR-1295a(1);hsa-miR-1295b-3p(1);hsa-miR-1304-5p(1);hsa-miR-143-5p(1);hsa-miR-197-5p(1);hsa-miR-26a-5p(1);hsa-miR-302d-3p(1);hsa-miR-3064-5p(1);hsa-miR-3161(1);hsa-miR-3175(1);hsa-miR-3192-5p(1);hsa-miR-373-3p…	1	hsa-miR-6731-5p(2)	-	-	-	-	-	-
hsa_circ_0051419_CBC1	0.182858	0.0013176	3.61478	up	2.21677	1.98633	66.693	125.078	6.22448	17.4176	2.76187	1.92464	4.39954	4.32606	2.94862	4.47124	Not Detected	Not Detected	Detected	Detected	Not Detected	Not Detected	0	chr19	45476343	45480717	+	circbase|Rybak-Wolf2015|deepbase	hsa_circ_0051419	hsa_circ_0051419	hsa-circRNA4134-2	4374	401	ENSG00000104853	ENST00000588855	45476344-45476467 exon:ENSE00003666642|45477696-45477854 exon:ENSE00003567047|45480600-45480717 exon:ENSE00003593625	TCCACATGTCCCGGAGATCTTCATCATCTG	1209	CLPTM1	94	hsa-miR-128-2-5p(2);hsa-miR-4647(2);hsa-miR-4657(2);hsa-miR-6784-5p(2);hsa-miR-1231(1);hsa-miR-1269a(1);hsa-miR-1275(1);hsa-miR-1292-5p(1);hsa-miR-1307-3p(1);hsa-miR-1343-3p(1);hsa-miR-1343-5p(1);hsa-miR-150-3p(1);hsa-miR-17-5p(1);hsa-miR-185-3p(1);hsa-miR-1909-5p(1);hsa-miR-1914-3p(1);hsa-miR-20b-5p(1);hsa-miR-2110(1);hsa-miR-212-5p(1);hsa-miR-299-3p(1);hsa-miR-302a-5p(1);hsa-miR-302d-3p(1);hsa-…	4	hsa-miR-128-2-5p(2);hsa-miR-4647(2);hsa-miR-4657(2);hsa-miR-6784-5p(2)	-	NM_001294	94	hsa-miR-4647(2);hsa-miR-4657(2);hsa-miR-128-2-5p(2);hsa-miR-6784-5p(2);hsa-miR-6763-5p(1);hsa-miR-520e(1);hsa-miR-4491(1);hsa-miR-4707-3p(1);hsa-miR-20b-5p(1);hsa-miR-8082(1);hsa-miR-6506-5p(1);hsa-miR-3921(1);hsa-miR-185-3p(1);hsa-miR-6863(1);hsa-miR-372-3p(1);hsa-miR-5787(1);hsa-miR-4684-3p(1);hsa-miR-637(1);hsa-miR-7108-5p(1);hsa-miR-1307-3p(1);hsa-miR-6751-5p(1);hsa-miR-5000-5p(1);hsa-miR-123…	4	hsa-miR-4647(2);hsa-miR-4657(2);hsa-miR-128-2-5p(2);hsa-miR-6784-5p(2)
hsa_circ_0046516_CBC1	0.216185	0.00897812	2.44313	up	2.12691	2.00041	27.4715	97.9614	6.10609	13.7207	2.57825	2.00169	3.27553	4.00857	2.8083	3.97034	Not Detected	Not Detected	Detected	Detected	Not Detected	Not Detected	0	chr17	80772715	80851508	+	circbase|deepbase	hsa_circ_0046516	hsa_circ_0046516	hsa-circRNA3581-105	78793	426	ENSG00000141556	ENST00000355528	80772716-80772810 exon:ENSE00002725063|80828100-80828256 exon:ENSE00003587592|80842021-80842078 exon:ENSE00003462597|80847544-80847573 exon:ENSE00003620782|80851423-80851508 exon:ENSE00003481065	TTTCCTGGTTATAAGTTTCCAGGAGACTGA	6904	TBCD	90	hsa-miR-6813-5p(2);hsa-miR-1205(1);hsa-miR-1227-3p(1);hsa-miR-1233-3p(1);hsa-miR-124-3p(1);hsa-miR-1254(1);hsa-miR-1273c(1);hsa-miR-1273h-5p(1);hsa-miR-1343-3p(1);hsa-miR-146b-3p(1);hsa-miR-148a-3p(1);hsa-miR-185-3p(1);hsa-miR-1976(1);hsa-miR-2116-3p(1);hsa-miR-218-2-3p(1);hsa-miR-2467-3p(1);hsa-miR-2682-3p(1);hsa-miR-301b-5p(1);hsa-miR-3074-5p(1);hsa-miR-3158-3p(1);hsa-miR-3189-5p(1);hsa-miR-319…	1	hsa-miR-6813-5p(2)	-	NM_005993	90	hsa-miR-6813-5p(2);hsa-miR-4747-5p(1);hsa-miR-6783-5p(1);hsa-miR-148a-3p(1);hsa-miR-4305(1);hsa-miR-185-3p(1);hsa-miR-4691-5p(1);hsa-miR-6744-3p(1);hsa-miR-3937(1);hsa-miR-3622a-5p(1);hsa-miR-6781-3p(1);hsa-miR-6736-3p(1);hsa-miR-2467-3p(1);hsa-miR-4757-5p(1);hsa-miR-1254(1);hsa-miR-373-3p(1);hsa-miR-6511b-5p(1);hsa-miR-218-2-3p(1);hsa-miR-301b-5p(1);hsa-miR-5092(1);hsa-miR-4763-5p(1);hsa-miR-687…	1	hsa-miR-6813-5p(2)
hsa-circRNA1571-7_CBC1	0.237718	0.0118214	2.28498	up	5.14055	10.2273	177.679	284.2	12.3432	31.9885	4.04096	5.05329	5.7655	5.42473	4.18721	5.66779	Not Detected	Detected	Detected	Detected	Not Detected	Not Detected	0	chr11	118963644	118963731	+	deepbase	hsa-circRNA1571-7		hsa-circRNA1571-7	87	87	ENSG00000256269	ENST00000278715	118963645-118963731 exon:ENSE00003610664	CATGTCCCTGCCCAGCTGTACCTGACTGGA	3145	HMBS	34	hsa-miR-1193(1);hsa-miR-1207-5p(1);hsa-miR-1228-5p(1);hsa-miR-1229-5p(1);hsa-miR-1908-5p(1);hsa-miR-1909-3p(1);hsa-miR-211-3p(1);hsa-miR-3155a(1);hsa-miR-3180-5p(1);hsa-miR-3187-5p(1);hsa-miR-4268(1);hsa-miR-4436b-3p(1);hsa-miR-4462(1);hsa-miR-4520-5p(1);hsa-miR-4632-5p(1);hsa-miR-4706(1);hsa-miR-4763-3p(1);hsa-miR-4802-3p(1);hsa-miR-5189-5p(1);hsa-miR-596(1);hsa-miR-612(1);hsa-miR-6721-5p(1);hsa…	-	-	-	-	-	-	-	-
hsa_circ_0137782_CBC1	0.333506	0.0272892	4.39463	up	1.95201	1.99327	98.8449	215.019	5.79219	9.49841	1.85491	1.96095	4.93012	5.04191	2.22725	2.47831	Not Detected	Not Detected	Detected	Detected	Not Detected	Not Detected	0	chr9	121899381	121916139	-	Rybak-Wolf2015	hsa_circ_0137782	hsa_circ_0137782		16758	16758	ENSG00000078725	ENST00000482797	---	TCAAACCCTTGAAAGAGACGCACAGGCAGA	1620	BRINP1	100	hsa-miR-6812-5p(8);hsa-miR-1249-5p(7);hsa-miR-6797-5p(7);hsa-miR-6809-3p(7);hsa-miR-6893-5p(7);hsa-miR-4739(6);hsa-miR-6086(6);hsa-miR-6511a-5p(6);hsa-miR-6780a-5p(6);hsa-miR-6808-5p(6);hsa-miR-6873-3p(6);hsa-let-7e-5p(5);hsa-miR-1236-3p(5);hsa-miR-2467-3p(5);hsa-miR-298(5);hsa-miR-3929(5);hsa-miR-5095(5);hsa-miR-6728-5p(5);hsa-miR-6747-5p(5);hsa-miR-6754-5p(5);hsa-miR-6782-5p(5);hsa-miR-6817-5p(…	100	hsa-miR-6812-5p(8);hsa-miR-1249-5p(7);hsa-miR-6797-5p(7);hsa-miR-6809-3p(7);hsa-miR-6893-5p(7);hsa-miR-4739(6);hsa-miR-6086(6);hsa-miR-6511a-5p(6);hsa-miR-6780a-5p(6);hsa-miR-6808-5p(6);hsa-miR-6873-3p(6);hsa-let-7e-5p(5);hsa-miR-1236-3p(5);hsa-miR-2467-3p(5);hsa-miR-298(5);hsa-miR-3929(5);hsa-miR-5095(5);hsa-miR-6728-5p(5);hsa-miR-6747-5p(5);hsa-miR-6754-5p(5);hsa-miR-6782-5p(5);hsa-miR-6817-5p(…	-	ENST00000482797.1	100	hsa-miR-6812-5p(8);hsa-miR-6797-5p(7);hsa-miR-1249-5p(7);hsa-miR-6893-5p(7);hsa-miR-6809-3p(7);hsa-miR-6511a-5p(6);hsa-miR-4739(6);hsa-miR-6780a-5p(6);hsa-miR-6808-5p(6);hsa-miR-6873-3p(6);hsa-miR-6086(6);hsa-miR-298(5);hsa-miR-7161-3p(5);hsa-miR-1236-3p(5);hsa-miR-6782-5p(5);hsa-miR-6833-3p(5);hsa-miR-6747-5p(5);hsa-miR-6754-5p(5);hsa-let-7e-5p(5);hsa-miR-3929(5);hsa-miR-2467-3p(5);hsa-miR-6728-…	100	hsa-miR-6812-5p(8);hsa-miR-6797-5p(7);hsa-miR-1249-5p(7);hsa-miR-6893-5p(7);hsa-miR-6809-3p(7);hsa-miR-6511a-5p(6);hsa-miR-4739(6);hsa-miR-6780a-5p(6);hsa-miR-6808-5p(6);hsa-miR-6873-3p(6);hsa-miR-6086(6);hsa-miR-298(5);hsa-miR-7161-3p(5);hsa-miR-1236-3p(5);hsa-miR-6782-5p(5);hsa-miR-6833-3p(5);hsa-miR-6747-5p(5);hsa-miR-6754-5p(5);hsa-let-7e-5p(5);hsa-miR-3929(5);hsa-miR-2467-3p(5);hsa-miR-6728-…
hsa_circ_0009879_CBC1	0.310805	0.0228569	2.02694	up	1.94951	1.99609	32.9277	48.211	5.76393	9.48019	1.84002	1.97707	3.48099	3.16591	2.17199	2.40008	Not Detected	Not Detected	Detected	Detected	Not Detected	Not Detected	0	chr1	12008032	12010577	+	circbase|deepbase	hsa_circ_0009879	hsa_circ_0009879	hsa-circRNA67-4	2545	390	ENSG00000083444	ENST00000485046	12008033-12008124 exon:ENSE00003559269|12009830-12009963 exon:ENSE00003668724|12010414-12010577 exon:ENSE00003557029	TCCTGGGCTCTGGAGACAACCTTTTAGTCC	5351	PLOD1	100	hsa-miR-3614-5p(2);hsa-miR-3615(2);hsa-miR-3663-5p(2);hsa-miR-1203(1);hsa-miR-1224-5p(1);hsa-miR-1229-5p(1);hsa-miR-1231(1);hsa-miR-1237-3p(1);hsa-miR-1247-3p(1);hsa-miR-1248(1);hsa-miR-1253(1);hsa-miR-1289(1);hsa-miR-1291(1);hsa-miR-1295a(1);hsa-miR-1295b-3p(1);hsa-miR-1343-3p(1);hsa-miR-145-5p(1);hsa-miR-1470(1);hsa-miR-149-5p(1);hsa-miR-15b-5p(1);hsa-miR-16-5p(1);hsa-miR-185-5p(1);hsa-miR-18a-…	3	hsa-miR-3614-5p(2);hsa-miR-3615(2);hsa-miR-3663-5p(2)	-	NM_000302	100	hsa-miR-3615(2);hsa-miR-3663-5p(2);hsa-miR-3614-5p(2);hsa-miR-376a-5p(1);hsa-miR-7848-3p(1);hsa-miR-4751(1);hsa-miR-6881-3p(1);hsa-miR-4776-3p(1);hsa-miR-3150b-3p(1);hsa-miR-6756-3p(1);hsa-miR-6789-5p(1);hsa-miR-149-5p(1);hsa-miR-6781-3p(1);hsa-miR-4646-5p(1);hsa-miR-6840-3p(1);hsa-miR-1910-5p(1);hsa-miR-1231(1);hsa-miR-6868-3p(1);hsa-miR-566(1);hsa-miR-554(1);hsa-miR-23c(1);hsa-miR-4539(1);hsa-m…	3	hsa-miR-3615(2);hsa-miR-3663-5p(2);hsa-miR-3614-5p(2)
hsa_circ_0122849_CBC1	0.196741	0.00572073	3.06994	up	2.16348	2.30066	58.2037	75.3526	5.61315	17.2789	2.66166	2.96009	4.22027	3.67067	1.86881	4.45425	Not Detected	Not Detected	Detected	Detected	Not Detected	Not Detected	0	chr3	179533648	179593265	-	Rybak-Wolf2015	hsa_circ_0122849	hsa_circ_0122849		59617	578	ENSG00000114757	ENST00000467460	179533649-179533792 exon:ENSE00003483558|179537648-179537764 exon:ENSE00003514791|179576850-179576945 exon:ENSE00003485158|179592115-179592211 exon:ENSE00003512636|179593142-179593265 exon:ENSE00003641809	CCTGGAGATGCAGAGACATTCAAACACAAC	51555	PEX5L	61	hsa-miR-5195-3p(3);hsa-miR-1293(2);hsa-miR-608(2);hsa-miR-615-3p(2);hsa-miR-659-3p(2);hsa-miR-105-5p(1);hsa-miR-1182(1);hsa-miR-1193(1);hsa-miR-1283(1);hsa-miR-188-5p(1);hsa-miR-1972(1);hsa-miR-211-5p(1);hsa-miR-2115-5p(1);hsa-miR-2117(1);hsa-miR-2392(1);hsa-miR-301a-5p(1);hsa-miR-3127-3p(1);hsa-miR-3144-5p(1);hsa-miR-345-5p(1);hsa-miR-378g(1);hsa-miR-3907(1);hsa-miR-4436b-5p(1);hsa-miR-4667-5p(1…	5	hsa-miR-5195-3p(3);hsa-miR-1293(2);hsa-miR-608(2);hsa-miR-615-3p(2);hsa-miR-659-3p(2)	-	ENST00000467460.1	61	hsa-miR-5195-3p(3);hsa-miR-608(2);hsa-miR-1293(2);hsa-miR-615-3p(2);hsa-miR-659-3p(2);hsa-miR-1972(1);hsa-miR-4755-3p(1);hsa-miR-519c-5p(1);hsa-miR-188-5p(1);hsa-miR-522-5p(1);hsa-miR-519a-5p(1);hsa-miR-6873-3p(1);hsa-miR-301a-5p(1);hsa-miR-518f-5p(1);hsa-miR-6756-3p(1);hsa-miR-6749-5p(1);hsa-miR-3144-5p(1);hsa-miR-6738-3p(1);hsa-miR-7154-5p(1);hsa-miR-6764-5p(1);hsa-miR-1283(1);hsa-miR-6823-5p(1…	5	hsa-miR-5195-3p(3);hsa-miR-608(2);hsa-miR-1293(2);hsa-miR-615-3p(2);hsa-miR-659-3p(2)
hsa-circRNA15624-55_CBC1	0.405485	0.0449744	2.91201	up	8.64656	5.78498	129.175	193.909	6.6261	61.3035	4.7025	4.30319	5.29861	4.90466	3.27039	6.69885	Not Detected	Not Detected	Detected	Detected	Not Detected	Detected	0	chr8	141803452	141856421	-	deepbase	hsa-circRNA15624-55		hsa-circRNA15624-55	52969	594	ENSG00000169398	ENST00000522684	141803453-141803483 exon:ENSE00003553942|141810558-141810675 exon:ENSE00003659598|141813642-141813749 exon:ENSE00003519376|141828376-141828453 exon:ENSE00003502332|141828979-141829119 exon:ENSE00003573183|141840571-141840625 exon:ENSE00003508343|141856359-141856421 exon:ENSE00003593208	GCCATCAATACCAAAGCGATCATACTGGGA	5747	PTK2	44	hsa-miR-103a-2-5p(1);hsa-miR-1193(1);hsa-miR-1226-3p(1);hsa-miR-128-1-5p(1);hsa-miR-1282(1);hsa-miR-1291(1);hsa-miR-135a-3p(1);hsa-miR-141-5p(1);hsa-miR-143-5p(1);hsa-miR-181b-5p(1);hsa-miR-181c-5p(1);hsa-miR-33a-5p(1);hsa-miR-33b-5p(1);hsa-miR-3922-3p(1);hsa-miR-4463(1);hsa-miR-4502(1);hsa-miR-4527(1);hsa-miR-4654(1);hsa-miR-4724-5p(1);hsa-miR-4730(1);hsa-miR-4758-5p(1);hsa-miR-5088-3p(1);hsa-mi…	-	-	-	-	-	-	-	-
hsa-circRNA131-1_CBC1	0.228038	0.0105984	3.50788	up	6.02694	5.23937	269.747	272.592	6.30073	24.2148	4.25323	4.17061	6.36894	5.36859	3.0363	5.1544	Not Detected	Not Detected	Detected	Detected	Not Detected	Not Detected	0	chr1	25880412	25883758	+	deepbase	hsa-circRNA131-1		hsa-circRNA131-1	3346	371	ENSG00000157978	ENST00000374338	25880413-25880555 exon:ENSE00003496253|25881351-25881463 exon:ENSE00003613873|25883644-25883758 exon:ENSE00003608050	ACCAAGCGGAAGATGAGCTGCCTGAGAACT	26119	LDLRAP1	68	hsa-miR-760(2);hsa-miR-103a-2-5p(1);hsa-miR-1184(1);hsa-miR-1199-3p(1);hsa-miR-1236-3p(1);hsa-miR-1237-3p(1);hsa-miR-1268b(1);hsa-miR-1273a(1);hsa-miR-1294(1);hsa-miR-145-5p(1);hsa-miR-1470(1);hsa-miR-1471(1);hsa-miR-1587(1);hsa-miR-181a-2-3p(1);hsa-miR-1908-3p(1);hsa-miR-196b-3p(1);hsa-miR-2113(1);hsa-miR-2467-5p(1);hsa-miR-3125(1);hsa-miR-3127-3p(1);hsa-miR-3135a(1);hsa-miR-3189-3p(1);hsa-miR-3…	1	hsa-miR-760(2)	-	-	-	-	-	-
hsa_circ_0005087_CBC1	0.243603	0.0125406	3.18122	up	2.8868	8.33293	175.332	503.011	16.4986	32.8345	3.25998	4.78549	5.74781	6.24512	4.65144	5.71272	Not Detected	Not Detected	Detected	Detected	Not Detected	Not Detected	0	chr1	27269150	27269556	+	circbase|Rybak-Wolf2015|deepbase	hsa_circ_0005087	hsa_circ_0005087	hsa-circRNA151-7	406	312	ENSG00000090273	ENST00000321265	27269151-27269267 exon:ENSE00003512335|27269362-27269556 exon:ENSE00001222807	GTGCATCTGGAGAAGGATACTGAGGAAGAT	10726	NUDC	81	hsa-miR-1913(2);hsa-miR-197-3p(2);hsa-miR-324-3p(2);hsa-miR-4677-5p(2);hsa-miR-5193(2);hsa-miR-6884-3p(2);hsa-let-7g-3p(1);hsa-miR-1182(1);hsa-miR-1225-3p(1);hsa-miR-1236-3p(1);hsa-miR-145-5p(1);hsa-miR-146b-3p(1);hsa-miR-153-3p(1);hsa-miR-18a-3p(1);hsa-miR-1915-5p(1);hsa-miR-219b-5p(1);hsa-miR-2682-3p(1);hsa-miR-30a-3p(1);hsa-miR-30e-3p(1);hsa-miR-3135a(1);hsa-miR-3154(1);hsa-miR-3180-5p(1);hsa-…	6	hsa-miR-1913(2);hsa-miR-197-3p(2);hsa-miR-324-3p(2);hsa-miR-4677-5p(2);hsa-miR-5193(2);hsa-miR-6884-3p(2)	-	NM_006600	81	hsa-miR-5193(2);hsa-miR-324-3p(2);hsa-miR-197-3p(2);hsa-miR-1913(2);hsa-miR-4677-5p(2);hsa-miR-6884-3p(2);hsa-miR-638(1);hsa-miR-219b-5p(1);hsa-miR-6860(1);hsa-miR-6751-3p(1);hsa-miR-342-3p(1);hsa-miR-4691-5p(1);hsa-miR-4507(1);hsa-miR-3942-3p(1);hsa-miR-6881-3p(1);hsa-miR-1915-5p(1);hsa-miR-508-5p(1);hsa-miR-6721-5p(1);hsa-miR-30e-3p(1);hsa-miR-92a-1-5p(1);hsa-miR-4726-3p(1);hsa-miR-3135a(1);hsa…	6	hsa-miR-5193(2);hsa-miR-324-3p(2);hsa-miR-197-3p(2);hsa-miR-1913(2);hsa-miR-4677-5p(2);hsa-miR-6884-3p(2)
hsa_circ_0042318_CBC1	0.192419	0.00490579	2.05958	up	15.9127	11.343	223.431	487.847	21.874	57.0807	5.47474	5.19161	6.10481	6.20061	5.10453	6.5925	Detected	Not Detected	Detected	Detected	Not Detected	Detected	0	chr17	18156857	18158168	-	circbase|deepbase	hsa_circ_0042318	hsa_circ_0042318	hsa-circRNA11370-5	1311	528	ENSG00000177731	ENST00000578558	18156858-18157033 exon:ENSE00003670967|18157393-18157496 exon:ENSE00003520276|18157835-18157996 exon:ENSE00003469527|18158083-18158168 exon:ENSE00003461773	CTCACCTCACTGCCCGACTTGAGCCACAAC	2314	FLII	100	hsa-miR-4734(3);hsa-miR-1205(2);hsa-miR-1273g-5p(2);hsa-miR-3665(2);hsa-miR-3907(2);hsa-miR-3937(2);hsa-miR-4467(2);hsa-miR-4731-5p(2);hsa-miR-4736(2);hsa-miR-6086(2);hsa-miR-637(2);hsa-miR-6721-5p(2);hsa-miR-6815-5p(2);hsa-miR-7160-5p(2);hsa-miR-1180-3p(1);hsa-miR-1182(1);hsa-miR-1193(1);hsa-miR-1203(1);hsa-miR-1229-5p(1);hsa-miR-1250-5p(1);hsa-miR-1251-5p(1);hsa-miR-127-3p(1);hsa-miR-1288-3p(1)…	14	hsa-miR-4734(3);hsa-miR-1205(2);hsa-miR-1273g-5p(2);hsa-miR-3665(2);hsa-miR-3907(2);hsa-miR-3937(2);hsa-miR-4467(2);hsa-miR-4731-5p(2);hsa-miR-4736(2);hsa-miR-6086(2);hsa-miR-637(2);hsa-miR-6721-5p(2);hsa-miR-6815-5p(2);hsa-miR-7160-5p(2)	-	NM_002018	100	hsa-miR-4734(3);hsa-miR-3937(2);hsa-miR-637(2);hsa-miR-6815-5p(2);hsa-miR-3907(2);hsa-miR-6721-5p(2);hsa-miR-1273g-5p(2);hsa-miR-3665(2);hsa-miR-7160-5p(2);hsa-miR-4467(2);hsa-miR-6086(2);hsa-miR-4736(2);hsa-miR-1205(2);hsa-miR-4731-5p(2);hsa-miR-3934-3p(1);hsa-miR-370-3p(1);hsa-miR-4746-3p(1);hsa-miR-6871-5p(1);hsa-miR-4741(1);hsa-miR-5787(1);hsa-miR-3170(1);hsa-miR-1250-5p(1);hsa-miR-6751-5p(1)…	14	hsa-miR-4734(3);hsa-miR-3937(2);hsa-miR-637(2);hsa-miR-6815-5p(2);hsa-miR-3907(2);hsa-miR-6721-5p(2);hsa-miR-1273g-5p(2);hsa-miR-3665(2);hsa-miR-7160-5p(2);hsa-miR-4467(2);hsa-miR-6086(2);hsa-miR-4736(2);hsa-miR-1205(2);hsa-miR-4731-5p(2)
hsa_circ_0058945_CBC1	0.356032	0.0320414	2.37405	up	2.35772	3.14306	54.1217	123.195	9.27643	28.9422	2.95576	3.45627	4.12297	4.30506	3.75898	5.48503	Not Detected	Not Detected	Detected	Detected	Not Detected	Not Detected	0	chr2	241439868	241452359	-	circbase|deepbase	hsa_circ_0058945	hsa_circ_0058945	hsa-circRNA12938-5	12491	636	ENSG00000144504	ENST00000373318	241439869-241439982 exon:ENSE00002210860|241451278-241451418 exon:ENSE00002280790|241452219-241452359 exon:ENSE00002239444	TTCAGATTCTTCCAGCTGAGCACCCTGACA	51281	ANKMY1	100	hsa-miR-149-3p(4);hsa-miR-6785-5p(4);hsa-miR-4632-5p(3);hsa-miR-6883-5p(3);hsa-miR-1296-5p(2);hsa-miR-3619-5p(2);hsa-miR-4739(2);hsa-miR-608(2);hsa-miR-6749-3p(2);hsa-miR-6756-3p(2);hsa-miR-6763-5p(2);hsa-miR-6777-5p(2);hsa-miR-6779-5p(2);hsa-miR-6825-5p(2);hsa-miR-6876-3p(2);hsa-miR-6889-3p(2);hsa-miR-6890-3p(2);hsa-miR-708-5p(2);hsa-miR-92a-1-5p(2);hsa-let-7i-5p(1);hsa-miR-103a-2-5p(1);hsa-miR-…	19	hsa-miR-149-3p(4);hsa-miR-6785-5p(4);hsa-miR-4632-5p(3);hsa-miR-6883-5p(3);hsa-miR-1296-5p(2);hsa-miR-3619-5p(2);hsa-miR-4739(2);hsa-miR-608(2);hsa-miR-6749-3p(2);hsa-miR-6756-3p(2);hsa-miR-6763-5p(2);hsa-miR-6777-5p(2);hsa-miR-6779-5p(2);hsa-miR-6825-5p(2);hsa-miR-6876-3p(2);hsa-miR-6889-3p(2);hsa-miR-6890-3p(2);hsa-miR-708-5p(2);hsa-miR-92a-1-5p(2)	-	NM_016552	100	hsa-miR-6785-5p(4);hsa-miR-149-3p(4);hsa-miR-6883-5p(3);hsa-miR-4632-5p(3);hsa-miR-6756-3p(2);hsa-miR-708-5p(2);hsa-miR-6889-3p(2);hsa-miR-6876-3p(2);hsa-miR-608(2);hsa-miR-6749-3p(2);hsa-miR-4739(2);hsa-miR-6763-5p(2);hsa-miR-92a-1-5p(2);hsa-miR-6825-5p(2);hsa-miR-6777-5p(2);hsa-miR-3619-5p(2);hsa-miR-6890-3p(2);hsa-miR-1296-5p(2);hsa-miR-6779-5p(2);hsa-miR-3677-5p(1);hsa-miR-4491(1);hsa-miR-286…	19	hsa-miR-6785-5p(4);hsa-miR-149-3p(4);hsa-miR-6883-5p(3);hsa-miR-4632-5p(3);hsa-miR-6756-3p(2);hsa-miR-708-5p(2);hsa-miR-6889-3p(2);hsa-miR-6876-3p(2);hsa-miR-608(2);hsa-miR-6749-3p(2);hsa-miR-4739(2);hsa-miR-6763-5p(2);hsa-miR-92a-1-5p(2);hsa-miR-6825-5p(2);hsa-miR-6777-5p(2);hsa-miR-3619-5p(2);hsa-miR-6890-3p(2);hsa-miR-1296-5p(2);hsa-miR-6779-5p(2)
hsa_circ_0003607_CBC1	0.223596	0.010047	3.50562	up	2.29951	1.9568	63.4831	99.9241	6.67358	22.7364	2.88602	1.79388	4.33348	4.03211	3.28472	5.02804	Not Detected	Not Detected	Detected	Detected	Not Detected	Not Detected	0	chr16	70597778	70597953	+	circbase|Rybak-Wolf2015|deepbase	hsa_circ_0003607	hsa_circ_0003607	hsa-circRNA3091-86	175	175	ENSG00000189091	ENST00000302516	70597779-70597953 exon:ENSE00003643932	CAGCAGATGGCAGAGGATTTTGGCATTAGA	23450	SF3B3	28	hsa-miR-1204(1);hsa-miR-17-3p(1);hsa-miR-194-3p(1);hsa-miR-2277-3p(1);hsa-miR-3140-3p(1);hsa-miR-3165(1);hsa-miR-3192-5p(1);hsa-miR-330-5p(1);hsa-miR-3650(1);hsa-miR-3691-5p(1);hsa-miR-3714(1);hsa-miR-3921(1);hsa-miR-4518(1);hsa-miR-4651(1);hsa-miR-4653-5p(1);hsa-miR-4682(1);hsa-miR-4686(1);hsa-miR-4727-3p(1);hsa-miR-4747-5p(1);hsa-miR-5196-5p(1);hsa-miR-539-5p(1);hsa-miR-6745(1);hsa-miR-6776-5p(…	-	-	-	NM_012426	28	hsa-miR-4747-5p(1);hsa-miR-4682(1);hsa-miR-17-3p(1);hsa-miR-330-5p(1);hsa-miR-4518(1);hsa-miR-2277-3p(1);hsa-miR-6806-5p(1);hsa-miR-3921(1);hsa-miR-3192-5p(1);hsa-miR-194-3p(1);hsa-miR-3165(1);hsa-miR-3650(1);hsa-miR-4653-5p(1);hsa-miR-3140-3p(1);hsa-miR-6867-5p(1);hsa-miR-4686(1);hsa-miR-6745(1);hsa-miR-5196-5p(1);hsa-miR-3691-5p(1);hsa-miR-1204(1);hsa-miR-6785-5p(1);hsa-miR-6776-5p(1);hsa-miR-4…	-	-
hsa-circRNA871-15_CBC1	0.316163	0.0238944	2.12146	up	2.05865	2	42.5451	76.5025	6.02026	9.66484	2.38644	1.99927	3.80888	3.69071	2.66473	2.80602	Not Detected	Not Detected	Detected	Detected	Not Detected	Not Detected	0	chr10	19546612	19981483	+	deepbase	hsa-circRNA871-15		hsa-circRNA871-15	434871	3386	ENSG00000204740	ENST00000377266	19546613-19546700 exon:ENSE00001795269|19568976-19569152 exon:ENSE00001749178|19571948-19572110 exon:ENSE00001752102|19612878-19613034 exon:ENSE00001597231|19616492-19616602 exon:ENSE00001686684|19620298-19620511 exon:ENSE00001734459|19636700-19636947 exon:ENSE00001594787|19640935-19641226 exon:ENSE00001603732|19676457-19676702 exon:ENSE00001783869|19678112-19678291 exon:ENSE00001782536|19678381-…	AAAGGTACCAATAAGATATTGGTGGAGGCT	-	MALRD1	100	hsa-miR-4687-3p(4);hsa-miR-6780a-5p(4);hsa-miR-1183(3);hsa-miR-3135b(3);hsa-miR-3192-5p(3);hsa-miR-3620-5p(3);hsa-miR-425-3p(3);hsa-miR-6797-5p(3);hsa-miR-6812-5p(3);hsa-miR-6856-5p(3);hsa-miR-1229-5p(2);hsa-miR-1237-3p(2);hsa-miR-1249-5p(2);hsa-miR-127-3p(2);hsa-miR-1271-3p(2);hsa-miR-1273h-5p(2);hsa-miR-1293(2);hsa-miR-149-5p(2);hsa-miR-185-5p(2);hsa-miR-197-5p(2);hsa-miR-2682-5p(2);hsa-miR-313…	81	hsa-miR-4687-3p(4);hsa-miR-6780a-5p(4);hsa-miR-1183(3);hsa-miR-3135b(3);hsa-miR-3192-5p(3);hsa-miR-3620-5p(3);hsa-miR-425-3p(3);hsa-miR-6797-5p(3);hsa-miR-6812-5p(3);hsa-miR-6856-5p(3);hsa-miR-1229-5p(2);hsa-miR-1237-3p(2);hsa-miR-1249-5p(2);hsa-miR-127-3p(2);hsa-miR-1271-3p(2);hsa-miR-1273h-5p(2);hsa-miR-1293(2);hsa-miR-149-5p(2);hsa-miR-185-5p(2);hsa-miR-197-5p(2);hsa-miR-2682-5p(2);hsa-miR-313…	-	-	-	-	-	-
hsa_circ_0052084_CBC1	0.302404	0.0214164	2.01413	up	1.94744	1.99588	22.487	63.9612	5.75112	9.48268	1.82769	1.97584	3.09965	3.46855	2.14584	2.41165	Not Detected	Not Detected	Detected	Detected	Not Detected	Not Detected	0	chr19	52719031	52725494	+	circbase|Rybak-Wolf2015|deepbase	hsa_circ_0052084	hsa_circ_0052084	hsa-circRNA4233-20	6463	854	ENSG00000105568	ENST00000322088	52719032-52719146 exon:ENSE00003532732|52719257-52719327 exon:ENSE00003529716|52719782-52719916 exon:ENSE00003511789|52722944-52723117 exon:ENSE00003051100|52723442-52723502 exon:ENSE00003152777|52724232-52724386 exon:ENSE00003007954|52725352-52725494 exon:ENSE00003013963	CATCCTGGACAACAGCTCCAGAAAGCAGTG	5518	PPP2R1A	100	hsa-miR-6879-5p(3);hsa-miR-1207-5p(2);hsa-miR-149-3p(2);hsa-miR-1908-5p(2);hsa-miR-1909-3p(2);hsa-miR-211-3p(2);hsa-miR-3157-5p(2);hsa-miR-3192-5p(2);hsa-miR-3913-5p(2);hsa-miR-4459(2);hsa-miR-4640-5p(2);hsa-miR-4649-5p(2);hsa-miR-4685-5p(2);hsa-miR-4722-5p(2);hsa-miR-4763-3p(2);hsa-miR-5090(2);hsa-miR-6720-5p(2);hsa-miR-6721-5p(2);hsa-miR-6722-3p(2);hsa-miR-6724-5p(2);hsa-miR-6735-5p(2);hsa-miR-…	26	hsa-miR-6879-5p(3);hsa-miR-1207-5p(2);hsa-miR-149-3p(2);hsa-miR-1908-5p(2);hsa-miR-1909-3p(2);hsa-miR-211-3p(2);hsa-miR-3157-5p(2);hsa-miR-3192-5p(2);hsa-miR-3913-5p(2);hsa-miR-4459(2);hsa-miR-4640-5p(2);hsa-miR-4649-5p(2);hsa-miR-4685-5p(2);hsa-miR-4722-5p(2);hsa-miR-4763-3p(2);hsa-miR-5090(2);hsa-miR-6720-5p(2);hsa-miR-6721-5p(2);hsa-miR-6722-3p(2);hsa-miR-6724-5p(2);hsa-miR-6735-5p(2);hsa-miR-…	-	NM_014225	100	hsa-miR-6879-5p(3);hsa-miR-1908-5p(2);hsa-miR-4649-5p(2);hsa-miR-1909-3p(2);hsa-miR-6735-5p(2);hsa-miR-1207-5p(2);hsa-miR-3913-5p(2);hsa-miR-6785-5p(2);hsa-miR-6787-5p(2);hsa-miR-6808-5p(2);hsa-miR-211-3p(2);hsa-miR-6743-5p(2);hsa-miR-3157-5p(2);hsa-miR-4763-3p(2);hsa-miR-4640-5p(2);hsa-miR-6721-5p(2);hsa-miR-6722-3p(2);hsa-miR-3192-5p(2);hsa-miR-4722-5p(2);hsa-miR-4459(2);hsa-miR-4685-5p(2);hsa-…	26	hsa-miR-6879-5p(3);hsa-miR-1908-5p(2);hsa-miR-4649-5p(2);hsa-miR-1909-3p(2);hsa-miR-6735-5p(2);hsa-miR-1207-5p(2);hsa-miR-3913-5p(2);hsa-miR-6785-5p(2);hsa-miR-6787-5p(2);hsa-miR-6808-5p(2);hsa-miR-211-3p(2);hsa-miR-6743-5p(2);hsa-miR-3157-5p(2);hsa-miR-4763-3p(2);hsa-miR-4640-5p(2);hsa-miR-6721-5p(2);hsa-miR-6722-3p(2);hsa-miR-3192-5p(2);hsa-miR-4722-5p(2);hsa-miR-4459(2);hsa-miR-4685-5p(2);hsa-…
hsa-circRNA16290_CBC1	0.37717	0.0372197	2.66611	up	1.9525	2.01246	57.4871	77.431	5.67234	9.43217	1.85794	2.07121	4.20338	3.70596	1.97976	2.24379	Not Detected	Not Detected	Detected	Detected	Not Detected	Not Detected	0	chrX	153631609	153631722	-	deepbase	hsa-circRNA16290		hsa-circRNA16290	113	113	ENSG00000013563	ENST00000393638	153631610-153631722 exon:ENSE00003549633	CACTGGCAGAGCAAGTCCTTCCCAGCCTGG	1774	DNASE1L1	28	hsa-miR-1250-5p(1);hsa-miR-199a-5p(1);hsa-miR-204-3p(1);hsa-miR-21-3p(1);hsa-miR-3065-3p(1);hsa-miR-3144-5p(1);hsa-miR-3192-5p(1);hsa-miR-3944-5p(1);hsa-miR-4433a-3p(1);hsa-miR-4433b-3p(1);hsa-miR-4448(1);hsa-miR-4505(1);hsa-miR-4651(1);hsa-miR-4704-5p(1);hsa-miR-4755-3p(1);hsa-miR-4758-5p(1);hsa-miR-503-5p(1);hsa-miR-5691(1);hsa-miR-608(1);hsa-miR-642a-3p(1);hsa-miR-642b-3p(1);hsa-miR-6736-3p(1)…	-	-	-	-	-	-	-	-
hsa_circ_0122038_CBC1	0.182858	0.00178677	2.56553	up	2.31854	2.52017	73.1266	94.4964	6.20816	18.2665	2.91041	3.14089	4.52256	3.96244	2.92971	4.57378	Not Detected	Not Detected	Detected	Detected	Not Detected	Not Detected	0	chr3	135644863	135737579	-	Rybak-Wolf2015	hsa_circ_0122038	hsa_circ_0122038		92716	92716	ENSG00000242222	---	---	CTGCAGCTTGGCCAGGATAGCCTCTAATAT	-	-	100	hsa-miR-4739(43);hsa-miR-5787(31);hsa-miR-4459(29);hsa-miR-6782-5p(28);hsa-miR-6756-5p(27);hsa-miR-6780b-5p(26);hsa-miR-3192-5p(25);hsa-miR-4728-5p(25);hsa-miR-6797-5p(25);hsa-miR-1249-5p(24);hsa-miR-6812-5p(24);hsa-miR-6830-3p(24);hsa-miR-6858-5p(24);hsa-miR-7107-3p(24);hsa-miR-6751-5p(23);hsa-miR-6831-5p(23);hsa-miR-1183(22);hsa-miR-5196-5p(22);hsa-miR-619-5p(22);hsa-miR-6780a-5p(22);hsa-miR-71…	100	hsa-miR-4739(43);hsa-miR-5787(31);hsa-miR-4459(29);hsa-miR-6782-5p(28);hsa-miR-6756-5p(27);hsa-miR-6780b-5p(26);hsa-miR-3192-5p(25);hsa-miR-4728-5p(25);hsa-miR-6797-5p(25);hsa-miR-1249-5p(24);hsa-miR-6812-5p(24);hsa-miR-6830-3p(24);hsa-miR-6858-5p(24);hsa-miR-7107-3p(24);hsa-miR-6751-5p(23);hsa-miR-6831-5p(23);hsa-miR-1183(22);hsa-miR-5196-5p(22);hsa-miR-619-5p(22);hsa-miR-6780a-5p(22);hsa-miR-71…	-	NM_002718	100	hsa-miR-4739(43);hsa-miR-5787(31);hsa-miR-4459(29);hsa-miR-6782-5p(28);hsa-miR-6756-5p(27);hsa-miR-6780b-5p(26);hsa-miR-6797-5p(25);hsa-miR-4728-5p(25);hsa-miR-3192-5p(25);hsa-miR-6858-5p(24);hsa-miR-6812-5p(24);hsa-miR-1249-5p(24);hsa-miR-7107-3p(24);hsa-miR-6830-3p(24);hsa-miR-6751-5p(23);hsa-miR-6831-5p(23);hsa-miR-5196-5p(22);hsa-miR-7106-5p(22);hsa-miR-1183(22);hsa-miR-6780a-5p(22);hsa-miR-6…	100	hsa-miR-4739(43);hsa-miR-5787(31);hsa-miR-4459(29);hsa-miR-6782-5p(28);hsa-miR-6756-5p(27);hsa-miR-6780b-5p(26);hsa-miR-6797-5p(25);hsa-miR-4728-5p(25);hsa-miR-3192-5p(25);hsa-miR-6858-5p(24);hsa-miR-6812-5p(24);hsa-miR-1249-5p(24);hsa-miR-7107-3p(24);hsa-miR-6830-3p(24);hsa-miR-6751-5p(23);hsa-miR-6831-5p(23);hsa-miR-5196-5p(22);hsa-miR-7106-5p(22);hsa-miR-1183(22);hsa-miR-6780a-5p(22);hsa-miR-6…
hsa_circ_0020900_CBC1	0.420915	0.0498751	2.50452	up	2.34444	1.93511	71.7804	106.883	6.44429	10.2657	2.94098	1.6954	4.4976	4.12026	3.20016	3.19228	Not Detected	Not Detected	Detected	Detected	Not Detected	Not Detected	0	chr11	3752620	3797251	-	circbase|deepbase	hsa_circ_0020900	hsa_circ_0020900	hsa-circRNA9376-125	44631	1426	ENSG00000110713	ENST00000324932	3752621-3752808 exon:ENSE00001057874|3756421-3756554 exon:ENSE00003609527|3765739-3765879 exon:ENSE00003607528|3774546-3774638 exon:ENSE00003497057|3781769-3781856 exon:ENSE00001266627|3784132-3784269 exon:ENSE00000891059|3789811-3789974 exon:ENSE00001112039|3792978-3793158 exon:ENSE00000891055|3794862-3794969 exon:ENSE00000891053|3797112-3797251 exon:ENSE00001057882	AGCATTCATGCCCAAATTTTGGAACCAGTA	4928	NUP98	100	hsa-miR-3614-5p(3);hsa-miR-1182(2);hsa-miR-1249-5p(2);hsa-miR-1271-3p(2);hsa-miR-23a-5p(2);hsa-miR-3064-5p(2);hsa-miR-3065-3p(2);hsa-miR-323b-5p(2);hsa-miR-3692-5p(2);hsa-miR-370-3p(2);hsa-miR-4449(2);hsa-miR-4667-5p(2);hsa-miR-4691-5p(2);hsa-miR-4733-3p(2);hsa-miR-486-5p(2);hsa-miR-550a-5p(2);hsa-miR-608(2);hsa-miR-615-5p(2);hsa-miR-622(2);hsa-miR-6504-5p(2);hsa-miR-659-3p(2);hsa-miR-676-3p(2);h…	28	hsa-miR-3614-5p(3);hsa-miR-1182(2);hsa-miR-1249-5p(2);hsa-miR-1271-3p(2);hsa-miR-23a-5p(2);hsa-miR-3064-5p(2);hsa-miR-3065-3p(2);hsa-miR-323b-5p(2);hsa-miR-3692-5p(2);hsa-miR-370-3p(2);hsa-miR-4449(2);hsa-miR-4667-5p(2);hsa-miR-4691-5p(2);hsa-miR-4733-3p(2);hsa-miR-486-5p(2);hsa-miR-550a-5p(2);hsa-miR-608(2);hsa-miR-615-5p(2);hsa-miR-622(2);hsa-miR-6504-5p(2);hsa-miR-659-3p(2);hsa-miR-676-3p(2);h…	-	NM_005387	100	hsa-miR-3614-5p(3);hsa-miR-370-3p(2);hsa-miR-23a-5p(2);hsa-miR-3064-5p(2);hsa-miR-889-5p(2);hsa-miR-323b-5p(2);hsa-miR-608(2);hsa-miR-6856-5p(2);hsa-miR-550a-5p(2);hsa-miR-486-5p(2);hsa-miR-1182(2);hsa-miR-1271-3p(2);hsa-miR-615-5p(2);hsa-miR-1249-5p(2);hsa-miR-4449(2);hsa-miR-4733-3p(2);hsa-miR-676-3p(2);hsa-miR-4691-5p(2);hsa-miR-622(2);hsa-miR-6851-5p(2);hsa-miR-6842-3p(2);hsa-miR-6504-5p(2);h…	28	hsa-miR-3614-5p(3);hsa-miR-370-3p(2);hsa-miR-23a-5p(2);hsa-miR-3064-5p(2);hsa-miR-889-5p(2);hsa-miR-323b-5p(2);hsa-miR-608(2);hsa-miR-6856-5p(2);hsa-miR-550a-5p(2);hsa-miR-486-5p(2);hsa-miR-1182(2);hsa-miR-1271-3p(2);hsa-miR-615-5p(2);hsa-miR-1249-5p(2);hsa-miR-4449(2);hsa-miR-4733-3p(2);hsa-miR-676-3p(2);hsa-miR-4691-5p(2);hsa-miR-622(2);hsa-miR-6851-5p(2);hsa-miR-6842-3p(2);hsa-miR-6504-5p(2);h…
hsa_circ_0062738_CBC1	0.217904	0.0092551	3.98927	up	2.21427	2.28506	101.853	226.55	13.6005	37.618	2.75751	2.93851	4.97007	5.11284	4.34052	5.942	Not Detected	Not Detected	Detected	Detected	Not Detected	Not Detected	0	chr22	29663997	29669853	+	circbase|deepbase	hsa_circ_0062738	hsa_circ_0062738	hsa-circRNA5280-2	5856	554	ENSG00000182944	ENST00000444626	29663998-29664338 exon:ENSE00001673497|29668205-29668241 exon:ENSE00003671623|29668375-29668420 exon:ENSE00001786880|29669730-29669853 exon:ENSE00003584318	GACAGCCTCCCACTGAGAGCCAGCGGACGG	2130	EWSR1	100	hsa-miR-4640-5p(3);hsa-miR-4726-5p(3);hsa-miR-4741(3);hsa-miR-7107-3p(3);hsa-miR-106b-3p(2);hsa-miR-1238-5p(2);hsa-miR-1587(2);hsa-miR-3184-5p(2);hsa-miR-323b-5p(2);hsa-miR-3620-5p(2);hsa-miR-3940-5p(2);hsa-miR-423-5p(2);hsa-miR-4417(2);hsa-miR-4507(2);hsa-miR-4651(2);hsa-miR-4685-5p(2);hsa-miR-4745-5p(2);hsa-miR-4758-5p(2);hsa-miR-4787-5p(2);hsa-miR-6499-5p(2);hsa-miR-661(2);hsa-miR-6751-5p(2);h…	33	hsa-miR-4640-5p(3);hsa-miR-4726-5p(3);hsa-miR-4741(3);hsa-miR-7107-3p(3);hsa-miR-106b-3p(2);hsa-miR-1238-5p(2);hsa-miR-1587(2);hsa-miR-3184-5p(2);hsa-miR-323b-5p(2);hsa-miR-3620-5p(2);hsa-miR-3940-5p(2);hsa-miR-423-5p(2);hsa-miR-4417(2);hsa-miR-4507(2);hsa-miR-4651(2);hsa-miR-4685-5p(2);hsa-miR-4745-5p(2);hsa-miR-4758-5p(2);hsa-miR-4787-5p(2);hsa-miR-6499-5p(2);hsa-miR-661(2);hsa-miR-6751-5p(2);h…	-	NM_013986	100	hsa-miR-4741(3);hsa-miR-7107-3p(3);hsa-miR-4640-5p(3);hsa-miR-4726-5p(3);hsa-miR-6833-3p(2);hsa-miR-6751-5p(2);hsa-miR-6842-5p(2);hsa-miR-4745-5p(2);hsa-miR-323b-5p(2);hsa-miR-4417(2);hsa-miR-3940-5p(2);hsa-miR-6803-5p(2);hsa-miR-1587(2);hsa-miR-4787-5p(2);hsa-miR-6499-5p(2);hsa-miR-7110-3p(2);hsa-miR-6752-5p(2);hsa-miR-6873-3p(2);hsa-miR-4507(2);hsa-miR-106b-3p(2);hsa-miR-6812-5p(2);hsa-miR-423-…	33	hsa-miR-4741(3);hsa-miR-7107-3p(3);hsa-miR-4640-5p(3);hsa-miR-4726-5p(3);hsa-miR-6833-3p(2);hsa-miR-6751-5p(2);hsa-miR-6842-5p(2);hsa-miR-4745-5p(2);hsa-miR-323b-5p(2);hsa-miR-4417(2);hsa-miR-3940-5p(2);hsa-miR-6803-5p(2);hsa-miR-1587(2);hsa-miR-4787-5p(2);hsa-miR-6499-5p(2);hsa-miR-7110-3p(2);hsa-miR-6752-5p(2);hsa-miR-6873-3p(2);hsa-miR-4507(2);hsa-miR-106b-3p(2);hsa-miR-6812-5p(2);hsa-miR-423-…
hsa_circ_0061966_CBC1	0.245864	0.0128534	2.97827	up	2.19665	1.98639	32.4513	102.332	6.20193	20.0786	2.72657	1.9248	3.46298	4.06295	2.92261	4.77147	Not Detected	Not Detected	Detected	Detected	Not Detected	Not Detected	0	chr21	45743648	45747261	+	circbase|deepbase	hsa_circ_0061966	hsa_circ_0061966	hsa-circRNA5178-14	3613	1362	ENSG00000141959	ENST00000349048	---	TCTCCGGAGAGCACAGCCTATGAAGGGGTG	5211	PFKL	100	hsa-miR-4640-5p(5);hsa-miR-4763-3p(5);hsa-miR-5001-5p(5);hsa-miR-6860(4);hsa-miR-6893-5p(4);hsa-miR-762(4);hsa-miR-1207-5p(3);hsa-miR-1909-3p(3);hsa-miR-328-5p(3);hsa-miR-3620-5p(3);hsa-miR-370-5p(3);hsa-miR-4498(3);hsa-miR-4505(3);hsa-miR-4722-5p(3);hsa-miR-4731-5p(3);hsa-miR-612(3);hsa-miR-6732-5p(3);hsa-miR-6798-5p(3);hsa-miR-6808-5p(3);hsa-miR-6812-5p(3);hsa-miR-6815-5p(3);hsa-miR-6865-5p(3);…	88	hsa-miR-4640-5p(5);hsa-miR-4763-3p(5);hsa-miR-5001-5p(5);hsa-miR-6860(4);hsa-miR-6893-5p(4);hsa-miR-762(4);hsa-miR-1207-5p(3);hsa-miR-1909-3p(3);hsa-miR-328-5p(3);hsa-miR-3620-5p(3);hsa-miR-370-5p(3);hsa-miR-4498(3);hsa-miR-4505(3);hsa-miR-4722-5p(3);hsa-miR-4731-5p(3);hsa-miR-612(3);hsa-miR-6732-5p(3);hsa-miR-6798-5p(3);hsa-miR-6808-5p(3);hsa-miR-6812-5p(3);hsa-miR-6815-5p(3);hsa-miR-6865-5p(3);…	-	NR_024108	100	hsa-miR-4640-5p(5);hsa-miR-5001-5p(5);hsa-miR-4763-3p(5);hsa-miR-6893-5p(4);hsa-miR-762(4);hsa-miR-6860(4);hsa-miR-6808-5p(3);hsa-miR-370-5p(3);hsa-miR-328-5p(3);hsa-miR-6798-5p(3);hsa-miR-612(3);hsa-miR-6732-5p(3);hsa-miR-4722-5p(3);hsa-miR-4498(3);hsa-miR-4731-5p(3);hsa-miR-4505(3);hsa-miR-1909-3p(3);hsa-miR-1207-5p(3);hsa-miR-6815-5p(3);hsa-miR-6865-5p(3);hsa-miR-6812-5p(3);hsa-miR-3620-5p(3);…	88	hsa-miR-4640-5p(5);hsa-miR-5001-5p(5);hsa-miR-4763-3p(5);hsa-miR-6893-5p(4);hsa-miR-762(4);hsa-miR-6860(4);hsa-miR-6808-5p(3);hsa-miR-370-5p(3);hsa-miR-328-5p(3);hsa-miR-6798-5p(3);hsa-miR-612(3);hsa-miR-6732-5p(3);hsa-miR-4722-5p(3);hsa-miR-4498(3);hsa-miR-4731-5p(3);hsa-miR-4505(3);hsa-miR-1909-3p(3);hsa-miR-1207-5p(3);hsa-miR-6815-5p(3);hsa-miR-6865-5p(3);hsa-miR-6812-5p(3);hsa-miR-3620-5p(3);…
hsa-circRNA9290-9_CBC1	0.269063	0.0160283	2.07192	up	10.8065	6.6638	248.044	445.348	27.1606	33.4073	4.97955	4.49291	6.25022	6.0598	5.4269	5.74226	Detected	Not Detected	Detected	Detected	Not Detected	Not Detected	0	chr10	113940230	113942649	-	deepbase	hsa-circRNA9290-9		hsa-circRNA9290-9	2419	352	ENSG00000119927	ENST00000348367	113940231-113940353 exon:ENSE00000811873|113941441-113941571 exon:ENSE00003615463|113942552-113942649 exon:ENSE00001353079	ACTCCCCAGAGCTGGGCAGCAGCGGCTCCC	57678	GPAM	48	hsa-miR-1180-3p(1);hsa-miR-1343-5p(1);hsa-miR-141-3p(1);hsa-miR-141-5p(1);hsa-miR-181a-3p(1);hsa-miR-216b-3p(1);hsa-miR-2392(1);hsa-miR-3064-3p(1);hsa-miR-3150a-3p(1);hsa-miR-3156-5p(1);hsa-miR-330-5p(1);hsa-miR-3619-5p(1);hsa-miR-3912-5p(1);hsa-miR-3922-3p(1);hsa-miR-4418(1);hsa-miR-449b-3p(1);hsa-miR-4502(1);hsa-miR-4647(1);hsa-miR-4660(1);hsa-miR-4666b(1);hsa-miR-4667-5p(1);hsa-miR-4700-5p(1);…	-	-	-	-	-	-	-	-
hsa_circ_0077152_CBC1	0.357249	0.0323426	2.05824	up	2.11776	1.99817	26.9556	44.631	6.09646	14.6192	2.55509	1.98872	3.25678	3.10672	2.79557	4.10011	Not Detected	Not Detected	Detected	Detected	Not Detected	Not Detected	0	chr6	79770194	79770293	-	circbase|deepbase	hsa_circ_0077152	hsa_circ_0077152	hsa-circRNA14811-32	99	99	ENSG00000146247	ENST00000275034	79770195-79770293 exon:ENSE00002274764	GCCCACCCAGCATTGGCTGCAAGCATGTTG	55023	PHIP	18	hsa-miR-3692-3p(2);hsa-miR-128-3p(1);hsa-miR-130a-3p(1);hsa-miR-130b-3p(1);hsa-miR-139-5p(1);hsa-miR-301a-3p(1);hsa-miR-301b-3p(1);hsa-miR-323a-5p(1);hsa-miR-3666(1);hsa-miR-4417(1);hsa-miR-454-3p(1);hsa-miR-5003-5p(1);hsa-miR-541-3p(1);hsa-miR-587(1);hsa-miR-6501-3p(1);hsa-miR-6756-5p(1);hsa-miR-6766-5p(1);hsa-miR-6817-5p(1)	1	hsa-miR-3692-3p(2)	-	NM_017934	18	hsa-miR-3692-3p(2);hsa-miR-6501-3p(1);hsa-miR-454-3p(1);hsa-miR-139-5p(1);hsa-miR-6756-5p(1);hsa-miR-323a-5p(1);hsa-miR-128-3p(1);hsa-miR-301a-3p(1);hsa-miR-301b-3p(1);hsa-miR-3666(1);hsa-miR-130a-3p(1);hsa-miR-587(1);hsa-miR-130b-3p(1);hsa-miR-6766-5p(1);hsa-miR-541-3p(1);hsa-miR-4417(1);hsa-miR-6817-5p(1);hsa-miR-5003-5p(1)	1	hsa-miR-3692-3p(2)
hsa_circ_0077356_CBC1	0.35599	0.0320295	2.36473	up	1.96789	1.99012	31.8378	108.101	5.97495	9.55653	1.9558	1.94398	3.43949	4.13416	2.56533	2.61649	Not Detected	Not Detected	Detected	Detected	Not Detected	Not Detected	0	chr6	90437551	90457189	-	circbase|deepbase	hsa_circ_0077356	hsa_circ_0077356	hsa-circRNA14838-98	19638	1710	ENSG00000112159	ENST00000369393	90437552-90437674 exon:ENSE00002223900|90438650-90438858 exon:ENSE00002220651|90440445-90440642 exon:ENSE00002314839|90442276-90442494 exon:ENSE00002215199|90448045-90448174 exon:ENSE00002316902|90449953-90450097 exon:ENSE00002237178|90452869-90452999 exon:ENSE00002259071|90453295-90453433 exon:ENSE00002310532|90454992-90455130 exon:ENSE00002251238|90455211-90455345 exon:ENSE00002210864|90457048-…	GTGGTGTTGGATGAGTCCTATCGCAGAAGT	23195	MDN1	100	hsa-miR-4673(3);hsa-miR-665(3);hsa-miR-6783-5p(3);hsa-miR-346(2);hsa-miR-3714(2);hsa-miR-3909(2);hsa-miR-3916(2);hsa-miR-4530(2);hsa-miR-4657(2);hsa-miR-500b-3p(2);hsa-miR-532-3p(2);hsa-miR-6824-3p(2);hsa-miR-8060(2);hsa-miR-1202(1);hsa-miR-1226-5p(1);hsa-miR-1233-3p(1);hsa-miR-1236-3p(1);hsa-miR-1238-5p(1);hsa-miR-1245b-3p(1);hsa-miR-125a-5p(1);hsa-miR-1262(1);hsa-miR-1276(1);hsa-miR-128-2-5p(1)…	13	hsa-miR-4673(3);hsa-miR-665(3);hsa-miR-6783-5p(3);hsa-miR-346(2);hsa-miR-3714(2);hsa-miR-3909(2);hsa-miR-3916(2);hsa-miR-4530(2);hsa-miR-4657(2);hsa-miR-500b-3p(2);hsa-miR-532-3p(2);hsa-miR-6824-3p(2);hsa-miR-8060(2)	-	NM_014611	100	hsa-miR-665(3);hsa-miR-6783-5p(3);hsa-miR-4673(3);hsa-miR-3916(2);hsa-miR-3909(2);hsa-miR-500b-3p(2);hsa-miR-3714(2);hsa-miR-8060(2);hsa-miR-4530(2);hsa-miR-532-3p(2);hsa-miR-4657(2);hsa-miR-346(2);hsa-miR-6824-3p(2);hsa-miR-6769b-5p(1);hsa-miR-193a-3p(1);hsa-miR-6757-3p(1);hsa-miR-4741(1);hsa-miR-1915-5p(1);hsa-miR-4435(1);hsa-miR-29c-3p(1);hsa-miR-6840-3p(1);hsa-miR-6764-5p(1);hsa-miR-6842-5p(1…	13	hsa-miR-665(3);hsa-miR-6783-5p(3);hsa-miR-4673(3);hsa-miR-3916(2);hsa-miR-3909(2);hsa-miR-500b-3p(2);hsa-miR-3714(2);hsa-miR-8060(2);hsa-miR-4530(2);hsa-miR-532-3p(2);hsa-miR-4657(2);hsa-miR-346(2);hsa-miR-6824-3p(2)
hsa_circ_0063095_CBC1	0.262724	0.0151401	2.1031	up	1.9475	1.99315	30.2457	56.6978	5.76652	9.49727	1.82809	1.96022	3.38056	3.32735	2.17686	2.47483	Not Detected	Not Detected	Detected	Detected	Not Detected	Not Detected	0	chr22	36681166	36714370	-	circbase|deepbase	hsa_circ_0063095	hsa_circ_0063095	hsa-circRNA13328-66	33204	4375	ENSG00000100345	ENST00000216181	36681167-36681375 exon:ENSE00003460212|36681704-36681827 exon:ENSE00003673428|36681911-36681999 exon:ENSE00001329819|36682764-36682892 exon:ENSE00000653608|36684298-36684459 exon:ENSE00001314674|36684773-36684985 exon:ENSE00001629888|36685131-36685343 exon:ENSE00000653611|36688032-36688280 exon:ENSE00001711381|36689375-36689527 exon:ENSE00001732475|36689805-36689909 exon:ENSE00001789675|36690138-…	GGACAACGAGACCAACTGCCCAAAAGGTGT	4627	MYH9	100	hsa-miR-4268(18);hsa-miR-4691-5p(18);hsa-miR-1184(13);hsa-miR-6792-3p(12);hsa-miR-1236-3p(11);hsa-miR-5193(10);hsa-miR-6772-3p(10);hsa-miR-6754-3p(9);hsa-miR-6882-3p(9);hsa-miR-4685-5p(8);hsa-miR-6735-3p(8);hsa-miR-1301-3p(7);hsa-miR-3909(7);hsa-miR-4254(7);hsa-miR-6736-3p(7);hsa-miR-6762-3p(7);hsa-miR-6805-3p(7);hsa-miR-6829-3p(7);hsa-miR-3190-5p(6);hsa-miR-4640-5p(6);hsa-miR-4778-3p(6);hsa-miR-…	100	hsa-miR-4268(18);hsa-miR-4691-5p(18);hsa-miR-1184(13);hsa-miR-6792-3p(12);hsa-miR-1236-3p(11);hsa-miR-5193(10);hsa-miR-6772-3p(10);hsa-miR-6754-3p(9);hsa-miR-6882-3p(9);hsa-miR-4685-5p(8);hsa-miR-6735-3p(8);hsa-miR-1301-3p(7);hsa-miR-3909(7);hsa-miR-4254(7);hsa-miR-6736-3p(7);hsa-miR-6762-3p(7);hsa-miR-6805-3p(7);hsa-miR-6829-3p(7);hsa-miR-3190-5p(6);hsa-miR-4640-5p(6);hsa-miR-4778-3p(6);hsa-miR-…	-	NM_002473	100	hsa-miR-4268(18);hsa-miR-4691-5p(18);hsa-miR-1184(13);hsa-miR-6792-3p(12);hsa-miR-1236-3p(11);hsa-miR-5193(10);hsa-miR-6772-3p(10);hsa-miR-6882-3p(9);hsa-miR-6754-3p(9);hsa-miR-4685-5p(8);hsa-miR-6735-3p(8);hsa-miR-6829-3p(7);hsa-miR-1301-3p(7);hsa-miR-3909(7);hsa-miR-6805-3p(7);hsa-miR-6762-3p(7);hsa-miR-6736-3p(7);hsa-miR-4254(7);hsa-miR-4640-5p(6);hsa-miR-766-3p(6);hsa-miR-6749-5p(6);hsa-miR-5…	100	hsa-miR-4268(18);hsa-miR-4691-5p(18);hsa-miR-1184(13);hsa-miR-6792-3p(12);hsa-miR-1236-3p(11);hsa-miR-5193(10);hsa-miR-6772-3p(10);hsa-miR-6882-3p(9);hsa-miR-6754-3p(9);hsa-miR-4685-5p(8);hsa-miR-6735-3p(8);hsa-miR-6829-3p(7);hsa-miR-1301-3p(7);hsa-miR-3909(7);hsa-miR-6805-3p(7);hsa-miR-6762-3p(7);hsa-miR-6736-3p(7);hsa-miR-4254(7);hsa-miR-4640-5p(6);hsa-miR-766-3p(6);hsa-miR-6749-5p(6);hsa-miR-5…
hsa-circRNA3060_CBC1	0.386779	0.0398336	2.03031	up	28.0483	16.8282	599.224	1064.47	64.3281	58.5683	6.21386	5.71713	7.59608	7.45706	6.69046	6.63341	Detected	Detected	Detected	Detected	Detected	Detected	0	chr16	67680328	67680420	+	deepbase	hsa-circRNA3060		hsa-circRNA3060	92	92	ENSG00000159753	ENST00000334583	67680329-67680420 exon:ENSE00003597694	CCTGCAGCCCCTGTGGAAGCTATTCCGGAG	146206	RLTPR	34	hsa-miR-185-3p(2);hsa-miR-6813-5p(2);hsa-miR-6846-5p(2);hsa-miR-6848-5p(2);hsa-miR-1909-3p(1);hsa-miR-3184-5p(1);hsa-miR-3196(1);hsa-miR-3619-5p(1);hsa-miR-365b-5p(1);hsa-miR-4265(1);hsa-miR-4417(1);hsa-miR-4537(1);hsa-miR-4640-5p(1);hsa-miR-4663(1);hsa-miR-4675(1);hsa-miR-4697-3p(1);hsa-miR-4726-5p(1);hsa-miR-4741(1);hsa-miR-4768-5p(1);hsa-miR-485-5p(1);hsa-miR-604(1);hsa-miR-6085(1);hsa-miR-608…	4	hsa-miR-185-3p(2);hsa-miR-6813-5p(2);hsa-miR-6846-5p(2);hsa-miR-6848-5p(2)	-	-	-	-	-	-
hsa-circRNA5541-11_CBC1	0.182858	0.00265385	3.21619	up	2.22642	2.3911	55.9719	104.826	5.77397	20.4512	2.77867	3.0463	4.16891	4.09418	2.19258	4.81052	Not Detected	Not Detected	Detected	Detected	Not Detected	Not Detected	0	chr3	45731839	45746701	+	deepbase	hsa-circRNA5541-11		hsa-circRNA5541-11	14862	213	ENSG00000211456	ENST00000464524	45731840-45731879 exon:ENSE00001743399|45744930-45745027 exon:ENSE00003517023|45746627-45746701 exon:ENSE00003557888	TCCATCTGGTGGCAGGCTGTTTGAAAATCT	22908	SACM1L	20	hsa-miR-1197(1);hsa-miR-1205(1);hsa-miR-134-3p(1);hsa-miR-3138(1);hsa-miR-3689a-5p(1);hsa-miR-3689b-5p(1);hsa-miR-3689e(1);hsa-miR-3689f(1);hsa-miR-3928-3p(1);hsa-miR-3934-5p(1);hsa-miR-4298(1);hsa-miR-4318(1);hsa-miR-4494(1);hsa-miR-4647(1);hsa-miR-4675(1);hsa-miR-4757-5p(1);hsa-miR-598-3p(1);hsa-miR-6849-3p(1);hsa-miR-7108-5p(1);hsa-miR-7974(1)	-	-	-	-	-	-	-	-
hsa_circ_0051609_CBC1	0.260022	0.0148152	2.12024	up	1.94747	1.99156	32.9562	52.235	5.7748	9.50717	1.82797	1.95143	3.482	3.23996	2.19402	2.50414	Not Detected	Not Detected	Detected	Detected	Not Detected	Not Detected	0	chr19	47207425	47214295	-	circbase|deepbase	hsa_circ_0051609	hsa_circ_0051609	hsa-circRNA12255-8	6870	510	ENSG00000105287	ENST00000601806	47207426-47207648 exon:ENSE00002234535|47207752-47207906 exon:ENSE00003617169|47214164-47214295 exon:ENSE00003478959	GCCTGCAATGCAAAGCCTCGGCCACCTTCG	25865	PRKD2	100	hsa-miR-6808-5p(3);hsa-miR-6893-5p(3);hsa-miR-1226-5p(2);hsa-miR-1291(2);hsa-miR-1908-5p(2);hsa-miR-1909-3p(2);hsa-miR-3196(2);hsa-miR-3691-5p(2);hsa-miR-4700-5p(2);hsa-miR-4701-3p(2);hsa-miR-4710(2);hsa-miR-4763-3p(2);hsa-miR-5008-5p(2);hsa-miR-6127(2);hsa-miR-6721-5p(2);hsa-miR-6722-3p(2);hsa-miR-6744-5p(2);hsa-miR-6752-5p(2);hsa-miR-6756-5p(2);hsa-miR-6775-3p(2);hsa-miR-6780b-5p(2);hsa-miR-678…	25	hsa-miR-6808-5p(3);hsa-miR-6893-5p(3);hsa-miR-1226-5p(2);hsa-miR-1291(2);hsa-miR-1908-5p(2);hsa-miR-1909-3p(2);hsa-miR-3196(2);hsa-miR-3691-5p(2);hsa-miR-4700-5p(2);hsa-miR-4701-3p(2);hsa-miR-4710(2);hsa-miR-4763-3p(2);hsa-miR-5008-5p(2);hsa-miR-6127(2);hsa-miR-6721-5p(2);hsa-miR-6722-3p(2);hsa-miR-6744-5p(2);hsa-miR-6752-5p(2);hsa-miR-6756-5p(2);hsa-miR-6775-3p(2);hsa-miR-6780b-5p(2);hsa-miR-678…	-	NM_016457	100	hsa-miR-6893-5p(3);hsa-miR-6808-5p(3);hsa-miR-1908-5p(2);hsa-miR-1909-3p(2);hsa-miR-4700-5p(2);hsa-miR-4701-3p(2);hsa-miR-6780b-5p(2);hsa-miR-4763-3p(2);hsa-miR-874-3p(2);hsa-miR-6752-5p(2);hsa-miR-6786-5p(2);hsa-miR-3691-5p(2);hsa-miR-6858-5p(2);hsa-miR-6775-3p(2);hsa-miR-6721-5p(2);hsa-miR-3196(2);hsa-miR-6879-5p(2);hsa-miR-6744-5p(2);hsa-miR-6722-3p(2);hsa-miR-1226-5p(2);hsa-miR-6756-5p(2);hsa…	25	hsa-miR-6893-5p(3);hsa-miR-6808-5p(3);hsa-miR-1908-5p(2);hsa-miR-1909-3p(2);hsa-miR-4700-5p(2);hsa-miR-4701-3p(2);hsa-miR-6780b-5p(2);hsa-miR-4763-3p(2);hsa-miR-874-3p(2);hsa-miR-6752-5p(2);hsa-miR-6786-5p(2);hsa-miR-3691-5p(2);hsa-miR-6858-5p(2);hsa-miR-6775-3p(2);hsa-miR-6721-5p(2);hsa-miR-3196(2);hsa-miR-6879-5p(2);hsa-miR-6744-5p(2);hsa-miR-6722-3p(2);hsa-miR-1226-5p(2);hsa-miR-6756-5p(2);hsa…
hsa_circ_0098806_CBC1	0.40524	0.0448632	2.42442	up	81.8732	80.0008	2848.34	3912.16	219.768	181.598	7.61963	7.83979	9.93569	9.52955	8.43144	8.25853	Detected	Detected	Detected	Detected	Detected	Detected	0	chr12	542320	542810	-	Rybak-Wolf2015	hsa_circ_0098806	hsa_circ_0098806		490	490	ENSG00000120647	ENST00000540180	---	ACAGGCCAAAAAGGGGGTCTCACTCTGTCA	84318	CCDC77	74	hsa-miR-1231(2);hsa-miR-3131(2);hsa-miR-4421(2);hsa-miR-671-5p(2);hsa-miR-6776-5p(2);hsa-miR-1183(1);hsa-miR-1205(1);hsa-miR-1233-5p(1);hsa-miR-1268a(1);hsa-miR-1268b(1);hsa-miR-140-5p(1);hsa-miR-143-5p(1);hsa-miR-1911-5p(1);hsa-miR-24-3p(1);hsa-miR-29a-3p(1);hsa-miR-29b-3p(1);hsa-miR-29c-3p(1);hsa-miR-3065-3p(1);hsa-miR-30c-1-3p(1);hsa-miR-30c-2-3p(1);hsa-miR-3155a(1);hsa-miR-3155b(1);hsa-miR-36…	5	hsa-miR-1231(2);hsa-miR-3131(2);hsa-miR-4421(2);hsa-miR-671-5p(2);hsa-miR-6776-5p(2)	-	ENST00000540344.1	74	hsa-miR-1231(2);hsa-miR-6776-5p(2);hsa-miR-3131(2);hsa-miR-4421(2);hsa-miR-671-5p(2);hsa-miR-140-5p(1);hsa-miR-7851-3p(1);hsa-miR-5088-5p(1);hsa-miR-30c-2-3p(1);hsa-miR-7843-5p(1);hsa-miR-29c-3p(1);hsa-miR-4638-5p(1);hsa-miR-6771-3p(1);hsa-miR-6502-3p(1);hsa-miR-6511b-5p(1);hsa-miR-4742-3p(1);hsa-miR-1233-5p(1);hsa-miR-6775-5p(1);hsa-miR-3621(1);hsa-miR-4734(1);hsa-miR-6827-5p(1);hsa-miR-1268b(1)…	5	hsa-miR-1231(2);hsa-miR-6776-5p(2);hsa-miR-3131(2);hsa-miR-4421(2);hsa-miR-671-5p(2)
hsa_circ_0118091_CBC1	0.337052	0.0279258	2.18378	up	2.28084	2.46944	36.4913	71.2122	6.0049	20.0037	2.86034	3.10427	3.60646	3.60101	2.62652	4.76414	Not Detected	Not Detected	Detected	Detected	Not Detected	Not Detected	0	chr2	172339703	172339827	+	Rybak-Wolf2015	hsa_circ_0118091	hsa_circ_0118091		124	124	ENSG00000115827	ENST00000375255	---	AGGTACTAGTGACAGCTGCTCATTCTGCCA	80067	DCAF17	26	hsa-miR-1207-5p(1);hsa-miR-1229-5p(1);hsa-miR-193b-5p(1);hsa-miR-3665(1);hsa-miR-4436b-3p(1);hsa-miR-4458(1);hsa-miR-541-3p(1);hsa-miR-6134(1);hsa-miR-6509-5p(1);hsa-miR-6721-5p(1);hsa-miR-6732-5p(1);hsa-miR-6735-5p(1);hsa-miR-6748-5p(1);hsa-miR-6756-5p(1);hsa-miR-6769a-5p(1);hsa-miR-6802-5p(1);hsa-miR-6815-5p(1);hsa-miR-6831-5p(1);hsa-miR-6832-5p(1);hsa-miR-6855-5p(1);hsa-miR-6862-5p(1);hsa-miR-…	-	-	-	ENST00000375255.3	26	hsa-miR-6831-5p(1);hsa-miR-4458(1);hsa-miR-6748-5p(1);hsa-miR-193b-5p(1);hsa-miR-6509-5p(1);hsa-miR-6862-5p(1);hsa-miR-6865-5p(1);hsa-miR-6756-5p(1);hsa-miR-6891-5p(1);hsa-miR-6732-5p(1);hsa-miR-7150(1);hsa-miR-6721-5p(1);hsa-miR-6855-5p(1);hsa-miR-6893-5p(1);hsa-miR-6832-5p(1);hsa-miR-6802-5p(1);hsa-miR-3665(1);hsa-miR-6134(1);hsa-miR-4436b-3p(1);hsa-miR-1229-5p(1);hsa-miR-541-3p(1);hsa-miR-6735…	-	-
hsa_circ_0113654_CBC1	0.200239	0.00626306	3.16708	up	2.24646	1.96965	55.7841	87.3996	6.28225	18.8288	2.81042	1.84866	4.16487	3.85949	3.01355	4.63774	Not Detected	Not Detected	Detected	Detected	Not Detected	Not Detected	0	chr1	55167762	55183326	+	Rybak-Wolf2015	hsa_circ_0113654	hsa_circ_0113654		15564	681	ENSG00000271723	ENST00000606515	55167763-55167909 exon:ENSE00001766466|55172108-55172210 exon:ENSE00003702448|55174687-55174749 exon:ENSE00003698236|55181196-55181283 exon:ENSE00003695002|55182273-55182390 exon:ENSE00003695091|55183165-55183326 exon:ENSE00003701772	CACAGTACTATCTGGGCACGAGAGGTCGTG	-	MROH7-TTC4	100	hsa-miR-7107-3p(3);hsa-miR-3064-5p(2);hsa-miR-3909(2);hsa-miR-4723-5p(2);hsa-miR-5189-5p(2);hsa-miR-5698(2);hsa-miR-6735-5p(2);hsa-miR-6762-3p(2);hsa-miR-6769a-5p(2);hsa-miR-6769b-5p(2);hsa-miR-6786-5p(2);hsa-miR-6798-5p(2);hsa-miR-6810-5p(2);hsa-miR-6829-3p(2);hsa-miR-1180-3p(1);hsa-miR-1182(1);hsa-miR-1228-5p(1);hsa-miR-1249-5p(1);hsa-miR-1288-5p(1);hsa-miR-129-5p(1);hsa-miR-1321(1);hsa-miR-139…	14	hsa-miR-7107-3p(3);hsa-miR-3064-5p(2);hsa-miR-3909(2);hsa-miR-4723-5p(2);hsa-miR-5189-5p(2);hsa-miR-5698(2);hsa-miR-6735-5p(2);hsa-miR-6762-3p(2);hsa-miR-6769a-5p(2);hsa-miR-6769b-5p(2);hsa-miR-6786-5p(2);hsa-miR-6798-5p(2);hsa-miR-6810-5p(2);hsa-miR-6829-3p(2)	-	NR_037640	100	hsa-miR-7107-3p(3);hsa-miR-6769b-5p(2);hsa-miR-3909(2);hsa-miR-3064-5p(2);hsa-miR-6735-5p(2);hsa-miR-6769a-5p(2);hsa-miR-5698(2);hsa-miR-6762-3p(2);hsa-miR-6810-5p(2);hsa-miR-6798-5p(2);hsa-miR-6786-5p(2);hsa-miR-4664-3p(2);hsa-miR-6829-3p(2);hsa-miR-5189-5p(2);hsa-miR-4723-5p(2);hsa-miR-196b-5p(1);hsa-miR-4755-3p(1);hsa-miR-1321(1);hsa-miR-2276-5p(1);hsa-miR-6737-3p(1);hsa-miR-1909-3p(1);hsa-miR…	15	hsa-miR-7107-3p(3);hsa-miR-6769b-5p(2);hsa-miR-3909(2);hsa-miR-3064-5p(2);hsa-miR-6735-5p(2);hsa-miR-6769a-5p(2);hsa-miR-5698(2);hsa-miR-6762-3p(2);hsa-miR-6810-5p(2);hsa-miR-6798-5p(2);hsa-miR-6786-5p(2);hsa-miR-4664-3p(2);hsa-miR-6829-3p(2);hsa-miR-5189-5p(2);hsa-miR-4723-5p(2)
hsa_circ_0062481_CBC1	0.268943	0.0160125	2.16112	up	2.13599	1.99432	34.1891	52.0958	6.1217	13.6954	2.60066	1.96733	3.52689	3.23755	2.82773	3.96663	Not Detected	Not Detected	Detected	Detected	Not Detected	Not Detected	0	chr22	22943765	23180200	+	circbase|deepbase	hsa_circ_0062481	hsa_circ_0062481	hsa-circRNA5238-23	236435	235696	ENSG00000253920	---	---	GAATCTTCAGGGTCCGGAAAGCAGCCAGGA	-	-	100	hsa-miR-4739(280);hsa-miR-5787(189);hsa-miR-1249-5p(178);hsa-miR-4763-3p(176);hsa-miR-6848-5p(175);hsa-miR-6797-5p(168);hsa-miR-4728-5p(167);hsa-miR-4459(164);hsa-miR-4685-5p(162);hsa-miR-6791-5p(159);hsa-miR-661(157);hsa-miR-4722-5p(154);hsa-miR-5001-5p(153);hsa-miR-612(151);hsa-miR-6779-5p(149);hsa-miR-762(144);hsa-miR-6846-5p(143);hsa-miR-6852-5p(143);hsa-miR-8089(143);hsa-miR-3192-5p(141);hsa…	100	hsa-miR-4739(280);hsa-miR-5787(189);hsa-miR-1249-5p(178);hsa-miR-4763-3p(176);hsa-miR-6848-5p(175);hsa-miR-6797-5p(168);hsa-miR-4728-5p(167);hsa-miR-4459(164);hsa-miR-4685-5p(162);hsa-miR-6791-5p(159);hsa-miR-661(157);hsa-miR-4722-5p(154);hsa-miR-5001-5p(153);hsa-miR-612(151);hsa-miR-6779-5p(149);hsa-miR-762(144);hsa-miR-6846-5p(143);hsa-miR-6852-5p(143);hsa-miR-8089(143);hsa-miR-3192-5p(141);hsa…	-	NM_199127	100	hsa-miR-4739(280);hsa-miR-5787(189);hsa-miR-1249-5p(178);hsa-miR-4763-3p(176);hsa-miR-6848-5p(175);hsa-miR-6797-5p(168);hsa-miR-4728-5p(167);hsa-miR-4459(164);hsa-miR-4685-5p(162);hsa-miR-6791-5p(159);hsa-miR-661(157);hsa-miR-4722-5p(154);hsa-miR-5001-5p(153);hsa-miR-612(151);hsa-miR-6779-5p(149);hsa-miR-762(144);hsa-miR-6846-5p(143);hsa-miR-8089(143);hsa-miR-6852-5p(143);hsa-miR-3192-5p(141);hsa…	100	hsa-miR-4739(280);hsa-miR-5787(189);hsa-miR-1249-5p(178);hsa-miR-4763-3p(176);hsa-miR-6848-5p(175);hsa-miR-6797-5p(168);hsa-miR-4728-5p(167);hsa-miR-4459(164);hsa-miR-4685-5p(162);hsa-miR-6791-5p(159);hsa-miR-661(157);hsa-miR-4722-5p(154);hsa-miR-5001-5p(153);hsa-miR-612(151);hsa-miR-6779-5p(149);hsa-miR-762(144);hsa-miR-6846-5p(143);hsa-miR-8089(143);hsa-miR-6852-5p(143);hsa-miR-3192-5p(141);hsa…
hsa_circ_0085237_CBC1	0.182858	0.000221386	4.0506	up	11.0008	6.34493	318.81	804.01	18.4043	61.5967	5.00279	4.42737	6.61551	6.99457	4.83019	6.70467	Detected	Not Detected	Detected	Detected	Not Detected	Detected	0	chr8	103307641	103359320	-	circbase|deepbase	hsa_circ_0085237	hsa_circ_0085237	hsa-circRNA15570-24	51679	3545	ENSG00000104517	ENST00000520539	103307642-103307760 exon:ENSE00001505165|103307864-103308010 exon:ENSE00001505166|103309121-103309212 exon:ENSE00001166336|103309686-103309834 exon:ENSE00001166340|103310620-103310717 exon:ENSE00001166347|103311076-103311199 exon:ENSE00001166350|103311680-103311775 exon:ENSE00001166355|103312228-103312379 exon:ENSE00001166360|103316271-103316397 exon:ENSE00001166365|103317313-103317523 exon:ENSE0…	CAGCCAGTCCTGAAGAAGCCGCTGGAGTTC	51366	UBR5	100	hsa-miR-4713-3p(4);hsa-miR-216a-3p(3);hsa-miR-3692-5p(3);hsa-miR-4722-5p(3);hsa-miR-612(3);hsa-miR-6891-5p(3);hsa-miR-7851-3p(3);hsa-miR-1249-5p(2);hsa-miR-1254(2);hsa-miR-1270(2);hsa-miR-1272(2);hsa-miR-204-5p(2);hsa-miR-218-1-3p(2);hsa-miR-2278(2);hsa-miR-3150b-3p(2);hsa-miR-3154(2);hsa-miR-3180-5p(2);hsa-miR-3185(2);hsa-miR-3187-5p(2);hsa-miR-3190-3p(2);hsa-miR-328-5p(2);hsa-miR-346(2);hsa-miR…	51	hsa-miR-4713-3p(4);hsa-miR-216a-3p(3);hsa-miR-3692-5p(3);hsa-miR-4722-5p(3);hsa-miR-612(3);hsa-miR-6891-5p(3);hsa-miR-7851-3p(3);hsa-miR-1249-5p(2);hsa-miR-1254(2);hsa-miR-1270(2);hsa-miR-1272(2);hsa-miR-204-5p(2);hsa-miR-218-1-3p(2);hsa-miR-2278(2);hsa-miR-3150b-3p(2);hsa-miR-3154(2);hsa-miR-3180-5p(2);hsa-miR-3185(2);hsa-miR-3187-5p(2);hsa-miR-3190-3p(2);hsa-miR-328-5p(2);hsa-miR-346(2);hsa-miR…	-	NM_015902	100	hsa-miR-4713-3p(4);hsa-miR-6891-5p(3);hsa-miR-216a-3p(3);hsa-miR-612(3);hsa-miR-7851-3p(3);hsa-miR-4722-5p(3);hsa-miR-3692-5p(3);hsa-miR-1254(2);hsa-miR-608(2);hsa-miR-3180-5p(2);hsa-miR-1270(2);hsa-miR-4641(2);hsa-miR-6735-3p(2);hsa-miR-328-5p(2);hsa-miR-3187-5p(2);hsa-miR-2278(2);hsa-miR-425-3p(2);hsa-miR-762(2);hsa-miR-6860(2);hsa-miR-3150b-3p(2);hsa-miR-6794-5p(2);hsa-miR-3154(2);hsa-miR-4459…	52	hsa-miR-4713-3p(4);hsa-miR-6891-5p(3);hsa-miR-216a-3p(3);hsa-miR-612(3);hsa-miR-7851-3p(3);hsa-miR-4722-5p(3);hsa-miR-3692-5p(3);hsa-miR-1254(2);hsa-miR-608(2);hsa-miR-3180-5p(2);hsa-miR-1270(2);hsa-miR-4641(2);hsa-miR-6735-3p(2);hsa-miR-328-5p(2);hsa-miR-3187-5p(2);hsa-miR-2278(2);hsa-miR-425-3p(2);hsa-miR-762(2);hsa-miR-6860(2);hsa-miR-3150b-3p(2);hsa-miR-6794-5p(2);hsa-miR-3154(2);hsa-miR-4459…
hsa-circRNA11903-15_CBC1	0.357751	0.0324469	2.61991	up	1.95168	2.01401	49.6419	81.7485	5.6536	9.43642	1.85289	2.07983	4.01254	3.77557	1.94209	2.25525	Not Detected	Not Detected	Detected	Detected	Not Detected	Not Detected	0	chr19	3656402	3664912	-	deepbase	hsa-circRNA11903-15		hsa-circRNA11903-15	8510	495	ENSG00000186111	ENST00000335312	3656403-3656555 exon:ENSE00003547932|3660964-3661081 exon:ENSE00003474081|3661869-3661999 exon:ENSE00003630867|3664820-3664912 exon:ENSE00003594660	CCTGGCTACTACATGGTTCTGTCCATGACG	23396	PIP5K1C	100	hsa-miR-323a-5p(2);hsa-miR-3677-5p(2);hsa-miR-432-5p(2);hsa-miR-4640-5p(2);hsa-miR-6756-5p(2);hsa-miR-6803-5p(2);hsa-miR-6805-5p(2);hsa-miR-6842-5p(2);hsa-miR-6851-5p(2);hsa-miR-7106-5p(2);hsa-miR-939-5p(2);hsa-miR-1205(1);hsa-miR-1228-3p(1);hsa-miR-1228-5p(1);hsa-miR-1249-5p(1);hsa-miR-127-3p(1);hsa-miR-1275(1);hsa-miR-1276(1);hsa-miR-1287-5p(1);hsa-miR-1294(1);hsa-miR-1296-5p(1);hsa-miR-1343-5p…	11	hsa-miR-323a-5p(2);hsa-miR-3677-5p(2);hsa-miR-432-5p(2);hsa-miR-4640-5p(2);hsa-miR-6756-5p(2);hsa-miR-6803-5p(2);hsa-miR-6805-5p(2);hsa-miR-6842-5p(2);hsa-miR-6851-5p(2);hsa-miR-7106-5p(2);hsa-miR-939-5p(2)	-	-	-	-	-	-
hsa_circ_0000818_CBC1	0.252964	0.0138222	2.8826	up	2.20957	2.36989	51.7199	66.8962	5.72597	21.0141	2.74897	3.02956	4.06597	3.52278	2.09479	4.86668	Not Detected	Not Detected	Detected	Detected	Not Detected	Not Detected	0	chr17	80721840	80739597	+	circbase|Rybak-Wolf2015|deepbase	hsa_circ_0000818	hsa_circ_0000818	hsa-circRNA3581-98	17757	536	ENSG00000141556	ENST00000355528	80721841-80721938 exon:ENSE00003490590|80724143-80724244 exon:ENSE00003625346|80726296-80726442 exon:ENSE00003618552|80730328-80730383 exon:ENSE00003560942|80739465-80739597 exon:ENSE00003569900	ACGCTGCAGGCCCTGAATGGATGATGAACT	6904	TBCD	97	hsa-miR-3155a(2);hsa-miR-4640-5p(2);hsa-miR-4726-5p(2);hsa-miR-1184(1);hsa-miR-1249-5p(1);hsa-miR-1273e(1);hsa-miR-1292-5p(1);hsa-miR-1298-5p(1);hsa-miR-188-5p(1);hsa-miR-211-3p(1);hsa-miR-2110(1);hsa-miR-25-3p(1);hsa-miR-2861(1);hsa-miR-298(1);hsa-miR-3126-5p(1);hsa-miR-3127-5p(1);hsa-miR-3135a(1);hsa-miR-3150a-3p(1);hsa-miR-3150b-3p(1);hsa-miR-3155b(1);hsa-miR-3157-5p(1);hsa-miR-3170(1);hsa-miR…	3	hsa-miR-3155a(2);hsa-miR-4640-5p(2);hsa-miR-4726-5p(2)	hsa_circ_000634	NM_005993	97	hsa-miR-4726-5p(2);hsa-miR-3155a(2);hsa-miR-4640-5p(2);hsa-miR-4747-5p(1);hsa-miR-638(1);hsa-miR-2861(1);hsa-miR-188-5p(1);hsa-miR-6501-3p(1);hsa-miR-1298-5p(1);hsa-miR-25-3p(1);hsa-miR-5787(1);hsa-miR-3150b-3p(1);hsa-miR-298(1);hsa-miR-6858-5p(1);hsa-miR-3170(1);hsa-miR-708-5p(1);hsa-miR-6859-3p(1);hsa-miR-3135a(1);hsa-miR-6893-5p(1);hsa-miR-381-3p(1);hsa-miR-554(1);hsa-miR-6822-3p(1);hsa-miR-39…	3	hsa-miR-4726-5p(2);hsa-miR-3155a(2);hsa-miR-4640-5p(2)
hsa_circ_0061649_CBC1	0.212652	0.00847344	3.8305	up	2.16904	1.98804	60.666	124.915	7.51925	25.9767	2.67331	1.93295	4.274	4.32462	3.46775	5.28799	Not Detected	Not Detected	Detected	Detected	Not Detected	Not Detected	0	chr21	38139518	38309692	-	circbase|deepbase	hsa_circ_0061649	hsa_circ_0061649	hsa-circRNA13184-8	170174	1467	ENSG00000159267	ENST00000336648	38139519-38139586 exon:ENSE00001108868|38269160-38269431 exon:ENSE00001282176|38302551-38302733 exon:ENSE00001044404|38308749-38309692 exon:ENSE00001044408	AGACCGAGGGCAAAGCGGTGCACTTGCAGG	3141	HLCS	100	hsa-miR-3619-5p(3);hsa-miR-1208(2);hsa-miR-3180-5p(2);hsa-miR-3192-5p(2);hsa-miR-339-5p(2);hsa-miR-4469(2);hsa-miR-4530(2);hsa-miR-4685-3p(2);hsa-miR-4689(2);hsa-miR-4747-5p(2);hsa-miR-484(2);hsa-miR-6748-3p(2);hsa-miR-6749-3p(2);hsa-miR-6751-5p(2);hsa-miR-6754-3p(2);hsa-miR-6793-3p(2);hsa-miR-6803-5p(2);hsa-miR-6824-5p(2);hsa-miR-6825-5p(2);hsa-miR-6845-3p(2);hsa-miR-6851-5p(2);hsa-miR-6894-5p(2…	24	hsa-miR-3619-5p(3);hsa-miR-1208(2);hsa-miR-3180-5p(2);hsa-miR-3192-5p(2);hsa-miR-339-5p(2);hsa-miR-4469(2);hsa-miR-4530(2);hsa-miR-4685-3p(2);hsa-miR-4689(2);hsa-miR-4747-5p(2);hsa-miR-484(2);hsa-miR-6748-3p(2);hsa-miR-6749-3p(2);hsa-miR-6751-5p(2);hsa-miR-6754-3p(2);hsa-miR-6793-3p(2);hsa-miR-6803-5p(2);hsa-miR-6824-5p(2);hsa-miR-6825-5p(2);hsa-miR-6845-3p(2);hsa-miR-6851-5p(2);hsa-miR-6894-5p(2…	-	NM_001242784	100	hsa-miR-3619-5p(3);hsa-miR-3180-5p(2);hsa-miR-6793-3p(2);hsa-miR-6824-5p(2);hsa-miR-6894-5p(2);hsa-miR-4747-5p(2);hsa-miR-6748-3p(2);hsa-miR-3192-5p(2);hsa-miR-6825-5p(2);hsa-miR-760(2);hsa-miR-877-5p(2);hsa-miR-6751-5p(2);hsa-miR-4469(2);hsa-miR-4689(2);hsa-miR-339-5p(2);hsa-miR-6749-3p(2);hsa-miR-6803-5p(2);hsa-miR-6845-3p(2);hsa-miR-4685-3p(2);hsa-miR-4530(2);hsa-miR-6851-5p(2);hsa-miR-484(2);…	24	hsa-miR-3619-5p(3);hsa-miR-3180-5p(2);hsa-miR-6793-3p(2);hsa-miR-6824-5p(2);hsa-miR-6894-5p(2);hsa-miR-4747-5p(2);hsa-miR-6748-3p(2);hsa-miR-3192-5p(2);hsa-miR-6825-5p(2);hsa-miR-760(2);hsa-miR-877-5p(2);hsa-miR-6751-5p(2);hsa-miR-4469(2);hsa-miR-4689(2);hsa-miR-339-5p(2);hsa-miR-6749-3p(2);hsa-miR-6803-5p(2);hsa-miR-6845-3p(2);hsa-miR-4685-3p(2);hsa-miR-4530(2);hsa-miR-6851-5p(2);hsa-miR-484(2);…
hsa-circRNA13391-16_CBC1	0.293852	0.0200965	2.57347	up	2.0321	1.99581	49.8098	108.445	5.98294	9.64861	2.28947	1.97544	4.01635	4.13796	2.57993	2.78167	Not Detected	Not Detected	Detected	Detected	Not Detected	Not Detected	0	chr22	47103739	47116912	-	deepbase	hsa-circRNA13391-16		hsa-circRNA13391-16	13173	573	ENSG00000100422	ENST00000216264	47103740-47103885 exon:ENSE00003669630|47106983-47107046 exon:ENSE00000880801|47108065-47108190 exon:ENSE00003487279|47115983-47116105 exon:ENSE00003694665|47116799-47116912 exon:ENSE00003617980	GAATCATTCCCGCAGATGCCTGCTCTGTGC	64781	CERK	93	hsa-miR-4268(2);hsa-miR-4326(2);hsa-miR-4638-3p(2);hsa-miR-1184(1);hsa-miR-1205(1);hsa-miR-1231(1);hsa-miR-1282(1);hsa-miR-1285-3p(1);hsa-miR-1293(1);hsa-miR-1301-3p(1);hsa-miR-1468-5p(1);hsa-miR-150-5p(1);hsa-miR-152-5p(1);hsa-miR-1538(1);hsa-miR-1539(1);hsa-miR-2117(1);hsa-miR-3156-3p(1);hsa-miR-3177-3p(1);hsa-miR-3651(1);hsa-miR-3929(1);hsa-miR-412-5p(1);hsa-miR-425-3p(1);hsa-miR-4269(1);hsa-m…	3	hsa-miR-4268(2);hsa-miR-4326(2);hsa-miR-4638-3p(2)	-	-	-	-	-	-
hsa-circRNA7456-1_CBC1	0.364232	0.0339743	2.30831	up	2.72958	6.08759	113.146	288.647	17.4775	27.3111	3.19759	4.36935	5.10972	5.44388	4.74607	5.37992	Not Detected	Not Detected	Detected	Detected	Not Detected	Not Detected	0	chr8	59329408	59329512	+	deepbase	hsa-circRNA7456-1		hsa-circRNA7456-1	104	104	ENSG00000215114	ENST00000399598	59329409-59329512 exon:ENSE00003470655	GACACCACCTCAACGTTGGCCTTGGCAGAA	137886	UBXN2B	8	hsa-miR-3677-3p(1);hsa-miR-4474-3p(1);hsa-miR-4494(1);hsa-miR-4669(1);hsa-miR-608(1);hsa-miR-6134(1);hsa-miR-6737-5p(1);hsa-miR-6793-5p(1)	-	-	-	-	-	-	-	-
hsa_circ_0119254_CBC1	0.256763	0.0143174	2.30634	up	1.96137	1.98806	40.0943	62.5667	5.84653	9.55944	1.91253	1.93302	3.73081	3.441	2.33147	2.62202	Not Detected	Not Detected	Detected	Detected	Not Detected	Not Detected	0	chr2	227440114	227442385	-	Rybak-Wolf2015	hsa_circ_0119254	hsa_circ_0119254		2271	2272	---	---	---	CTCACACAGGCCAGGGTAAAGATATAATTG	-	-	100	hsa-miR-1289(2);hsa-miR-187-3p(2);hsa-miR-2115-5p(2);hsa-miR-370-5p(2);hsa-miR-3934-3p(2);hsa-miR-3934-5p(2);hsa-miR-4518(2);hsa-miR-5787(2);hsa-miR-6764-5p(2);hsa-miR-6861-5p(2);hsa-miR-6862-3p(2);hsa-miR-6888-5p(2);hsa-miR-106b-3p(1);hsa-miR-1179(1);hsa-miR-1183(1);hsa-miR-1203(1);hsa-miR-1204(1);hsa-miR-1224-3p(1);hsa-miR-1225-5p(1);hsa-miR-1237-5p(1);hsa-miR-1245b-3p(1);hsa-miR-125a-3p(1);hsa…	12	hsa-miR-1289(2);hsa-miR-187-3p(2);hsa-miR-2115-5p(2);hsa-miR-370-5p(2);hsa-miR-3934-3p(2);hsa-miR-3934-5p(2);hsa-miR-4518(2);hsa-miR-5787(2);hsa-miR-6764-5p(2);hsa-miR-6861-5p(2);hsa-miR-6862-3p(2);hsa-miR-6888-5p(2)	-	None	100	hsa-miR-3934-3p(2);hsa-miR-5787(2);hsa-miR-6764-5p(2);hsa-miR-2115-5p(2);hsa-miR-370-5p(2);hsa-miR-187-3p(2);hsa-miR-1289(2);hsa-miR-6888-5p(2);hsa-miR-4518(2);hsa-miR-6862-3p(2);hsa-miR-3934-5p(2);hsa-miR-6861-5p(2);hsa-miR-7112-3p(1);hsa-miR-1224-3p(1);hsa-miR-1298-5p(1);hsa-miR-3162-5p(1);hsa-miR-6791-5p(1);hsa-miR-6744-3p(1);hsa-miR-6737-3p(1);hsa-miR-298(1);hsa-miR-508-5p(1);hsa-miR-4738-5p(…	12	hsa-miR-3934-3p(2);hsa-miR-5787(2);hsa-miR-6764-5p(2);hsa-miR-2115-5p(2);hsa-miR-370-5p(2);hsa-miR-187-3p(2);hsa-miR-1289(2);hsa-miR-6888-5p(2);hsa-miR-4518(2);hsa-miR-6862-3p(2);hsa-miR-3934-5p(2);hsa-miR-6861-5p(2)
hsa_circ_0004242_CBC1	0.186507	0.00405624	4.05625	up	2.13128	2.52127	71.2392	103.576	5.55367	22.2898	2.58908	3.14151	4.48678	4.07846	1.75988	4.98569	Not Detected	Not Detected	Detected	Detected	Not Detected	Not Detected	0	chr19	48219814	48220273	+	circbase|deepbase	hsa_circ_0004242	hsa_circ_0004242	hsa-circRNA4171-6	459	459	ENSG00000024422	ENST00000263277	48219815-48220273 exon:ENSE00002724240	CACCTTCCTCAACAGGCAGCTCTCCATCTG	30846	EHD2	100	hsa-miR-1226-5p(2);hsa-miR-1233-5p(2);hsa-miR-128-1-5p(2);hsa-miR-4417(2);hsa-miR-4691-5p(2);hsa-miR-612(2);hsa-miR-6781-5p(2);hsa-miR-6877-5p(2);hsa-miR-1202(1);hsa-miR-1226-3p(1);hsa-miR-1237-3p(1);hsa-miR-1238-5p(1);hsa-miR-1247-5p(1);hsa-miR-1249-5p(1);hsa-miR-1273f(1);hsa-miR-1273h-5p(1);hsa-miR-128-2-5p(1);hsa-miR-1281(1);hsa-miR-1471(1);hsa-miR-147b(1);hsa-miR-149-5p(1);hsa-miR-150-3p(1);h…	8	hsa-miR-1226-5p(2);hsa-miR-1233-5p(2);hsa-miR-128-1-5p(2);hsa-miR-4417(2);hsa-miR-4691-5p(2);hsa-miR-612(2);hsa-miR-6781-5p(2);hsa-miR-6877-5p(2)	-	NM_014601	100	hsa-miR-4417(2);hsa-miR-1233-5p(2);hsa-miR-6877-5p(2);hsa-miR-6781-5p(2);hsa-miR-612(2);hsa-miR-4691-5p(2);hsa-miR-1226-5p(2);hsa-miR-128-1-5p(2);hsa-miR-3934-3p(1);hsa-miR-193a-3p(1);hsa-miR-371b-3p(1);hsa-miR-7108-3p(1);hsa-miR-4746-3p(1);hsa-miR-4649-5p(1);hsa-miR-5739(1);hsa-miR-1538(1);hsa-miR-1915-5p(1);hsa-miR-3170(1);hsa-miR-3909(1);hsa-miR-6887-5p(1);hsa-miR-6850-5p(1);hsa-miR-3622a-5p(1…	8	hsa-miR-4417(2);hsa-miR-1233-5p(2);hsa-miR-6877-5p(2);hsa-miR-6781-5p(2);hsa-miR-612(2);hsa-miR-4691-5p(2);hsa-miR-1226-5p(2);hsa-miR-128-1-5p(2)
hsa_circ_0023838_CBC1	0.355867	0.0319901	2.29277	up	2.14234	2.27734	30.7038	53.2716	5.57125	15.8557	2.61542	2.92707	3.39677	3.25958	1.79317	4.27059	Not Detected	Not Detected	Detected	Detected	Not Detected	Not Detected	0	chr11	78926852	78926954	-	circbase|deepbase	hsa_circ_0023838	hsa_circ_0023838	hsa-circRNA9645-1	102	102	ENSG00000149256	ENST00000278550	78926853-78926954 exon:ENSE00001743330	CTGACATGGAGCCAGAAAAGATCCCGCACC	26011	TENM4	27	hsa-miR-1184(1);hsa-miR-1293(1);hsa-miR-134-3p(1);hsa-miR-149-5p(1);hsa-miR-218-1-3p(1);hsa-miR-3173-5p(1);hsa-miR-3183(1);hsa-miR-3194-3p(1);hsa-miR-3605-3p(1);hsa-miR-3677-3p(1);hsa-miR-3922-5p(1);hsa-miR-4685-5p(1);hsa-miR-4687-5p(1);hsa-miR-4725-5p(1);hsa-miR-4768-5p(1);hsa-miR-4785(1);hsa-miR-637(1);hsa-miR-6499-3p(1);hsa-miR-6724-5p(1);hsa-miR-6769b-3p(1);hsa-miR-6775-3p(1);hsa-miR-6799-3p(…	-	-	-	NM_001098816	27	hsa-miR-4725-5p(1);hsa-miR-3605-3p(1);hsa-miR-3183(1);hsa-miR-6724-5p(1);hsa-miR-1184(1);hsa-miR-637(1);hsa-miR-6775-3p(1);hsa-miR-6499-3p(1);hsa-miR-4768-5p(1);hsa-miR-1293(1);hsa-miR-4785(1);hsa-miR-4685-5p(1);hsa-miR-6894-5p(1);hsa-miR-149-5p(1);hsa-miR-6892-3p(1);hsa-miR-942-5p(1);hsa-miR-6769b-3p(1);hsa-miR-6799-3p(1);hsa-miR-6810-3p(1);hsa-miR-3677-3p(1);hsa-miR-218-1-3p(1);hsa-miR-134-3p(1…	-	-
hsa_circ_0031008_CBC1	0.247084	0.0130753	2.55202	up	2.14837	2.28539	32.4237	79.5062	5.58167	15.6008	2.62837	2.93895	3.46172	3.73791	1.81269	4.23529	Not Detected	Not Detected	Detected	Detected	Not Detected	Not Detected	0	chr13	114018076	114018225	-	circbase|deepbase	hsa_circ_0031008	hsa_circ_0031008	hsa-circRNA10354-1	149	149	ENSG00000139835	ENST00000375431	114018077-114018225 exon:ENSE00003672850	CCAGGAGCCGGACAGGATCGACCCGTACGG	79774	GRTP1	31	hsa-miR-6799-3p(2);hsa-miR-1180-3p(1);hsa-miR-1184(1);hsa-miR-127-3p(1);hsa-miR-1343-3p(1);hsa-miR-1915-5p(1);hsa-miR-210-5p(1);hsa-miR-23a-5p(1);hsa-miR-3137(1);hsa-miR-3181(1);hsa-miR-3191-3p(1);hsa-miR-339-5p(1);hsa-miR-3619-3p(1);hsa-miR-3656(1);hsa-miR-4467(1);hsa-miR-4700-5p(1);hsa-miR-4734(1);hsa-miR-637(1);hsa-miR-661(1);hsa-miR-6748-5p(1);hsa-miR-6756-5p(1);hsa-miR-6759-5p(1);hsa-miR-676…	1	hsa-miR-6799-3p(2)	-	NM_024719	31	hsa-miR-6799-3p(2);hsa-miR-3656(1);hsa-miR-6790-5p(1);hsa-miR-4734(1);hsa-miR-6748-5p(1);hsa-miR-7108-3p(1);hsa-miR-1180-3p(1);hsa-miR-8087(1);hsa-miR-339-5p(1);hsa-miR-23a-5p(1);hsa-miR-6865-5p(1);hsa-miR-6756-5p(1);hsa-miR-4467(1);hsa-miR-661(1);hsa-miR-1184(1);hsa-miR-6759-5p(1);hsa-miR-1343-3p(1);hsa-miR-637(1);hsa-miR-3181(1);hsa-miR-1915-5p(1);hsa-miR-6786-3p(1);hsa-miR-210-5p(1);hsa-miR-31…	1	hsa-miR-6799-3p(2)
hsa_circ_0040515_CBC1	0.329368	0.0263609	3.14911	up	2.23063	2.47243	54.3714	79.5215	6.09118	34.0056	2.78562	3.10618	4.1299	3.7382	2.78811	5.77664	Not Detected	Not Detected	Detected	Detected	Not Detected	Not Detected	0	chr16	74946095	75019017	-	circbase|deepbase	hsa_circ_0040515	hsa_circ_0040515	hsa-circRNA11184-47	72922	1491	ENSG00000103091	ENST00000262144	---	GCTAAGCTGCTGAAGCGGGGCTGATTCTCT	79726	WDR59	100	hsa-miR-138-5p(3);hsa-miR-3192-5p(3);hsa-miR-6840-3p(3);hsa-miR-6876-3p(3);hsa-miR-1247-3p(2);hsa-miR-1343-3p(2);hsa-miR-3689a-3p(2);hsa-miR-4449(2);hsa-miR-4685-5p(2);hsa-miR-4700-3p(2);hsa-miR-4707-3p(2);hsa-miR-4722-5p(2);hsa-miR-4787-3p(2);hsa-miR-648(2);hsa-miR-6741-5p(2);hsa-miR-6749-3p(2);hsa-miR-6807-3p(2);hsa-miR-6827-3p(2);hsa-miR-6874-5p(2);hsa-miR-6880-3p(2);hsa-miR-6891-5p(2);hsa-miR…	25	hsa-miR-138-5p(3);hsa-miR-3192-5p(3);hsa-miR-6840-3p(3);hsa-miR-6876-3p(3);hsa-miR-1247-3p(2);hsa-miR-1343-3p(2);hsa-miR-3689a-3p(2);hsa-miR-4449(2);hsa-miR-4685-5p(2);hsa-miR-4700-3p(2);hsa-miR-4707-3p(2);hsa-miR-4722-5p(2);hsa-miR-4787-3p(2);hsa-miR-648(2);hsa-miR-6741-5p(2);hsa-miR-6749-3p(2);hsa-miR-6807-3p(2);hsa-miR-6827-3p(2);hsa-miR-6874-5p(2);hsa-miR-6880-3p(2);hsa-miR-6891-5p(2);hsa-miR…	-	NM_030581	100	hsa-miR-6876-3p(3);hsa-miR-3192-5p(3);hsa-miR-138-5p(3);hsa-miR-6840-3p(3);hsa-miR-7108-3p(2);hsa-miR-6827-3p(2);hsa-miR-7108-5p(2);hsa-miR-6891-5p(2);hsa-miR-8069(2);hsa-miR-6807-3p(2);hsa-miR-648(2);hsa-miR-6741-5p(2);hsa-miR-6874-5p(2);hsa-miR-4707-3p(2);hsa-miR-4722-5p(2);hsa-miR-4685-5p(2);hsa-miR-4700-3p(2);hsa-miR-6749-3p(2);hsa-miR-4449(2);hsa-miR-6880-3p(2);hsa-miR-874-5p(2);hsa-miR-3689…	25	hsa-miR-6876-3p(3);hsa-miR-3192-5p(3);hsa-miR-138-5p(3);hsa-miR-6840-3p(3);hsa-miR-7108-3p(2);hsa-miR-6827-3p(2);hsa-miR-7108-5p(2);hsa-miR-6891-5p(2);hsa-miR-8069(2);hsa-miR-6807-3p(2);hsa-miR-648(2);hsa-miR-6741-5p(2);hsa-miR-6874-5p(2);hsa-miR-4707-3p(2);hsa-miR-4722-5p(2);hsa-miR-4685-5p(2);hsa-miR-4700-3p(2);hsa-miR-6749-3p(2);hsa-miR-4449(2);hsa-miR-6880-3p(2);hsa-miR-874-5p(2);hsa-miR-3689…
hsa_circ_0079365_CBC1	0.202516	0.00656932	2.34641	up	3.65806	2.48494	52.1351	136.855	6.06865	18.5894	3.57255	3.11538	4.07641	4.44552	2.75293	4.61029	Not Detected	Not Detected	Detected	Detected	Not Detected	Not Detected	0	chr7	6470110	6476164	-	circbase|Rybak-Wolf2015|deepbase	hsa_circ_0079365	hsa_circ_0079365	hsa-circRNA15028-26	6054	682	ENSG00000164535	ENST00000297056	6470111-6470238 exon:ENSE00001085265|6472468-6472590 exon:ENSE00003605018|6474393-6474651 exon:ENSE00001085278|6475993-6476164 exon:ENSE00003514205	GATTGGTGGTGACTGGAACGATTTGTAACC	221955	DAGLB	100	hsa-miR-1272(2);hsa-miR-3184-5p(2);hsa-miR-3187-5p(2);hsa-miR-4731-5p(2);hsa-miR-5189-5p(2);hsa-miR-612(2);hsa-miR-6860(2);hsa-let-7a-2-3p(1);hsa-miR-106b-3p(1);hsa-miR-1227-5p(1);hsa-miR-1229-5p(1);hsa-miR-1244(1);hsa-miR-125a-3p(1);hsa-miR-1273d(1);hsa-miR-1273g-5p(1);hsa-miR-128-2-5p(1);hsa-miR-1288-5p(1);hsa-miR-1299(1);hsa-miR-130a-3p(1);hsa-miR-130b-3p(1);hsa-miR-1538(1);hsa-miR-1539(1);hsa…	7	hsa-miR-1272(2);hsa-miR-3184-5p(2);hsa-miR-3187-5p(2);hsa-miR-4731-5p(2);hsa-miR-5189-5p(2);hsa-miR-612(2);hsa-miR-6860(2)	-	NM_139179	100	hsa-miR-3187-5p(2);hsa-miR-612(2);hsa-miR-6860(2);hsa-miR-1272(2);hsa-miR-3184-5p(2);hsa-miR-5189-5p(2);hsa-miR-4731-5p(2);hsa-miR-8081(1);hsa-miR-6847-5p(1);hsa-miR-6791-5p(1);hsa-miR-4649-5p(1);hsa-miR-1273d(1);hsa-miR-665(1);hsa-miR-5787(1);hsa-miR-3937(1);hsa-miR-1538(1);hsa-miR-637(1);hsa-miR-7108-5p(1);hsa-miR-4646-5p(1);hsa-miR-29c-3p(1);hsa-miR-4769-3p(1);hsa-miR-1910-5p(1);hsa-miR-6856-3…	7	hsa-miR-3187-5p(2);hsa-miR-612(2);hsa-miR-6860(2);hsa-miR-1272(2);hsa-miR-3184-5p(2);hsa-miR-5189-5p(2);hsa-miR-4731-5p(2)
[truncated: 4,876 more rows]
