# Supplementary material for: CircETFA upregulates CCL5 by sponging miR-612 and recruiting EIF4A3 to promote hepatocellular carcinoma
Source: Cell Death Discov. 2021 Oct 29;7:321. doi: 10.1038/s41420-021-00710-x (PMC8556257; doi:10.1038/s41420-021-00710-x)
Supplement: Supplementary file 3 — Supplementary Table S2 [file 41420_2021_710_MOESM3_ESM.xlsx]

## Sheet: up
#ID	gene_name	A11-1_FPKM	A11-1_count	A11-2_FPKM	A11-2_count	A11-3_FPKM	A11-3_count	B22-1_FPKM	B22-1_count	B22-2_FPKM	B22-2_count	B22-3_FPKM	B22-3_count	Pvalue	log2FC	regulated	COG_class	COG_class_annotation	GO_annotation	KEGG_annotation	KEGG_pathway_annotation	KOG_class	KOG_class_annotation	Pfam_annotation	Swiss_Prot_annotation	eggNOG_class	eggNOG_class_annotation	NR_annotation	GO_second_level_annotation
Homo_sapiens_newGene_32109	--	0.506479	29	0.280577	17	0.574858	33	11.6229	694	17.8865	1143	19.5809	966	0	3.43379	up	--	--	Molecular Function: magnesium ion binding (GO:0000287);; Molecular Function: phosphoserine phosphatase activity (GO:0004647);; Molecular Function: calcium ion binding (GO:0005509);; Cellular Component: cytosol (GO:0005829);; Biological Process: L-serine biosynthetic process (GO:0006564);; Biological Process: response to mechanical stimulus (GO:0009612);; Biological Process: dephosphorylation (GO:…	K01079|3.32349e-22|pon:100189699|K01079 phosphoserine phosphatase [EC:3.1.3.3] | (RefSeq) PSPH; DKFZP468A2313 protein	Glycine, serine and threonine metabolism (ko00260);; Carbon metabolism (ko01200);; Biosynthesis of amino acids (ko01230)	[E]	Amino acid transport and metabolism	--	Phosphoserine phosphatase OS=Homo sapiens OX=9606 GN=PSPH PE=1 SV=2	E	Amino acid transport and metabolism	PREDICTED: phosphoserine phosphatase [Chlorocebus sabaeus]	molecular function: binding (GO:0005488);; molecular function: catalytic activity (GO:0003824);; biological process: metabolic process (GO:0008152);; biological process: cellular process (GO:0009987);; cellular component: cell (GO:0005623);; cellular component: cell part (GO:0044464);; biological process: single-organism process (GO:0044699);; biological process: response to stimulus (GO:0050896)
ENSG00000204422	AL662899.1	0.344502	32	0.502829	50	0.270339	26	4.74068	443	4.19461	404	5.39886	432	0	2.62011	up	--	--	Molecular Function: protein binding (GO:0005515);; Cellular Component: integral component of membrane (GO:0016021);; Molecular Function: hydrolase activity (GO:0016787);;	--	--	[R]	General function prediction only	alpha/beta hydrolase fold	Protein ABHD16A OS=Homo sapiens OX=9606 GN=ABHD16A PE=1 SV=3	S	Function unknown	PREDICTED: protein ABHD16A isoform X1 [Gorilla gorilla gorilla]	molecular function: binding (GO:0005488);; cellular component: membrane (GO:0016020);; cellular component: membrane part (GO:0044425);; molecular function: catalytic activity (GO:0003824)
ENSG00000168993	CPLX1	0.697523	72	0.799966	90	1.00147	110	2.76541	293	2.29936	251	3.06418	275	0	1.25969	up	--	--	--	K15294|1.35072e-54|aml:100481365|K15294 complexin-1/2 | (RefSeq) CPLX1; complexin 1	Synaptic vesicle cycle (ko04721)	--	--	Synaphin protein	Complexin-1 OS=Homo sapiens OX=9606 GN=CPLX1 PE=1 SV=1	Z	Cytoskeleton	complexin-1 [Homo sapiens]	--
Homo_sapiens_newGene_38186	--	0.020975	2	0.042934	5	0.000434	1	0.845632	77	0.881858	83	0.484674	38	0	1.2284	up	--	--	--	--	--	--	--	--	--	--	--	hypothetical protein [Pan troglodytes]	--
ENSG00000164081	TEX264	5.2312	453	7.15174	576	7.63237	564	19.1455	1393	13.3948	1228	17.1973	1048	0	1.16995	up	--	--	Molecular Function: protein binding (GO:0005515);; Cellular Component: extracellular exosome (GO:0070062);;	--	--	--	--	--	Testis-expressed protein 264 OS=Homo sapiens OX=9606 GN=TEX264 PE=1 SV=1	S	Function unknown	hCG1997495, isoform CRA_c [Homo sapiens]	molecular function: binding (GO:0005488);; cellular component: extracellular region (GO:0005576);; cellular component: organelle (GO:0043226);; cellular component: extracellular region part (GO:0044421)
ENSG00000125508	SRMS	4.07337	868	3.30553	746	2.72495	612	5.6823	1319	11.2366	2372	11.7907	2045	0	1.09363	up	[T]	Signal transduction mechanisms	--	K08895|0|hsa:6725|K08895 tyrosine-protein kinase Srms [EC:2.7.10.2] | (RefSeq) SRMS, C20orf148, PTK70, SRM, dJ697K14.1; src-related kinase lacking C-terminal regulatory tyrosine and N-terminal myristylation sites	--	[T]	Signal transduction mechanisms	Protein tyrosine kinase;; Protein kinase domain;; SH2 domain;; Variant SH3 domain	Tyrosine-protein kinase Srms OS=Homo sapiens OX=9606 GN=SRMS PE=1 SV=1	T	Signal transduction mechanisms	tyrosine-protein kinase Srms [Homo sapiens]	--
ENSG00000132819	RBM38	5.40772	511	5.34826	609	5.57827	570	8.47247	869	17.8721	2051	19.1549	1826	0	1.08255	up	[J]	Translation, ribosomal structure and biogenesis	Molecular Function: nucleotide binding (GO:0000166);; Molecular Function: mRNA 3'-UTR binding (GO:0003730);; Cellular Component: nucleus (GO:0005634);; Cellular Component: cytosol (GO:0005829);; Biological Process: mRNA processing (GO:0006397);; Biological Process: DNA damage response, signal transduction by p53 class mediator resulting in cell cycle arrest (GO:0006977);; Biological Process: DNA …	--	--	[R]	General function prediction only	RNA recognition motif. (a.k.a. RRM, RBD, or RNP domain)	RNA-binding protein 38 OS=Homo sapiens OX=9606 GN=RBM38 PE=1 SV=2	S	Function unknown	RNA-binding protein 38 isoform a [Homo sapiens]	molecular function: binding (GO:0005488);; cellular component: cell (GO:0005623);; cellular component: organelle (GO:0043226);; cellular component: cell part (GO:0044464);; biological process: metabolic process (GO:0008152);; biological process: cellular process (GO:0009987);; biological process: signaling (GO:0023052);; biological process: single-organism process (GO:0044699);; biological proces…
ENSG00000188760	TMEM198	1.87327	197	2.06145	227	2.08158	232	4.56708	494	4.5436	458	6.45102	540	0	1.06397	up	--	--	Cellular Component: plasma membrane (GO:0005886);; Biological Process: multicellular organism development (GO:0007275);; Cellular Component: integral component of membrane (GO:0016021);; Cellular Component: cytoplasmic vesicle (GO:0031410);; Biological Process: positive regulation of canonical Wnt signaling pathway (GO:0090263);;	--	--	--	--	Domain of unknown function (DUF4203)	Transmembrane protein 198 OS=Homo sapiens OX=9606 GN=TMEM198 PE=1 SV=1	S	Function unknown	transmembrane protein 198 [Homo sapiens]	cellular component: cell (GO:0005623);; cellular component: membrane (GO:0016020);; cellular component: cell part (GO:0044464);; biological process: multicellular organismal process (GO:0032501);; biological process: developmental process (GO:0032502);; biological process: single-organism process (GO:0044699);; cellular component: membrane part (GO:0044425);; cellular component: organelle (GO:004…
ENSG00000259305	ZHX1-C8orf76	0.201636	12	0.629795	39	0.596595	99	1.52601	352	2.49824	610	1.34387	273	0	1.01784	up	--	--	--	--	--	--	--	--	Zinc fingers and homeoboxes protein 1, isoform 2 OS=Homo sapiens OX=9606 GN=ZHX1-C8orf76 PE=2 SV=1	S	Function unknown	zinc fingers and homeoboxes protein 1, isoform 2 [Homo sapiens]	--
ENSG00000173530	TNFRSF10D	7.44807	1221	7.75095	1306	6.92233	1180	14.4011	2439	14.1609	2478	15.388	2234	0	0.982361	up	--	--	Molecular Function: tumor necrosis factor-activated receptor activity (GO:0005031);; Cellular Component: integral component of plasma membrane (GO:0005887);; Biological Process: inflammatory response (GO:0006954);; Biological Process: immune response (GO:0006955);; Biological Process: multicellular organism development (GO:0007275);; Biological Process: extrinsic apoptotic signaling pathway via d…	K04722|0|hsa:8793|K04722 tumor necrosis factor receptor superfamily member 10 | (RefSeq) TNFRSF10D, CD264, DCR2, TRAIL-R4, TRAILR4, TRUNDD; TNF receptor superfamily member 10d	Cytokine-cytokine receptor interaction (ko04060);; Apoptosis (ko04210);; Natural killer cell mediated cytotoxicity (ko04650);; Measles (ko05162);; Influenza A (ko05164)	--	--	TNFR/NGFR cysteine-rich region	Tumor necrosis factor receptor superfamily member 10D OS=Homo sapiens OX=9606 GN=TNFRSF10D PE=1 SV=1	S	Function unknown	RecName: Full=Tumor necrosis factor receptor superfamily member 10D; AltName: Full=Decoy receptor 2; Short=DcR2; AltName: Full=TNF-related apoptosis-inducing ligand receptor 4; Short=TRAIL receptor 4; Short=TRAIL-R4; AltName: Full=TRAIL receptor with a truncated death domain; AltName: CD_antigen=CD264; Flags: Precursor	molecular function: signal transducer activity (GO:0004871);; molecular function: molecular transducer activity (GO:0060089);; biological process: cellular process (GO:0009987);; biological process: signaling (GO:0023052);; biological process: single-organism process (GO:0044699);; biological process: response to stimulus (GO:0050896);; biological process: biological regulation (GO:0065007);; cel…
ENSG00000174851	YIF1A	77.2622	3666	75.9186	3939	66.5297	3410	149.841	7447	128.336	6562	161.672	6880	0	0.943887	up	--	--	--	K20362|0|ptr:746258|K20362 protein transport protein YIF1 | (RefSeq) YIF1A; Yip1 interacting factor homolog A, membrane trafficking protein	--	[S]	Function unknown	YIF1;; Yip1 domain	Protein YIF1A OS=Homo sapiens OX=9606 GN=YIF1A PE=1 SV=2	S	Function unknown	PREDICTED: protein YIF1A isoform X2 [Cebus capucinus imitator]	--
ENSG00000085365	SCAMP1	7.01796	1493	6.04515	1504	8.26874	1575	12.0224	3107	11.7323	3217	11.1068	2378	0	0.94295	up	--	--	--	K19995|0|hsa:9522|K19995 secretory carrier-associated membrane protein | (RefSeq) SCAMP1, SCAMP, SCAMP37; secretory carrier membrane protein 1	--	[U]	Intracellular trafficking, secretion, and vesicular transport	SCAMP family	Secretory carrier-associated membrane protein 1 OS=Homo sapiens OX=9606 GN=SCAMP1 PE=1 SV=2	U	Intracellular trafficking, secretion, and vesicular transport	secretory carrier-associated membrane protein 1 isoform 1 [Homo sapiens]	--
ENSG00000196208	GREB1	0.117542	47	0.116911	52	0.226337	85	0.802833	159	0.361964	153	0.561494	158	0	0.91034	up	--	--	Cellular Component: integral component of membrane (GO:0016021);; Cellular Component: extracellular exosome (GO:0070062);;	--	--	--	--	Gene regulated by oestrogen in breast cancer	Protein GREB1 OS=Homo sapiens OX=9606 GN=GREB1 PE=2 SV=1	S	Function unknown	protein GREB1 isoform a [Homo sapiens]	cellular component: membrane (GO:0016020);; cellular component: membrane part (GO:0044425);; cellular component: extracellular region (GO:0005576);; cellular component: organelle (GO:0043226);; cellular component: extracellular region part (GO:0044421)
ENSG00000126254	RBM42	25.1834	1921	27.2648	2259	25.3926	2050	48.0857	3781	51.4347	3948	51.1753	3442	0	0.889526	up	[J]	Translation, ribosomal structure and biogenesis	--	--	--	[R]	General function prediction only	RNA recognition motif. (a.k.a. RRM, RBD, or RNP domain)	RNA-binding protein 42 OS=Homo sapiens OX=9606 GN=RBM42 PE=1 SV=1	S	Function unknown	RNA-binding protein 42 isoform X3 [Carlito syrichta]	--
ENSG00000137878	GCOM1	1.6286	369	3.23643	766	2.49272	565	3.59518	763	10.7167	2261	7.05316	1249	0.0001	0.84276	up	--	--	--	--	--	--	--	--	Myocardial zonula adherens protein OS=Homo sapiens OX=9606 GN=MYZAP PE=1 SV=1	Z	Cytoskeleton	GRINL1A combined protein Gcom10 precursor [Homo sapiens]	--
ENSG00000139410	SDSL	2.76827	160	3.30069	207	2.12022	111	6.22143	347	4.21822	302	6.08657	360	0	0.834429	up	[E]	Amino acid transport and metabolism	--	K17989|0|hsa:113675|K17989 L-serine/L-threonine ammonia-lyase [EC:4.3.1.17 4.3.1.19] | (RefSeq) SDSL, SDH_2, SDS-RS1, TDH, cSDH; serine dehydratase like	Glycine, serine and threonine metabolism (ko00260);; Cysteine and methionine metabolism (ko00270);; Valine, leucine and isoleucine biosynthesis (ko00290);; Carbon metabolism (ko01200);; Biosynthesis of amino acids (ko01230)	[E]	Amino acid transport and metabolism	Pyridoxal-phosphate dependent enzyme	Serine dehydratase-like OS=Homo sapiens OX=9606 GN=SDSL PE=1 SV=1	E	Amino acid transport and metabolism	PREDICTED: serine dehydratase-like isoform X1 [Homo sapiens]	--
ENSG00000105447	GRWD1	4.81534	1259	4.96443	1416	4.08618	1137	7.16888	1847	11.0365	3077	9.74749	2257	0	0.83234	up	[R]	General function prediction only	--	K14848|0|hsa:83743|K14848 ribosome assembly protein RRB1 | (RefSeq) GRWD1, CDW4, GRWD, RRB1, WDR28; glutamate rich WD repeat containing 1	--	[R]	General function prediction only	WD domain, G-beta repeat;; Histone-binding protein RBBP4 or subunit C of CAF1 complex;; Anaphase-promoting complex subunit 4 WD40 domain	Glutamate-rich WD repeat-containing protein 1 OS=Homo sapiens OX=9606 GN=GRWD1 PE=1 SV=1	S	Function unknown	glutamate-rich WD repeat-containing protein 1 [Homo sapiens]	--
ENSG00000178741	COX5A	57.2437	2968	44.854	2615	46.6322	2475	86.7813	4820	101.55	5227	89.9237	4225	0	0.831515	up	--	--	Molecular Function: cytochrome-c oxidase activity (GO:0004129);; Molecular Function: protein binding (GO:0005515);; Cellular Component: mitochondrial respiratory chain complex IV (GO:0005751);; Biological Process: mitochondrial electron transport, cytochrome c to oxygen (GO:0006123);; Cellular Component: myelin sheath (GO:0043209);; Molecular Function: metal ion binding (GO:0046872);; Cellular Co…	K02264|2.96153e-103|hsa:9377|K02264 cytochrome c oxidase subunit 5a | (RefSeq) COX5A, COX, COX-VA, VA; cytochrome c oxidase subunit 5A	Oxidative phosphorylation (ko00190);; Cardiac muscle contraction (ko04260);; Non-alcoholic fatty liver disease (NAFLD) (ko04932);; Alzheimer's disease (ko05010);; Parkinson's disease (ko05012);; Huntington's disease (ko05016)	[C]	Energy production and conversion	Cytochrome c oxidase subunit Va	Cytochrome c oxidase subunit 5A, mitochondrial OS=Homo sapiens OX=9606 GN=COX5A PE=1 SV=2	O	Posttranslational modification, protein turnover, chaperones	cytochrome c oxidase subunit 5A, mitochondrial precursor [Homo sapiens]	molecular function: catalytic activity (GO:0003824);; molecular function: transporter activity (GO:0005215);; molecular function: electron carrier activity (GO:0009055);; biological process: metabolic process (GO:0008152);; biological process: single-organism process (GO:0044699);; biological process: localization (GO:0051179);; molecular function: binding (GO:0005488);; cellular component: cell …
ENSG00000041988	THAP3	7.56919	416	5.54893	402	9.21863	777	19.5717	1812	13.4593	1102	9.56104	802	0.0001	0.826752	up	--	--	Molecular Function: DNA binding (GO:0003677);; Molecular Function: protein binding (GO:0005515);; Molecular Function: metal ion binding (GO:0046872);;	--	--	--	--	THAP domain	THAP domain-containing protein 3 OS=Homo sapiens OX=9606 GN=THAP3 PE=1 SV=1	S	Function unknown	THAP domain-containing protein 3 isoform 2 [Homo sapiens]	molecular function: binding (GO:0005488)
ENSG00000135253	KCP	0.121454	20	1.09163	54	0.257139	36	2.05456	110	1.08941	116	1.19975	82	0.0003	0.814192	up	--	--	--	--	--	[WV]	Extracellular structures;; Defense mechanisms	von Willebrand factor type C domain;; von Willebrand factor type D domain;; TILa domain	Kielin/chordin-like protein OS=Homo sapiens OX=9606 GN=KCP PE=2 SV=3	S	Function unknown	PREDICTED: kielin/chordin-like protein isoform X2 [Homo sapiens]	--
ENSG00000185519	FAM131C	1.83054	140	1.60624	126	2.03578	170	4.16641	335	3.72617	271	3.82137	242	0	0.804883	up	--	--	Molecular Function: protein binding (GO:0005515);;	--	--	--	--	Putative cell signalling	Protein FAM131C OS=Homo sapiens OX=9606 GN=FAM131C PE=1 SV=2	O	Posttranslational modification, protein turnover, chaperones	protein FAM131C [Homo sapiens]	molecular function: binding (GO:0005488)
ENSG00000185567	AHNAK2	7.9834	4478	9.90698	7291	10.0476	6192	16.8455	11901	14.0909	9178	19.2456	11155	0	0.802887	up	--	--	Biological Process: plasma membrane repair (GO:0001778);; Molecular Function: protein binding (GO:0005515);; Cellular Component: nucleus (GO:0005634);; Cellular Component: Z disc (GO:0030018);; Cellular Component: T-tubule (GO:0030315);; Cellular Component: cytoplasmic vesicle membrane (GO:0030659);; Cellular Component: costamere (GO:0043034);;	--	--	--	--	Domain of unknown function (DUF4882);; AsmA-like C-terminal region	Protein AHNAK2 OS=Homo sapiens OX=9606 GN=AHNAK2 PE=1 SV=2	O	Posttranslational modification, protein turnover, chaperones	protein AHNAK2 isoform 1 [Homo sapiens]	biological process: cellular process (GO:0009987);; biological process: single-organism process (GO:0044699);; biological process: cellular component organization or biogenesis (GO:0071840);; molecular function: binding (GO:0005488);; cellular component: cell (GO:0005623);; cellular component: organelle (GO:0043226);; cellular component: cell part (GO:0044464);; cellular component: organelle part…
ENSG00000139726	DENR	37.8877	4923	39.6555	5585	35.005	4840	65.8995	8864	65.102	9022	69.0949	7926	0	0.80223	up	--	--	--	--	--	[R]	General function prediction only	Translation initiation factor SUI1	Density-regulated protein OS=Homo sapiens OX=9606 GN=DENR PE=1 SV=2	J	Translation, ribosomal structure and biogenesis	density regulated protein drp1, partial [Homo sapiens]	--
ENSG00000161270	NPHS1	0.692353	107	0.670748	95	0.651181	103	1.26852	204	0.985511	183	2.07343	218	0	0.800497	up	--	--	--	--	--	[R]	General function prediction only	CD80-like C2-set immunoglobulin domain;; Immunoglobulin domain;; Immunoglobulin I-set domain;; Immunoglobulin domain;; Immunoglobulin domain;; Immunoglobulin V-set domain;; Fibronectin type III domain	Nephrin OS=Homo sapiens OX=9606 GN=NPHS1 PE=1 SV=1	S	Function unknown	nephrin precursor [Homo sapiens]	--
ENSG00000156510	HKDC1	20.5351	3555	23.8998	4551	20.8892	3848	40.3021	7222	33.9066	6260	46.3249	7102	0	0.800171	up	[G]	Carbohydrate transport and metabolism	--	K00844|0|hsa:80201|K00844 hexokinase [EC:2.7.1.1] | (RefSeq) HKDC1; hexokinase domain containing 1	Glycolysis / Gluconeogenesis (ko00010);; Fructose and mannose metabolism (ko00051);; Galactose metabolism (ko00052);; Starch and sucrose metabolism (ko00500);; Amino sugar and nucleotide sugar metabolism (ko00520);; Butirosin and neomycin biosynthesis (ko00524);; Carbon metabolism (ko01200);; HIF-1 signaling pathway (ko04066);; Insulin signaling pathway (ko04910);; Type II diabetes mellitus (ko04…	[G]	Carbohydrate transport and metabolism	Hexokinase;; Hexokinase	Putative hexokinase HKDC1 OS=Homo sapiens OX=9606 GN=HKDC1 PE=1 SV=3	G	Carbohydrate transport and metabolism	RecName: Full=Putative hexokinase HKDC1; AltName: Full=Hexokinase domain-containing protein 1	--
ENSG00000149599	DUSP15	0.147301	12	0.491691	21	0.247551	22	1.02865	77	0.935729	58	0.690987	43	0.0004	0.797438	up	[T]	Signal transduction mechanisms	Molecular Function: protein tyrosine phosphatase activity (GO:0004725);; Molecular Function: protein binding (GO:0005515);; Cellular Component: cytoplasm (GO:0005737);; Cellular Component: plasma membrane (GO:0005886);; Biological Process: transforming growth factor beta receptor signaling pathway (GO:0007179);; Molecular Function: protein tyrosine/serine/threonine phosphatase activity (GO:000813…	K14165|0|hsa:128853|K14165 atypical dual specificity phosphatase [EC:3.1.3.16 3.1.3.48] | (RefSeq) DUSP15, C20orf57, VHY; dual specificity phosphatase 15	--	[V]	Defense mechanisms	Dual specificity phosphatase, catalytic domain	Dual specificity protein phosphatase 15 OS=Homo sapiens OX=9606 GN=DUSP15 PE=1 SV=4	T	Signal transduction mechanisms	dual specificity protein phosphatase 15 isoform d [Homo sapiens]	molecular function: catalytic activity (GO:0003824);; biological process: metabolic process (GO:0008152);; biological process: cellular process (GO:0009987);; molecular function: binding (GO:0005488);; cellular component: cell (GO:0005623);; cellular component: cell part (GO:0044464);; cellular component: membrane (GO:0016020);; biological process: signaling (GO:0023052);; biological process: sin…
ENSG00000006047	YBX2	1.25016	233	1.59051	201	1.82499	256	4.66584	518	2.84545	369	3.81706	417	0	0.791151	up	[K]	Transcription	Molecular Function: DNA binding (GO:0003677);; Molecular Function: RNA binding (GO:0003723);; Cellular Component: nucleolus (GO:0005730);; Cellular Component: cytoplasm (GO:0005737);; Biological Process: regulation of transcription, DNA-templated (GO:0006355);; Biological Process: transcription from RNA polymerase II promoter (GO:0006366);; Biological Process: spermatogenesis (GO:0007283);; Biolo…	K09277|1.29425e-129|hsa:51087|K09277 Y-box-binding protein 2 | (RefSeq) YBX2, CONTRIN, CSDA3, DBPC, MSY2; Y-box binding protein 2	--	[J]	Translation, ribosomal structure and biogenesis	'Cold-shock' DNA-binding domain	Y-box-binding protein 2 OS=Homo sapiens OX=9606 GN=YBX2 PE=1 SV=2	K	Transcription	unnamed protein product [Homo sapiens]	molecular function: binding (GO:0005488);; cellular component: cell (GO:0005623);; cellular component: organelle (GO:0043226);; cellular component: organelle part (GO:0044422);; cellular component: cell part (GO:0044464);; biological process: biological regulation (GO:0065007);; biological process: metabolic process (GO:0008152);; biological process: cellular process (GO:0009987);; biological pro…
ENSG00000132436	FIGNL1	11.8946	1758	12.7964	2017	12.921	1978	27.5039	3623	20.2289	3059	26.899	3052	0	0.78931	up	[O]	Posttranslational modification, protein turnover, chaperones	--	--	--	[O]	Posttranslational modification, protein turnover, chaperones	ATPase family associated with various cellular activities (AAA);; Vps4 C terminal oligomerisation domain;; Holliday junction DNA helicase ruvB N-terminus	Fidgetin-like protein 1 OS=Homo sapiens OX=9606 GN=FIGNL1 PE=1 SV=2	O	Posttranslational modification, protein turnover, chaperones	fidgetin-like protein 1 isoform 1 [Homo sapiens]	--
ENSG00000138073	PREB	9.2326	751	10.7242	904	8.78775	794	16.2703	1321	15.6484	1602	17.4871	1253	0	0.784565	up	[R]	General function prediction only	--	K14003|0|hsa:10113|K14003 prolactin regulatory element-binding protein | (RefSeq) PREB, SEC12; prolactin regulatory element binding	Protein processing in endoplasmic reticulum (ko04141)	[U]	Intracellular trafficking, secretion, and vesicular transport	WD domain, G-beta repeat;; Anaphase-promoting complex subunit 4 WD40 domain	Prolactin regulatory element-binding protein OS=Homo sapiens OX=9606 GN=PREB PE=1 SV=2	S	Function unknown	prolactin regulatory element-binding protein isoform 1 [Homo sapiens]	--
ENSG00000283580	AC098484.3	1.92019	85	2.64832	147	1.0422	60	1.00141	217	2.12466	284	1.37269	181	0.0004	0.78326	up	--	--	Molecular Function: protein binding (GO:0005515);;	--	--	--	--	Protein of unknown function (DUF2452)	Uncharacterized protein C1orf50 OS=Homo sapiens OX=9606 GN=C1orf50 PE=1 SV=2	S	Function unknown	PREDICTED: uncharacterized protein C1orf50 homolog [Gorilla gorilla gorilla]	molecular function: binding (GO:0005488)
ENSG00000140403	DNAJA4	7.31779	1236	7.65518	1399	7.36834	1331	14.9783	2701	16.5781	2619	10.5181	1642	0	0.77917	up	[O]	Posttranslational modification, protein turnover, chaperones	--	K09505|0|pps:100989002|K09505 DnaJ homolog subfamily A member 4 | (RefSeq) DNAJA4; DnaJ heat shock protein family (Hsp40) member A4	--	[O]	Posttranslational modification, protein turnover, chaperones	DnaJ C terminal domain;; DnaJ domain;; DnaJ central domain	DnaJ homolog subfamily A member 4 OS=Homo sapiens OX=9606 GN=DNAJA4 PE=1 SV=1	O	Posttranslational modification, protein turnover, chaperones	dnaJ homolog subfamily A member 4 isoform 1 [Homo sapiens]	--
ENSG00000179292	TMEM151A	1.64911	199	2.02314	266	2.12042	272	3.95391	493	3.05647	392	4.25959	454	0	0.776001	up	--	--	Cellular Component: integral component of membrane (GO:0016021);;	--	--	--	--	TMEM151 family	Transmembrane protein 151A OS=Homo sapiens OX=9606 GN=TMEM151A PE=2 SV=1	S	Function unknown	PREDICTED: transmembrane protein 151A [Cebus capucinus imitator]	cellular component: membrane (GO:0016020);; cellular component: membrane part (GO:0044425)
ENSG00000164209	SLC25A46	16.809	2241	17.0286	2424	15.9327	2280	24.7036	3431	33.2649	4343	37.5557	3983	0	0.772093	up	--	--	--	K03454|0|ptr:461986|K03454 solute carrier family 25, member 46 | (RefSeq) SLC25A46; solute carrier family 25 member 46	--	[R]	General function prediction only	Mitochondrial carrier protein	Solute carrier family 25 member 46 OS=Homo sapiens OX=9606 GN=SLC25A46 PE=1 SV=1	S	Function unknown	solute carrier family 25 member 46 isoform 1 [Homo sapiens]	--
ENSG00000254402	LRRC24	0.883392	101	0.714313	100	1.33052	156	2.44927	301	2.31202	281	1.55102	168	0.0003	0.763384	up	[K]	Transcription	--	--	--	[R]	General function prediction only	Leucine rich repeat;; Immunoglobulin domain;; Leucine Rich repeats (2 copies);; Immunoglobulin I-set domain;; Leucine-rich repeat;; Immunoglobulin domain;; Immunoglobulin domain	Leucine-rich repeat-containing protein 24 OS=Homo sapiens OX=9606 GN=LRRC24 PE=2 SV=2	S	Function unknown	leucine-rich repeat-containing protein 24 precursor [Homo sapiens]	--
ENSG00000132612	VPS4A	22.1768	4165	23.7695	4954	23.2004	4614	39.5848	7781	38.2951	7744	41.6141	6901	0	0.762705	up	[MDT]	Cell wall/membrane/envelope biogenesis;; Cell cycle control, cell division, chromosome partitioning;; Signal transduction mechanisms	Cellular Component: ESCRT III complex (GO:0000815);; Biological Process: cell separation after cytokinesis (GO:0000920);; Cellular Component: spindle pole (GO:0000922);; Molecular Function: ATP binding (GO:0005524);; Cellular Component: nucleus (GO:0005634);; Cellular Component: lysosome (GO:0005764);; Cellular Component: early endosome (GO:0005769);; Cellular Component: vacuolar membrane (GO:000…	K12196|0|hsa:27183|K12196 vacuolar protein-sorting-associated protein 4 | (RefSeq) VPS4A, SKD1, SKD1A, SKD2, VPS4, VPS4-1; vacuolar protein sorting 4 homolog A	Endocytosis (ko04144)	[O]	Posttranslational modification, protein turnover, chaperones	ATPase family associated with various cellular activities (AAA);; Vps4 C terminal oligomerisation domain;; MIT (microtubule interacting and transport) domain;; IstB-like ATP binding protein;; TIP49 C-terminus;; AAA domain (dynein-related subfamily);; Holliday junction DNA helicase ruvB N-terminus	Vacuolar protein sorting-associated protein 4A OS=Homo sapiens OX=9606 GN=VPS4A PE=1 SV=1	O	Posttranslational modification, protein turnover, chaperones	vacuolar protein sorting-associated protein 4A [Homo sapiens]	cellular component: cell (GO:0005623);; cellular component: membrane (GO:0016020);; cellular component: macromolecular complex (GO:0032991);; cellular component: organelle (GO:0043226);; cellular component: organelle part (GO:0044422);; cellular component: membrane part (GO:0044425);; cellular component: cell part (GO:0044464);; biological process: cellular process (GO:0009987);; molecular functi…
ENSG00000166831	RBPMS2	0.639764	61	0.650048	67	0.613405	62	1.09446	107	1.88962	190	1.38126	117	0.0004	0.762068	up	--	--	Molecular Function: nucleotide binding (GO:0000166);; Molecular Function: nucleic acid binding (GO:0003676);;	--	--	[R]	General function prediction only	RNA recognition motif. (a.k.a. RRM, RBD, or RNP domain)	RNA-binding protein with multiple splicing 2 OS=Homo sapiens OX=9606 GN=RBPMS2 PE=1 SV=1	S	Function unknown	PREDICTED: RNA-binding protein with multiple splicing 2 isoform X1 [Pan troglodytes]	molecular function: binding (GO:0005488)
ENSG00000165322	ARHGAP12	3.12601	693	2.94841	702	3.28886	744	4.76938	1072	5.63104	1311	6.54307	1277	0	0.76024	up	--	--	--	K20636|0|hsa:94134|K20636 Rho GTPase-activating protein 12/27 | (RefSeq) ARHGAP12; Rho GTPase activating protein 12	--	[T]	Signal transduction mechanisms	Linker region between SH3 and WW domains on ARHGAP12;; RhoGAP domain;; PH domain;; Variant SH3 domain;; Pleckstrin homology domain;; SH3 domain	Rho GTPase-activating protein 12 OS=Homo sapiens OX=9606 GN=ARHGAP12 PE=1 SV=1	U	Intracellular trafficking, secretion, and vesicular transport	rho GTPase-activating protein 12 isoform 2 [Homo sapiens]	--
ENSG00000099194	SCD	90.6126	22796	91.2573	25037	87.2469	23363	151.699	39509	146.77	39395	165.624	36906	0	0.759071	up	[I]	Lipid transport and metabolism	--	K00507|0|hsa:6319|K00507 stearoyl-CoA desaturase (Delta-9 desaturase) [EC:1.14.19.1] | (RefSeq) SCD, FADS5, MSTP008, SCD1, SCDOS, hSCD1; stearoyl-CoA desaturase	Biosynthesis of unsaturated fatty acids (ko01040);; Fatty acid metabolism (ko01212);; PPAR signaling pathway (ko03320);; AMPK signaling pathway (ko04152)	[I]	Lipid transport and metabolism	--	Acyl-CoA desaturase OS=Homo sapiens OX=9606 GN=SCD PE=1 SV=2	I	Lipid transport and metabolism	stearoyl-CoA desaturase variant, partial [Homo sapiens]	--
ENSG00000154710	RABGEF1	22.4855	2184	20.1587	2340	19.3944	2688	29.9022	3980	29.881	4093	35.8752	3855	0	0.753404	up	--	--	--	K20131|0|hsa:27342|K20131 Rab5 GDP/GTP exchange factor | (RefSeq) RABGEF1, RABEX5, RAP1, rabex-5; RAB guanine nucleotide exchange factor 1	--	[U]	Intracellular trafficking, secretion, and vesicular transport	Vacuolar sorting protein 9 (VPS9) domain;; A20-like zinc finger	Rab5 GDP/GTP exchange factor OS=Homo sapiens OX=9606 GN=RABGEF1 PE=1 SV=2	S	Function unknown	PREDICTED: rab5 GDP/GTP exchange factor isoform X1 [Pan troglodytes]	--
ENSG00000088325	TPX2	78.3084	12849	78.628	14069	72.0571	12583	138.777	23605	111.086	19453	153.423	22321	0	0.751362	up	--	--	--	K16812|0|hsa:22974|K16812 targeting protein for Xklp2 | (RefSeq) TPX2, C20orf1, C20orf2, DIL-2, DIL2, FLS353, GD:C20orf1, HCA519, HCTP4, REPP86, p100; TPX2, microtubule nucleation factor	--	--	--	Cell cycle regulated microtubule associated protein;; Aurora-A binding;; Targeting protein for Xklp2 (TPX2)	Targeting protein for Xklp2 OS=Homo sapiens OX=9606 GN=TPX2 PE=1 SV=2	S	Function unknown	hepatocellular carcinoma-associated antigen 90 [Homo sapiens]	--
ENSG00000113742	CPEB4	3.25729	851	2.48664	451	4.83053	621	6.73257	1958	4.75644	1546	5.2986	738	0.0005	0.750112	up	--	--	--	K02602|0|pps:100984532|K02602 cytoplasmic polyadenylation element-binding protein | (RefSeq) CPEB4; cytoplasmic polyadenylation element binding protein 4	Oocyte meiosis (ko04114);; Dorso-ventral axis formation (ko04320);; Progesterone-mediated oocyte maturation (ko04914)	[J]	Translation, ribosomal structure and biogenesis	RNA recognition motif;; Cytoplasmic polyadenylation element-binding protein ZZ domain;; RNA recognition motif. (a.k.a. RRM, RBD, or RNP domain)	Cytoplasmic polyadenylation element-binding protein 4 OS=Homo sapiens OX=9606 GN=CPEB4 PE=1 SV=1	S	Function unknown	cytoplasmic polyadenylation element-binding protein 4 isoform a [Homo sapiens]	--
ENSG00000103111	MON1B	6.14761	1077	6.80309	1597	7.11887	1673	12.3029	3040	8.58704	2076	12.2645	2540	0	0.74719	up	--	--	Molecular Function: protein binding (GO:0005515);; Cellular Component: cytoplasm (GO:0005737);; Cellular Component: endomembrane system (GO:0012505);; Biological Process: vesicle-mediated transport (GO:0016192);; Biological Process: early viral transcription (GO:0019085);; Biological Process: late viral transcription (GO:0019086);;	K20195|0|hsa:22879|K20195 vacuolar fusion protein MON1 | (RefSeq) MON1B, HSRG1, SAND2, SRG1; MON1 homolog B, secretory trafficking associated	--	[S]	Function unknown	Trafficking protein Mon1	Vacuolar fusion protein MON1 homolog B OS=Homo sapiens OX=9606 GN=MON1B PE=1 SV=1	U	Intracellular trafficking, secretion, and vesicular transport	unnamed protein product [Homo sapiens]	molecular function: binding (GO:0005488);; cellular component: cell (GO:0005623);; cellular component: cell part (GO:0044464);; biological process: localization (GO:0051179);; biological process: multi-organism process (GO:0051704)
ENSG00000198546	ZNF511	6.51483	478	6.87951	550	5.84139	456	12.5351	951	10.7322	832	11.0025	708	0	0.746291	up	--	--	Molecular Function: DNA binding (GO:0003677);; Molecular Function: protein binding (GO:0005515);; Cellular Component: nucleus (GO:0005634);; Biological Process: regulation of transcription, DNA-templated (GO:0006355);; Molecular Function: metal ion binding (GO:0046872);;	--	--	[U]	Intracellular trafficking, secretion, and vesicular transport	--	Zinc finger protein 511 OS=Homo sapiens OX=9606 GN=ZNF511 PE=1 SV=1	S	Function unknown	RecName: Full=Zinc finger protein 511	molecular function: binding (GO:0005488);; cellular component: cell (GO:0005623);; cellular component: organelle (GO:0043226);; cellular component: cell part (GO:0044464);; biological process: biological regulation (GO:0065007)
ENSG00000167994	RAB3IL1	15.0153	1607	15.756	1830	11.734	1311	28.4024	3139	20.1924	2308	28.5344	2703	0	0.746281	up	--	--	Molecular Function: protein binding (GO:0005515);; Biological Process: protein transport (GO:0015031);; Molecular Function: Rab guanyl-nucleotide exchange factor activity (GO:0017112);; Biological Process: positive regulation of GTPase activity (GO:0043547);;	K16779|0|hsa:5866|K16779 Rab-3A-interacting protein | (RefSeq) RAB3IL1, GRAB; RAB3A interacting protein like 1	--	[U]	Intracellular trafficking, secretion, and vesicular transport	GDP/GTP exchange factor Sec2p	Guanine nucleotide exchange factor for Rab-3A OS=Homo sapiens OX=9606 GN=RAB3IL1 PE=1 SV=1	S	Function unknown	PREDICTED: guanine nucleotide exchange factor for Rab-3A isoform X1 [Gorilla gorilla gorilla]	molecular function: binding (GO:0005488);; biological process: localization (GO:0051179);; molecular function: molecular function regulator (GO:0098772);; biological process: biological regulation (GO:0065007)
ENSG00000085719	CPNE3	11.9388	2664	11.964	2645	10.764	2528	18.9096	4381	18.7937	4387	20.1511	3963	0	0.744753	up	[R]	General function prediction only	--	--	--	[T]	Signal transduction mechanisms	Copine;; C2 domain	Copine-3 OS=Homo sapiens OX=9606 GN=CPNE3 PE=1 SV=1	S	Function unknown	copine-3 [Homo sapiens]	--
ENSG00000156453	PCDH1	2.04096	365	2.39327	469	2.67898	511	5.82737	1096	3.10662	587	5.28798	843	0.0001	0.743884	up	[U]	Intracellular trafficking, secretion, and vesicular transport	--	K16498|0|ptr:750154|K16498 protocadherin delta 1 | (RefSeq) PCDH1; protocadherin 1	--	--	--	Cadherin domain;; Protocadherin;; Cadherin-like;; Cadherin-like	Protocadherin-1 OS=Homo sapiens OX=9606 GN=PCDH1 PE=1 SV=2	U	Intracellular trafficking, secretion, and vesicular transport	protocadherin-1 isoform 2 precursor [Homo sapiens]	--
ENSG00000128564	VGF	0.752562	91	0.528711	70	0.699357	90	1.89883	236	0.977048	126	1.70559	183	0.0007	0.740501	up	--	--	--	--	--	--	--	--	Neurosecretory protein VGF OS=Homo sapiens OX=9606 GN=VGF PE=1 SV=2	A	RNA processing and modification	VGF protein [Homo sapiens]	--
ENSG00000171617	ENC1	1.78007	415	1.92794	507	1.49707	414	2.54766	686	3.39187	866	3.04369	692	0	0.734794	up	[M]	Cell wall/membrane/envelope biogenesis	--	K10462|0|myd:102765936|K10462 kelch-like protein 25/37 (ectoderm-neural cortex protein) | (RefSeq) ENC1; ectodermal-neural cortex 1	--	[TR]	Signal transduction mechanisms;; General function prediction only	Kelch motif;; BTB And C-terminal Kelch;; BTB/POZ domain;; Kelch motif;; Kelch motif;; Galactose oxidase, central domain;; Galactose oxidase, central domain;; Kelch motif	Ectoderm-neural cortex protein 1 OS=Homo sapiens OX=9606 GN=ENC1 PE=1 SV=2	S	Function unknown	PREDICTED: ectoderm-neural cortex protein 1 isoform X1 [Propithecus coquereli]	--
ENSG00000164061	BSN	0.133806	101	0.19067	156	0.148367	119	0.334038	259	0.258279	207	0.343795	228	0.0001	0.734539	up	--	--	Cellular Component: nucleus (GO:0005634);; Cellular Component: trans-Golgi network (GO:0005802);; Biological Process: chemical synaptic transmission (GO:0007268);; Biological Process: synapse assembly (GO:0007416);; Cellular Component: cell surface (GO:0009986);; Cellular Component: postsynaptic density of dendrite (GO:0014069);; Cellular Component: cell junction (GO:0030054);; Cellular Component…	--	--	--	--	Piccolo Zn-finger	Protein bassoon OS=Homo sapiens OX=9606 GN=BSN PE=1 SV=4	S	Function unknown	bassoon (presynaptic cytomatrix protein), isoform CRA_a [Homo sapiens]	cellular component: cell (GO:0005623);; cellular component: organelle (GO:0043226);; cellular component: cell part (GO:0044464);; cellular component: organelle part (GO:0044422);; biological process: cellular process (GO:0009987);; biological process: signaling (GO:0023052);; biological process: single-organism process (GO:0044699);; biological process: cellular component organization or biogenes…
ENSG00000213918	DNASE1	1.12303	293	1.16317	266	1.69756	370	2.19817	715	1.2888	471	1.17987	509	0.0001	0.733495	up	[R]	General function prediction only	Molecular Function: actin binding (GO:0003779);; Molecular Function: deoxyribonuclease I activity (GO:0004530);; Cellular Component: nuclear envelope (GO:0005635);; Biological Process: DNA catabolic process (GO:0006308);; Biological Process: apoptotic process (GO:0006915);; Cellular Component: extracellular exosome (GO:0070062);; Biological Process: nucleic acid phosphodiester bond hydrolysis (GO…	K11994|1.40998e-174|hsa:1773|K11994 deoxyribonuclease-1 [EC:3.1.21.1] | (RefSeq) DNASE1, DNL1, DRNI; deoxyribonuclease 1	--	--	--	Endonuclease/Exonuclease/phosphatase family	Deoxyribonuclease-1 OS=Homo sapiens OX=9606 GN=DNASE1 PE=1 SV=1	S	Function unknown	deoxyribonuclease-1 precursor [Homo sapiens]	molecular function: binding (GO:0005488);; molecular function: catalytic activity (GO:0003824);; biological process: metabolic process (GO:0008152);; biological process: cellular process (GO:0009987);; cellular component: cell (GO:0005623);; cellular component: organelle (GO:0043226);; cellular component: organelle part (GO:0044422);; cellular component: cell part (GO:0044464);; biological proces…
ENSG00000121068	TBX2	0.083886	14	0.093695	17	0.119709	20	0.411963	67	0.233437	40	0.3245	46	0.001	0.733248	up	--	--	Biological Process: negative regulation of transcription from RNA polymerase II promoter (GO:0000122);; Molecular Function: RNA polymerase II core promoter proximal region sequence-specific DNA binding (GO:0000978);; Molecular Function: transcriptional repressor activity, RNA polymerase II core promoter proximal region sequence-specific binding (GO:0001078);; Biological Process: outflow tract sep…	K10176|0|ptr:454800|K10176 T-box protein 2 | (RefSeq) TBX2; T-box 2	--	[K]	Transcription	T-box;; T-box transcription factor;; T-box	T-box transcription factor TBX2 OS=Homo sapiens OX=9606 GN=TBX2 PE=1 SV=3	K	Transcription	PREDICTED: T-box transcription factor TBX2 [Mandrillus leucophaeus]	biological process: biological regulation (GO:0065007);; molecular function: binding (GO:0005488);; molecular function: nucleic acid binding transcription factor activity (GO:0001071);; biological process: multicellular organismal process (GO:0032501);; biological process: developmental process (GO:0032502);; biological process: single-organism process (GO:0044699);; cellular component: cell (GO:…
ENSG00000072134	EPN2	5.68504	641	4.45785	526	5.00157	484	5.70512	827	6.2092	992	7.51365	1104	0	0.73042	up	--	--	Molecular Function: protein binding (GO:0005515);; Cellular Component: nucleoplasm (GO:0005654);; Cellular Component: Golgi apparatus (GO:0005794);; Molecular Function: lipid binding (GO:0008289);; Biological Process: regulation of endocytosis (GO:0030100);; Cellular Component: clathrin coat of endocytic vesicle (GO:0030128);;	K12471|0|hsa:22905|K12471 epsin | (RefSeq) EPN2, EHB21; epsin 2	Endocytosis (ko04144)	[F]	Nucleotide transport and metabolism	ENTH domain;; ANTH domain	Epsin-2 OS=Homo sapiens OX=9606 GN=EPN2 PE=1 SV=3	U	Intracellular trafficking, secretion, and vesicular transport	epsin-2 isoform b [Homo sapiens]	molecular function: binding (GO:0005488);; cellular component: cell (GO:0005623);; cellular component: organelle (GO:0043226);; cellular component: organelle part (GO:0044422);; cellular component: cell part (GO:0044464);; biological process: biological regulation (GO:0065007);; cellular component: membrane (GO:0016020);; cellular component: macromolecular complex (GO:0032991);; cellular componen…
ENSG00000066379	ZNRD1	26.9506	1049	25.3258	1071	21.724	898	46.3543	1902	35.3359	1497	46.8623	1622	0	0.728098	up	[K]	Transcription	Molecular Function: RNA polymerase I activity (GO:0001054);; Molecular Function: nucleic acid binding (GO:0003676);; Cellular Component: nucleoplasm (GO:0005654);; Cellular Component: DNA-directed RNA polymerase I complex (GO:0005736);; Biological Process: transcription initiation from RNA polymerase I promoter (GO:0006361);; Biological Process: transcription elongation from RNA polymerase I prom…	K03000|1.5125e-86|ptr:471952|K03000 DNA-directed RNA polymerase I subunit RPA12 | (RefSeq) ZNRD1; zinc ribbon domain containing 1	Purine metabolism (ko00230);; Pyrimidine metabolism (ko00240);; RNA polymerase (ko03020)	[K]	Transcription	Transcription factor S-II (TFIIS)	DNA-directed RNA polymerase I subunit RPA12 OS=Homo sapiens OX=9606 GN=ZNRD1 PE=2 SV=1	K	Transcription	PREDICTED: DNA-directed RNA polymerase I subunit RPA12, partial [Gorilla gorilla gorilla]	molecular function: catalytic activity (GO:0003824);; biological process: metabolic process (GO:0008152);; biological process: cellular process (GO:0009987);; molecular function: binding (GO:0005488);; cellular component: cell (GO:0005623);; cellular component: organelle (GO:0043226);; cellular component: organelle part (GO:0044422);; cellular component: cell part (GO:0044464);; cellular componen…
ENSG00000080845	DLGAP4	8.54706	1111	8.61542	1190	7.57144	1030	11.7364	1730	12.8608	2066	12.0441	1626	0	0.724757	up	--	--	Molecular Function: protein binding (GO:0005515);; Cellular Component: membrane (GO:0016020);; Biological Process: signaling (GO:0023052);; Cellular Component: synapse (GO:0045202);;	--	--	[T]	Signal transduction mechanisms	Guanylate-kinase-associated protein (GKAP) protein	Disks large-associated protein 4 OS=Homo sapiens OX=9606 GN=DLGAP4 PE=1 SV=3	S	Function unknown	DLGAP4 isoform 1 [Pongo abelii]	molecular function: binding (GO:0005488);; cellular component: membrane (GO:0016020);; biological process: signaling (GO:0023052);; cellular component: synapse (GO:0045202)
ENSG00000090316	MAEA	16.2838	1330	11.8771	1023	12.3583	869	23.1874	1801	18.4758	1993	21.3311	1768	0	0.723984	up	--	--	--	K18624|0|rro:104671733|K18624 macrophage erythroblast attacher | (RefSeq) MAEA; macrophage erythroblast attacher	--	[S]	Function unknown	CTLH/CRA C-terminal to LisH motif domain	Macrophage erythroblast attacher OS=Homo sapiens OX=9606 GN=MAEA PE=1 SV=1	S	Function unknown	macrophage erythroblast attacher isoform 1 [Homo sapiens]	--
ENSG00000266094	RASSF5	2.67495	480	2.30482	431	2.27874	333	3.43863	626	4.76655	827	4.65764	737	0	0.723109	up	--	--	Molecular Function: protein binding (GO:0005515);; Cellular Component: nucleus (GO:0005634);; Cellular Component: cytoplasm (GO:0005737);; Cellular Component: microtubule (GO:0005874);; Biological Process: apoptotic process (GO:0006915);; Biological Process: negative regulation of cell proliferation (GO:0008285);; Biological Process: positive regulation of protein ubiquitination (GO:0031398);; Bi…	K08015|1.45839e-165|hsa:83593|K08015 Ras association domain-containing protein 5 | (RefSeq) RASSF5, Maxp1, NORE1, NORE1A, NORE1B, RAPL, RASSF3; Ras association domain family member 5	Ras signaling pathway (ko04014);; Rap1 signaling pathway (ko04015);; Leukocyte transendothelial migration (ko04670);; Pathways in cancer (ko05200);; Non-small cell lung cancer (ko05223)	[T]	Signal transduction mechanisms	Ras association (RalGDS/AF-6) domain;; Phorbol esters/diacylglycerol binding domain (C1 domain)	Ras association domain-containing protein 5 OS=Homo sapiens OX=9606 GN=RASSF5 PE=1 SV=1	S	Function unknown	Ras association (RalGDS/AF-6) domain family 5 isoform B variant, partial [Homo sapiens]	molecular function: binding (GO:0005488);; cellular component: cell (GO:0005623);; cellular component: organelle (GO:0043226);; cellular component: cell part (GO:0044464);; cellular component: organelle part (GO:0044422);; cellular component: supramolecular complex (GO:0099080);; biological process: cellular process (GO:0009987);; biological process: single-organism process (GO:0044699);; biologi…
ENSG00000167977	KCTD5	16.4504	1916	17.4633	2218	18.59	2304	31.8922	3825	24.3815	3029	36.8035	3797	0	0.722691	up	--	--	Cellular Component: nucleus (GO:0005634);; Cellular Component: cytosol (GO:0005829);; Biological Process: viral process (GO:0016032);; Molecular Function: protein complex binding (GO:0032403);; Biological Process: protein homooligomerization (GO:0051260);;	--	--	[R]	General function prediction only	BTB/POZ domain	BTB/POZ domain-containing protein KCTD5 OS=Homo sapiens OX=9606 GN=KCTD5 PE=1 SV=1	S	Function unknown	PREDICTED: BTB/POZ domain-containing protein KCTD5 [Pan troglodytes]	cellular component: cell (GO:0005623);; cellular component: organelle (GO:0043226);; cellular component: cell part (GO:0044464);; biological process: multi-organism process (GO:0051704);; molecular function: binding (GO:0005488);; biological process: cellular process (GO:0009987);; biological process: cellular component organization or biogenesis (GO:0071840)
ENSG00000196562	SULF2	2.38896	317	1.79069	433	2.38289	398	3.51235	599	3.38521	739	3.97412	587	0	0.722232	up	[P]	Inorganic ion transport and metabolism	--	K14607|0|mcf:102143630|K14607 extracellular sulfatase Sulf [EC:3.1.6.-] | (RefSeq) SULF2; sulfatase 2	--	[G]	Carbohydrate transport and metabolism	Sulfatase;; Sulfatase protein	Extracellular sulfatase Sulf-2 OS=Homo sapiens OX=9606 GN=SULF2 PE=1 SV=1	P	Inorganic ion transport and metabolism	extracellular sulfatase Sulf-2 isoform X2 [Pongo abelii]	--
ENSG00000184492	FOXD4L1	0.153096	18	0.155922	20	0.194266	25	0.369152	45	0.63017	79	0.486628	51	0.0013	0.72187	up	--	--	Molecular Function: RNA polymerase II transcription factor activity, sequence-specific DNA binding (GO:0000981);; Cellular Component: nucleus (GO:0005634);; Biological Process: regulation of transcription from RNA polymerase II promoter (GO:0006357);; Molecular Function: sequence-specific DNA binding (GO:0043565);;	K09397|0|hsa:200350|K09397 forkhead box protein D | (RefSeq) FOXD4L1, FOXD5, bA395L14.1; forkhead box D4-like 1	--	[K]	Transcription	Forkhead domain	Forkhead box protein D4-like 1 OS=Homo sapiens OX=9606 GN=FOXD4L1 PE=1 SV=1	K	Transcription	forkhead box protein D4-like 1 [Homo sapiens]	molecular function: nucleic acid binding transcription factor activity (GO:0001071);; biological process: biological regulation (GO:0065007);; cellular component: cell (GO:0005623);; cellular component: organelle (GO:0043226);; cellular component: cell part (GO:0044464);; molecular function: binding (GO:0005488)
ENSG00000152137	HSPB8	27.5349	2781	27.762	3057	26.8946	2876	46.7457	4887	39.4108	4245	56.3993	5044	0	0.72023	up	--	--	--	K08879|4.65885e-120|rro:104666237|K08879 heat shock protein beta-8 | (RefSeq) HSPB8; heat shock protein family B (small) member 8	--	[O]	Posttranslational modification, protein turnover, chaperones	Hsp20/alpha crystallin family	Heat shock protein beta-8 OS=Homo sapiens OX=9606 GN=HSPB8 PE=1 SV=1	O	Posttranslational modification, protein turnover, chaperones	heat shock protein beta-8 [Homo sapiens]	--
ENSG00000185800	DMWD	2.73413	269	5.48237	776	5.55944	724	10.0543	1410	7.62468	1122	9.10135	1052	0.0008	0.719497	up	[R]	General function prediction only	--	--	--	[R]	General function prediction only	WD domain, G-beta repeat;; Anaphase-promoting complex subunit 4 WD40 domain	Dystrophia myotonica WD repeat-containing protein OS=Homo sapiens OX=9606 GN=DMWD PE=1 SV=3	S	Function unknown	PREDICTED: dystrophia myotonica WD repeat-containing protein isoform X2 [Cebus capucinus imitator]	--
ENSG00000094841	UPRT	3.4173	329	3.3693	300	2.01222	190	4.34095	420	5.43766	571	6.19849	556	0.0004	0.719034	up	[F]	Nucleotide transport and metabolism	--	K00761|0|ptr:465722|K00761 uracil phosphoribosyltransferase [EC:2.4.2.9] | (RefSeq) UPRT; uracil phosphoribosyltransferase homolog	Pyrimidine metabolism (ko00240)	[R]	General function prediction only	Uracil phosphoribosyltransferase	Uracil phosphoribosyltransferase homolog OS=Homo sapiens OX=9606 GN=UPRT PE=1 SV=1	F	Nucleotide transport and metabolism	uracil phosphoribosyltransferase homolog isoform 2 [Homo sapiens]	--
ENSG00000228672	PROB1	0.035201	9	0.076495	21	0.076971	20	0.080815	21	1.45377	373	1.78153	380	0.0002	0.717711	up	--	--	--	--	--	--	--	Domain of unknown function (DUF4585)	Proline-rich basic protein 1 OS=Homo sapiens OX=9606 GN=PROB1 PE=2 SV=2	S	Function unknown	proline-rich basic protein 1 [Homo sapiens]	--
ENSG00000271449	CT45A2	0.848558	49	0.56539	35	0.261063	19	1.19454	80	1.53798	119	1.33763	83	0.0015	0.713161	up	--	--	Molecular Function: protein binding (GO:0005515);;	--	--	--	--	INTS6/SAGE1/DDX26B/CT45 C-terminus	Cancer/testis antigen family 45 member A9 OS=Homo sapiens OX=9606 GN=CT45A9 PE=3 SV=1	S	Function unknown	cancer/testis antigen family 45 member A8 [Homo sapiens]	molecular function: binding (GO:0005488)
ENSG00000105971	CAV2	8.94844	1350	9.50336	1443	8.4194	1342	14.7011	2258	13.8696	2221	15.4969	2090	0	0.712802	up	--	--	--	K12958|4.61288e-105|ptr:736452|K12958 caveolin 2 | (RefSeq) CAV2; caveolin 2	Endocytosis (ko04144);; Focal adhesion (ko04510);; Bacterial invasion of epithelial cells (ko05100);; Proteoglycans in cancer (ko05205)	--	--	Caveolin	Caveolin-2 OS=Homo sapiens OX=9606 GN=CAV2 PE=1 SV=2	D	Cell cycle control, cell division, chromosome partitioning	caveolin-2 isoform a [Homo sapiens]	--
ENSG00000186480	INSIG1	9.34381	1210	15.5384	2109	12.9366	1614	26.5928	3398	16.3619	2192	26.5453	3007	0.0001	0.711563	up	--	--	Molecular Function: protein binding (GO:0005515);; Biological Process: triglyceride metabolic process (GO:0006641);; Biological Process: cholesterol biosynthetic process (GO:0006695);; Biological Process: cell proliferation (GO:0008283);; Biological Process: negative regulation of steroid biosynthetic process (GO:0010894);; Biological Process: SREBP signaling pathway (GO:0032933);; Cellular Compo…	--	--	[T]	Signal transduction mechanisms	Insulin-induced protein (INSIG)	Insulin-induced gene 1 protein OS=Homo sapiens OX=9606 GN=INSIG1 PE=1 SV=3	U	Intracellular trafficking, secretion, and vesicular transport	insulin-induced gene 1 protein isoform 1 [Homo sapiens]	molecular function: binding (GO:0005488);; biological process: metabolic process (GO:0008152);; biological process: cellular process (GO:0009987);; biological process: single-organism process (GO:0044699);; biological process: biological regulation (GO:0065007);; biological process: signaling (GO:0023052);; biological process: response to stimulus (GO:0050896);; cellular component: cell (GO:00056…
ENSG00000153531	ADPRHL1	0.801826	118	0.857875	152	1.5852	173	1.76924	263	1.74004	242	2.08919	297	0.0003	0.709806	up	--	--	--	--	--	--	--	ADP-ribosylglycohydrolase	[Protein ADP-ribosylarginine] hydrolase-like protein 1 OS=Homo sapiens OX=9606 GN=ADPRHL1 PE=2 SV=1	O	Posttranslational modification, protein turnover, chaperones	ADPRHL1 isoform 2 [Pan troglodytes]	--
ENSG00000130520	LSM4	97.0669	8301	74.1399	5668	68.4323	5287	140.465	11968	124.887	11165	131.415	9822	0	0.707381	up	--	--	Biological Process: spliceosomal complex assembly (GO:0000245);; Biological Process: spliceosomal snRNP assembly (GO:0000387);; Cellular Component: P-body (GO:0000932);; Biological Process: positive regulation of defense response to virus by host (GO:0002230);; Molecular Function: protein binding (GO:0005515);; Cellular Component: nucleoplasm (GO:0005654);; Cellular Component: spliceosomal comple…	K12623|4.56389e-57|hgl:101720806|K12623 U6 snRNA-associated Sm-like protein LSm4 | (RefSeq) Lsm4; LSM4 homolog, U6 small nuclear RNA and mRNA degradation associated	RNA degradation (ko03018);; Spliceosome (ko03040)	[A]	RNA processing and modification	LSM domain	U6 snRNA-associated Sm-like protein LSm4 OS=Homo sapiens OX=9606 GN=LSM4 PE=1 SV=1	K	Transcription	U6 snRNA-associated Sm-like protein LSm4 isoform X1 [Piliocolobus tephrosceles]	biological process: cellular process (GO:0009987);; biological process: cellular component organization or biogenesis (GO:0071840);; cellular component: cell (GO:0005623);; cellular component: macromolecular complex (GO:0032991);; cellular component: organelle (GO:0043226);; cellular component: cell part (GO:0044464);; biological process: biological regulation (GO:0065007);; molecular function: b…
ENSG00000041982	TNC	0.408883	147	0.452171	177	0.519163	197	1.45727	266	1.51681	336	0.954049	303	0.0001	0.703567	up	--	--	Biological Process: osteoblast differentiation (GO:0001649);; Cellular Component: basement membrane (GO:0005604);; Cellular Component: interstitial matrix (GO:0005614);; Cellular Component: extracellular space (GO:0005615);; Cellular Component: focal adhesion (GO:0005925);; Biological Process: negative regulation of cell adhesion (GO:0007162);; Biological Process: neuromuscular junction developme…	K06252|0|hsa:3371|K06252 tenascin | (RefSeq) TNC, 150-225, DFNA56, GMEM, GP, HXB, JI, TN, TN-C; tenascin C	PI3K-Akt signaling pathway (ko04151);; Focal adhesion (ko04510);; ECM-receptor interaction (ko04512);; MicroRNAs in cancer (ko05206)	[TW]	Signal transduction mechanisms;; Extracellular structures	Fibronectin type III domain;; Fibrinogen beta and gamma chains, C-terminal globular domain;; EGF-like domain;; EGF-like domain;; Purple acid Phosphatase, N-terminal domain;; Uncharacterised conserved protein (DUF2369);; Domain of unknown function;; Fibronectin type III domain;; Human growth factor-like EGF;; Interferon-alpha/beta receptor, fibronectin type III	Tenascin OS=Homo sapiens OX=9606 GN=TNC PE=1 SV=3	S	Function unknown	tenascin precursor [Homo sapiens]	biological process: cellular process (GO:0009987);; biological process: developmental process (GO:0032502);; biological process: single-organism process (GO:0044699);; cellular component: extracellular region (GO:0005576);; cellular component: extracellular region part (GO:0044421);; cellular component: cell junction (GO:0030054);; biological process: biological regulation (GO:0065007);; biologic…
ENSG00000116574	RHOU	2.31315	475	1.89227	424	2.06524	451	3.93756	837	3.26444	715	3.65199	664	0	0.702404	up	--	--	Biological Process: G1/S transition of mitotic cell cycle (GO:0000082);; Cellular Component: Golgi membrane (GO:0000139);; Cellular Component: podosome (GO:0002102);; Molecular Function: GTPase activity (GO:0003924);; Molecular Function: protein binding (GO:0005515);; Molecular Function: GTP binding (GO:0005525);; Cellular Component: cytosol (GO:0005829);; Cellular Component: plasma membrane (GO:…	K07865|8.92711e-142|pon:100437686|K07865 Ras homolog gene family, member U | (RefSeq) RHOU; ras homolog family member U	--	[R]	General function prediction only	Ras family;; Ras of Complex, Roc, domain of DAPkinase	Rho-related GTP-binding protein RhoU OS=Homo sapiens OX=9606 GN=RHOU PE=1 SV=1	S	Function unknown	rho-related GTP-binding protein RhoU [Homo sapiens]	biological process: cellular process (GO:0009987);; biological process: single-organism process (GO:0044699);; cellular component: cell (GO:0005623);; cellular component: membrane (GO:0016020);; cellular component: organelle (GO:0043226);; cellular component: organelle part (GO:0044422);; cellular component: cell part (GO:0044464);; cellular component: macromolecular complex (GO:0032991);; molecu…
ENSG00000118960	HS1BP3	4.57877	519	3.94381	560	4.52807	588	9.07418	1056	6.2621	796	8.42608	889	0	0.701557	up	--	--	--	--	--	--	--	PX domain	HCLS1-binding protein 3 OS=Homo sapiens OX=9606 GN=HS1BP3 PE=1 SV=1	S	Function unknown	HS1BP3 isoform 6 [Pongo abelii]	--
ENSG00000170955	CAVIN3	28.1618	1650	30.5892	1971	26.0651	1636	52.8526	2999	42.1335	2588	54.816	2782	0	0.69732	up	--	--	Molecular Function: protein kinase C binding (GO:0005080);; Cellular Component: cytoplasm (GO:0005737);; Cellular Component: caveola (GO:0005901);; Molecular Function: kinase activity (GO:0016301);; Biological Process: cortical actin cytoskeleton organization (GO:0030866);; Biological Process: circadian regulation of gene expression (GO:0032922);; Cellular Component: protein complex (GO:0043234);…	--	--	--	--	PTRF/SDPR family	Caveolae-associated protein 3 OS=Homo sapiens OX=9606 GN=CAVIN3 PE=1 SV=3	T	Signal transduction mechanisms	caveolae-associated protein 3 [Homo sapiens]	molecular function: binding (GO:0005488);; cellular component: cell (GO:0005623);; cellular component: cell part (GO:0044464);; cellular component: membrane (GO:0016020);; cellular component: membrane part (GO:0044425);; molecular function: catalytic activity (GO:0003824);; biological process: cellular process (GO:0009987);; biological process: single-organism process (GO:0044699);; biological pr…
Homo_sapiens_newGene_37918	--	0.336702	83	0.3954	106	0.34858	91	0.782809	199	0.562856	148	0.734279	160	0.0004	0.696488	up	--	--	--	--	--	--	--	--	--	--	--	hCG1780326 [Homo sapiens]	--
ENSG00000167685	ZNF444	6.3904	572	6.37202	592	6.03856	577	11.6083	1087	9.01357	829	11.695	924	0	0.696364	up	--	--	--	K09230|0|hsa:55311|K09230 SCAN domain-containing zinc finger protein | (RefSeq) ZNF444, EZF-2, EZF2, ZSCAN17; zinc finger protein 444	--	[R]	General function prediction only	SCAN domain;; Zinc finger, C2H2 type;; Zinc-finger double domain;; C2H2-type zinc finger	Zinc finger protein 444 OS=Homo sapiens OX=9606 GN=ZNF444 PE=1 SV=1	S	Function unknown	LOW QUALITY PROTEIN: zinc finger protein 444 [Aotus nancymaae]	--
ENSG00000186918	ZNF395	4.96215	339	3.63677	347	0.724584	45	10.9629	2382	11.689	2630	17.252	2485	0.0003	0.691919	up	--	--	Molecular Function: RNA polymerase II core promoter proximal region sequence-specific DNA binding (GO:0000978);; Cellular Component: nucleus (GO:0005634);; Cellular Component: cytoplasm (GO:0005737);; Biological Process: regulation of transcription, DNA-templated (GO:0006355);; Molecular Function: metal ion binding (GO:0046872);;	--	--	--	--	Domain of unknown function (DUF4772)	Zinc finger protein 395 OS=Homo sapiens OX=9606 GN=ZNF395 PE=1 SV=2	S	Function unknown	PREDICTED: zinc finger protein 395 isoform X1 [Pan paniscus]	molecular function: binding (GO:0005488);; cellular component: cell (GO:0005623);; cellular component: organelle (GO:0043226);; cellular component: cell part (GO:0044464);; biological process: biological regulation (GO:0065007)
ENSG00000218891	ZNF579	3.61442	423	2.08179	252	5.32668	652	8.81086	1159	5.46317	690	8.45473	898	0.0015	0.691799	up	--	--	Molecular Function: DNA binding (GO:0003677);; Cellular Component: nucleus (GO:0005634);; Biological Process: regulation of transcription, DNA-templated (GO:0006355);; Molecular Function: RNA binding (GO:0044822);; Molecular Function: metal ion binding (GO:0046872);;	--	--	[R]	General function prediction only	Zinc finger, C2H2 type;; C2H2-type zinc finger;; Zinc-finger double domain;; Zinc-finger of C2H2 type;; Zinc-finger double-stranded RNA-binding	Zinc finger protein 579 OS=Homo sapiens OX=9606 GN=ZNF579 PE=1 SV=2	S	Function unknown	zinc finger protein 579 [Homo sapiens]	molecular function: binding (GO:0005488);; cellular component: cell (GO:0005623);; cellular component: organelle (GO:0043226);; cellular component: cell part (GO:0044464);; biological process: biological regulation (GO:0065007)
ENSG00000244462	RBM12	5.74503	1277	6.36017	1641	7.9097	1954	13.0145	3231	9.93869	2770	9.72345	2095	0	0.691711	up	--	--	Molecular Function: nucleotide binding (GO:0000166);; Cellular Component: nucleoplasm (GO:0005654);; Molecular Function: RNA binding (GO:0044822);;	--	--	[R]	General function prediction only	RNA recognition motif. (a.k.a. RRM, RBD, or RNP domain)	RNA-binding protein 12 OS=Homo sapiens OX=9606 GN=RBM12 PE=1 SV=1	S	Function unknown	PREDICTED: RNA-binding protein 12 isoform X3 [Gorilla gorilla gorilla]	molecular function: binding (GO:0005488);; cellular component: cell (GO:0005623);; cellular component: organelle (GO:0043226);; cellular component: organelle part (GO:0044422);; cellular component: cell part (GO:0044464)
ENSG00000147155	EBP	16.867	982	15.6465	1009	25.4196	1419	45.7017	2485	46.7389	2579	24.3781	1181	0.0004	0.690622	up	--	--	--	K01824|2.37125e-145|mcf:102125224|K01824 cholestenol Delta-isomerase [EC:5.3.3.5] | (RefSeq) EBP; emopamil binding protein (sterol isomerase)	Steroid biosynthesis (ko00100)	[I]	Lipid transport and metabolism	Emopamil binding protein	3-beta-hydroxysteroid-Delta(8),Delta(7)-isomerase OS=Homo sapiens OX=9606 GN=EBP PE=1 SV=3	I	Lipid transport and metabolism	PREDICTED: 3-beta-hydroxysteroid-Delta(8),Delta(7)-isomerase isoform X1 [Mandrillus leucophaeus]	--
ENSG00000109270	LAMTOR3	4.93625	681	2.61147	515	4.05092	545	8.77972	1361	8.78146	1251	4.39664	616	0.0005	0.688177	up	--	--	--	K04370|5.02374e-75|rro:104668846|K04370 ragulator complex protein LAMTOR3 | (RefSeq) LAMTOR3; late endosomal/lysosomal adaptor, MAPK and MTOR activator 3	MAPK signaling pathway (ko04010);; mTOR signaling pathway (ko04150)	--	--	Mitogen-activated protein kinase kinase 1 interacting	Ragulator complex protein LAMTOR3 OS=Homo sapiens OX=9606 GN=LAMTOR3 PE=1 SV=1	T	Signal transduction mechanisms	ragulator complex protein LAMTOR3 isoform 1 [Homo sapiens]	--
ENSG00000176973	FAM89B	2.02219	133	2.62855	188	1.18818	83	5.36197	355	2.89507	190	5.68424	326	0.0019	0.687722	up	--	--	Molecular Function: transcription corepressor binding (GO:0001222);; Cellular Component: cytoplasm (GO:0005737);; Biological Process: mitotic cell cycle (GO:0007067);; Cellular Component: cell surface (GO:0009986);; Biological Process: negative regulation of transforming growth factor beta receptor signaling pathway (GO:0030512);; Molecular Function: identical protein binding (GO:0042802);; Biolo…	--	--	--	--	--	Leucine repeat adapter protein 25 OS=Homo sapiens OX=9606 GN=FAM89B PE=1 SV=2	S	Function unknown	Sjogren&apos;s syndrome/scleroderma autoantigen 1, isoform CRA_c [Homo sapiens]	molecular function: binding (GO:0005488);; cellular component: cell (GO:0005623);; cellular component: cell part (GO:0044464);; biological process: biological regulation (GO:0065007);; biological process: cellular process (GO:0009987);; biological process: single-organism process (GO:0044699)
ENSG00000178338	ZNF354B	2.5606	493	2.75974	513	2.61363	580	7.10269	933	3.41733	735	6.96479	967	0	0.68637	up	[R]	General function prediction only	Biological Process: negative regulation of transcription from RNA polymerase II promoter (GO:0000122);; Molecular Function: DNA binding (GO:0003677);; Molecular Function: chromatin binding (GO:0003682);; Molecular Function: transcription factor activity, sequence-specific DNA binding (GO:0003700);; Cellular Component: nucleus (GO:0005634);; Molecular Function: metal ion binding (GO:0046872);;	K09228|0|hsa:117608|K09228 KRAB domain-containing zinc finger protein | (RefSeq) ZNF354B, KID2; zinc finger protein 354B	--	[R]	General function prediction only	Zinc-finger double domain;; Zinc finger, C2H2 type;; C2H2-type zinc finger;; C2H2-type zinc finger;; KRAB box;; Zinc-finger double-stranded RNA-binding;; Zinc ribbon domain;; zinc-finger C2H2-type;; Zinc-finger of C2H2 type	Zinc finger protein 354B OS=Homo sapiens OX=9606 GN=ZNF354B PE=1 SV=1	S	Function unknown	zinc finger protein 354B [Homo sapiens]	biological process: biological regulation (GO:0065007);; molecular function: binding (GO:0005488);; molecular function: nucleic acid binding transcription factor activity (GO:0001071);; cellular component: cell (GO:0005623);; cellular component: organelle (GO:0043226);; cellular component: cell part (GO:0044464)
ENSG00000115317	HTRA2	7.06383	764	6.63471	769	5.42204	627	12.0221	1318	10.9102	1234	9.9587	945	0	0.685236	up	[O]	Posttranslational modification, protein turnover, chaperones	--	K08669|0|hsa:27429|K08669 HtrA serine peptidase 2 [EC:3.4.21.108] | (RefSeq) HTRA2, MGCA8, OMI, PARK13, PRSS25; HtrA serine peptidase 2	Apoptosis (ko04210);; Apoptosis - multiple species (ko04215);; Parkinson's disease (ko05012)	[O]	Posttranslational modification, protein turnover, chaperones	Trypsin-like peptidase domain;; Trypsin;; PDZ domain;; PDZ domain (Also known as DHR or GLGF);; Peptidase S46	Serine protease HTRA2, mitochondrial OS=Homo sapiens OX=9606 GN=HTRA2 PE=1 SV=2	O	Posttranslational modification, protein turnover, chaperones	PREDICTED: serine protease HTRA2, mitochondrial [Saimiri boliviensis boliviensis]	--
ENSG00000143458	GABPB2	2.68783	652	2.85924	331	3.3493	555	2.69527	908	3.27045	977	3.14344	918	0.0006	0.679684	up	[T]	Signal transduction mechanisms	--	K09454|0|hsa:126626|K09454 GA-binding protein transcription factor, beta | (RefSeq) GABPB2, GABPB-2; GA binding protein transcription factor beta subunit 2	--	--	--	Ankyrin repeats (3 copies);; Ankyrin repeats (many copies);; Ankyrin repeat;; Ankyrin repeat;; Ankyrin repeats (many copies)	GA-binding protein subunit beta-2 OS=Homo sapiens OX=9606 GN=GABPB2 PE=1 SV=1	S	Function unknown	GA-binding protein subunit beta-2 isoform a [Homo sapiens]	--
ENSG00000124006	OBSL1	2.84947	430	3.3428	547	3.39303	553	5.40788	870	4.39577	740	6.64275	876	0	0.678997	up	--	--	--	K19574|0|hsa:23363|K19574 obscurin-like protein 1 | (RefSeq) OBSL1; obscurin like 1	--	--	--	Immunoglobulin I-set domain;; Immunoglobulin domain;; Immunoglobulin domain;; Immunoglobulin domain;; Immunoglobulin V-set domain;; Izumo-like Immunoglobulin domain;; CD80-like C2-set immunoglobulin domain;; Ig-like domain on T-cell surface glycoprotein CD3 epsilon chain;; Penicillin-Binding Protein C-terminus Family;; T-cell surface glycoprotein CD3 delta chain;; Immunoglobulin C1-set domain;; N…	Obscurin-like protein 1 OS=Homo sapiens OX=9606 GN=OBSL1 PE=1 SV=4	S	Function unknown	obscurin-like protein 1 isoform 1 precursor [Homo sapiens]	--
ENSG00000113108	APBB3	3.38813	448	3.72838	545	3.64586	515	10.1369	1663	3.0142	458	7.97623	1105	0.0022	0.678894	up	--	--	--	--	--	--	--	Phosphotyrosine interaction domain (PTB/PID)	Amyloid-beta A4 precursor protein-binding family B member 3 OS=Homo sapiens OX=9606 GN=APBB3 PE=1 SV=2	O	Posttranslational modification, protein turnover, chaperones	PREDICTED: amyloid beta A4 precursor protein-binding family B member 3 isoform X3 [Pan troglodytes]	--
ENSG00000136379	ABHD17C	4.77026	530	6.66947	809	7.17089	848	11.4018	1312	11.2516	1334	9.83862	969	0	0.67778	up	[T]	Signal transduction mechanisms	--	--	--	[R]	General function prediction only	Serine aminopeptidase, S33;; Alpha/beta hydrolase family;; alpha/beta hydrolase fold;; Prolyl oligopeptidase family	Alpha/beta hydrolase domain-containing protein 17C OS=Homo sapiens OX=9606 GN=ABHD17C PE=1 SV=2	S	Function unknown	protein ABHD17C [Homo sapiens]	--
ENSG00000105875	WDR91	1.40846	301	1.67445	387	1.55114	351	2.85097	625	2.42669	546	2.63496	495	0	0.677156	up	[R]	General function prediction only	--	--	--	[S]	Function unknown	WD domain, G-beta repeat;; Anaphase-promoting complex subunit 4 WD40 domain	WD repeat-containing protein 91 OS=Homo sapiens OX=9606 GN=WDR91 PE=1 SV=2	S	Function unknown	WD repeat-containing protein 91 [Homo sapiens]	--
ENSG00000159461	AMFR	11.2233	1895	5.7796	1061	6.31397	1100	15.1394	2505	13.3033	2397	15.1	2260	0.0003	0.67699	up	--	--	Cellular Component: Hrd1p ubiquitin ligase ERAD-M complex (GO:0000838);; Molecular Function: receptor activity (GO:0004872);; Cellular Component: nucleus (GO:0005634);; Biological Process: movement of cell or subcellular component (GO:0006928);; Biological Process: aging (GO:0007568);; Biological Process: learning or memory (GO:0007611);; Molecular Function: zinc ion binding (GO:0008270);; Molecu…	K10636|0|hsa:267|K10636 autocrine motility factor receptor [EC:2.3.2.27] | (RefSeq) AMFR, GP78, RNF45; autocrine motility factor receptor	Protein processing in endoplasmic reticulum (ko04141)	[O]	Posttranslational modification, protein turnover, chaperones	Ring finger domain;; Zinc finger, C3HC4 type (RING finger);; CUE domain;; RING-type zinc-finger;; Zinc finger, C3HC4 type (RING finger);; Zinc finger, C3HC4 type (RING finger);; RING-like zinc finger;; Anaphase-promoting complex subunit 11 RING-H2 finger	E3 ubiquitin-protein ligase AMFR OS=Homo sapiens OX=9606 GN=AMFR PE=1 SV=2	O	Posttranslational modification, protein turnover, chaperones	PREDICTED: E3 ubiquitin-protein ligase AMFR [Chlorocebus sabaeus]	cellular component: cell (GO:0005623);; cellular component: membrane (GO:0016020);; cellular component: macromolecular complex (GO:0032991);; cellular component: organelle (GO:0043226);; cellular component: organelle part (GO:0044422);; cellular component: membrane part (GO:0044425);; cellular component: cell part (GO:0044464);; molecular function: molecular transducer activity (GO:0060089);; bio…
ENSG00000137100	DCTN3	17.152	641	17.7348	723	16.7576	672	25.6121	999	27.611	1097	34.099	1136	0	0.676399	up	--	--	--	K10425|3.34465e-90|pps:100975631|K10425 dynactin 3 | (RefSeq) DCTN3; dynactin subunit 3	--	--	--	Dynactin subunit p22	Dynactin subunit 3 OS=Homo sapiens OX=9606 GN=DCTN3 PE=1 SV=1	S	Function unknown	DCTN3 isoform 2 [Pan troglodytes]	--
ENSG00000166473	PKD1L2	0.597028	34	0.178941	47	0.150933	46	0.522312	91	0.701243	80	0.35097	81	0.0018	0.674006	up	[DZ]	Cell cycle control, cell division, chromosome partitioning;; Cytoskeleton	Biological Process: kidney development (GO:0001822);; Molecular Function: calcium channel activity (GO:0005262);; Molecular Function: calcium ion binding (GO:0005509);; Cellular Component: integral component of membrane (GO:0016021);; Molecular Function: carbohydrate binding (GO:0030246);; Biological Process: detection of mechanical stimulus (GO:0050982);; Biological Process: calcium ion transmem…	K04988|0|hsa:114780|K04988 polycystin 1L2 | (RefSeq) PKD1L2, PC1L2; polycystin 1 like 2 (gene/pseudogene)	--	[PT]	Inorganic ion transport and metabolism;; Signal transduction mechanisms	PLAT/LH2 domain;; Lectin C-type domain;; Galactose binding lectin domain;; Polycystin cation channel;; REJ domain;; GPCR proteolysis site, GPS, motif;; Polycystin cation channel;; Ion transport protein	Polycystic kidney disease protein 1-like 2 OS=Homo sapiens OX=9606 GN=PKD1L2 PE=1 SV=5	U	Intracellular trafficking, secretion, and vesicular transport	RecName: Full=Polycystic kidney disease protein 1-like 2; AltName: Full=PC1-like 2 protein; AltName: Full=Polycystin-1L2; Flags: Precursor	biological process: multicellular organismal process (GO:0032501);; biological process: developmental process (GO:0032502);; biological process: single-organism process (GO:0044699);; molecular function: transporter activity (GO:0005215);; biological process: localization (GO:0051179);; molecular function: binding (GO:0005488);; cellular component: membrane (GO:0016020);; cellular component: memb…
ENSG00000142546	NOSIP	37.9513	1775	36.6996	1860	31.9081	1586	65.8039	3191	49.3112	2469	62.6068	2598	0	0.672987	up	--	--	--	K13125|4.87373e-40|rro:104667201|K13125 nitric oxide synthase-interacting protein | (RefSeq) NOSIP; nitric oxide synthase interacting protein	--	[S]	Function unknown	Zinc-finger of nitric oxide synthase-interacting protein	Nitric oxide synthase-interacting protein OS=Homo sapiens OX=9606 GN=NOSIP PE=1 SV=1	S	Function unknown	unnamed protein product [Homo sapiens]	--
ENSG00000170525	PFKFB3	4.24356	582	4.67125	665	2.94326	593	3.77235	667	7.53934	1370	7.83668	1265	0.0008	0.672353	up	[E]	Amino acid transport and metabolism	Molecular Function: 6-phosphofructo-2-kinase activity (GO:0003873);; Molecular Function: fructose-2,6-bisphosphate 2-phosphatase activity (GO:0004331);; Molecular Function: ATP binding (GO:0005524);; Cellular Component: nucleoplasm (GO:0005654);; Cellular Component: cytosol (GO:0005829);; Biological Process: fructose metabolic process (GO:0006000);; Biological Process: fructose 2,6-bisphosphate m…	K01103|0|pon:100172898|K01103 6-phosphofructo-2-kinase / fructose-2,6-biphosphatase 3&#160; [EC:2.7.1.105 3.1.3.46] | (RefSeq) PFKFB3; 6-phosphofructo-2-kinase/fructose-2,6-biphosphatase 3	Fructose and mannose metabolism (ko00051);; HIF-1 signaling pathway (ko04066);; AMPK signaling pathway (ko04152)	[G]	Carbohydrate transport and metabolism	6-phosphofructo-2-kinase;; Histidine phosphatase superfamily (branch 1);; AAA domain;; Chromatin associated protein KTI12	6-phosphofructo-2-kinase/fructose-2,6-bisphosphatase 3 OS=Homo sapiens OX=9606 GN=PFKFB3 PE=1 SV=1	G	Carbohydrate transport and metabolism	PREDICTED: 6-phosphofructo-2-kinase/fructose-2,6-bisphosphatase 3 isoform X3 [Chlorocebus sabaeus]	molecular function: catalytic activity (GO:0003824);; biological process: metabolic process (GO:0008152);; biological process: cellular process (GO:0009987);; molecular function: binding (GO:0005488);; cellular component: cell (GO:0005623);; cellular component: organelle (GO:0043226);; cellular component: organelle part (GO:0044422);; cellular component: cell part (GO:0044464);; biological proces…
ENSG00000167703	SLC43A2	0.294523	111	0.210635	85	0.383461	144	0.778592	286	0.726237	197	0.533941	175	0.0015	0.671643	up	--	--	--	K08229|0|hsa:124935|K08229 MFS transporter, LAT3 family, solute carrier family 43, member 2 | (RefSeq) SLC43A2, LAT4; solute carrier family 43 member 2	--	--	--	Major Facilitator Superfamily	Large neutral amino acids transporter small subunit 4 OS=Homo sapiens OX=9606 GN=SLC43A2 PE=1 SV=1	U	Intracellular trafficking, secretion, and vesicular transport	large neutral amino acids transporter small subunit 4 isoform 2 [Homo sapiens]	--
ENSG00000184634	MED12	3.54333	1089	4.44355	1340	3.74944	1100	6.77684	1991	5.06309	1696	6.73831	1861	0	0.671612	up	--	--	Cellular Component: ubiquitin ligase complex (GO:0000151);; Molecular Function: RNA polymerase II distal enhancer sequence-specific DNA binding (GO:0000980);; Molecular Function: RNA polymerase II transcription coactivator activity (GO:0001105);; Biological Process: neural tube closure (GO:0001843);; Molecular Function: chromatin binding (GO:0003682);; Molecular Function: receptor activity (GO:00…	K15162|0|hsa:9968|K15162 mediator of RNA polymerase II transcription subunit 12 | (RefSeq) MED12, ARC240, CAGH45, FGS1, HOPA, MED12S, OHDOX, OKS, OPA1, TNRC11, TRAP230; mediator complex subunit 12	Thyroid hormone signaling pathway (ko04919)	[K]	Transcription	Eukaryotic Mediator 12 subunit domain;; Eukaryotic Mediator 12 catenin-binding domain;; Transcription mediator complex subunit Med12	Mediator of RNA polymerase II transcription subunit 12 OS=Homo sapiens OX=9606 GN=MED12 PE=1 SV=4	K	Transcription	mediator of RNA polymerase II transcription subunit 12 isoform X1 [Pongo abelii]	cellular component: cell (GO:0005623);; cellular component: macromolecular complex (GO:0032991);; cellular component: cell part (GO:0044464);; molecular function: binding (GO:0005488);; molecular function: transcription factor activity, protein binding (GO:0000988);; biological process: metabolic process (GO:0008152);; biological process: cellular process (GO:0009987);; biological process: biolog…
ENSG00000168061	SAC3D1	10.3737	675	12.4749	853	11.6133	806	19.4934	1448	17.4676	1174	18.1991	1070	0	0.669755	up	--	--	--	K16734|2.80592e-167|hsa:29901|K16734 SAC3 domain-containing protein 1 | (RefSeq) SAC3D1, HSU79266, SHD1; SAC3 domain containing 1	--	[UD]	Intracellular trafficking, secretion, and vesicular transport;; Cell cycle control, cell division, chromosome partitioning	SAC3/GANP family	SAC3 domain-containing protein 1 OS=Homo sapiens OX=9606 GN=SAC3D1 PE=1 SV=2	DU	Cell cycle control, cell division, chromosome partitioning;; Intracellular trafficking, secretion, and vesicular transport	RecName: Full=SAC3 domain-containing protein 1; AltName: Full=SAC3 homology domain-containing protein 1	--
ENSG00000095139	ARCN1	35.1409	6024	36.9886	6928	34.5676	6572	55.3251	10276	55.0165	10314	57.2301	9141	0	0.667029	up	--	--	Cellular Component: Golgi membrane (GO:0000139);; Cellular Component: endoplasmic reticulum membrane (GO:0005789);; Cellular Component: cytosol (GO:0005829);; Biological Process: intracellular protein transport (GO:0006886);; Biological Process: ER to Golgi vesicle-mediated transport (GO:0006888);; Biological Process: retrograde vesicle-mediated transport, Golgi to ER (GO:0006890);; Biological Pr…	K20471|0|mcf:102142654|K20471 coatomer subunit delta | (RefSeq) ARCN1; archain 1	--	[U]	Intracellular trafficking, secretion, and vesicular transport	Adaptor complexes medium subunit family;; Clathrin adaptor complex small chain	Coatomer subunit delta OS=Homo sapiens OX=9606 GN=ARCN1 PE=1 SV=1	U	Intracellular trafficking, secretion, and vesicular transport	archain 1, isoform CRA_a [Homo sapiens]	cellular component: cell (GO:0005623);; cellular component: membrane (GO:0016020);; cellular component: organelle (GO:0043226);; cellular component: organelle part (GO:0044422);; cellular component: cell part (GO:0044464);; cellular component: membrane part (GO:0044425);; biological process: localization (GO:0051179);; biological process: behavior (GO:0007610);; biological process: multicellular …
ENSG00000198841	KTI12	9.41832	758	5.85989	514	7.96553	682	17.822	1484	9.06722	778	18.1303	1292	0.0011	0.665853	up	--	--	--	K15456|0|hsa:112970|K15456 protein KTI12 | (RefSeq) KTI12, SBBI81, TOT4; KTI12 chromatin associated homolog	--	[R]	General function prediction only	Chromatin associated protein KTI12	Protein KTI12 homolog OS=Homo sapiens OX=9606 GN=KTI12 PE=1 SV=1	F	Nucleotide transport and metabolism	PREDICTED: protein KTI12 homolog isoform X1 [Nomascus leucogenys]	--
ENSG00000136908	DPM2	31.5054	2120	29.1272	2167	28.5656	2053	47.6685	3317	44.4885	3255	53.4481	3181	0	0.665498	up	--	--	--	K09658|2.29436e-36|cfa:100685454|K09658 dolichyl-phosphate mannosyltransferase polypeptide 2, regulatory subunit | (RefSeq) DPM2; dolichyl-phosphate mannosyltransferase subunit 2, regulatory	N-Glycan biosynthesis (ko00510);; Glycosylphosphatidylinositol(GPI)-anchor biosynthesis (ko00563)	[O]	Posttranslational modification, protein turnover, chaperones	Dolichol phosphate-mannose biosynthesis regulatory protein (DPM2)	Dolichol phosphate-mannose biosynthesis regulatory protein OS=Homo sapiens OX=9606 GN=DPM2 PE=1 SV=3	S	Function unknown	PREDICTED: dolichol phosphate-mannose biosynthesis regulatory protein isoform X1 [Pan troglodytes]	--
ENSG00000240682	ISY1	13.0213	1867	16.8024	2604	11.8644	2031	23.6449	3762	17.8497	3304	27.2698	3068	0	0.664313	up	--	--	Biological Process: generation of catalytic spliceosome for second transesterification step (GO:0000350);; Molecular Function: first spliceosomal transesterification activity (GO:0000384);; Biological Process: mRNA 3'-splice site recognition (GO:0000389);; Cellular Component: Prp19 complex (GO:0000974);; Molecular Function: protein binding (GO:0005515);; Molecular Function: GTP binding (GO:000552…	K12870|0|mcc:705746|K12870 pre-mRNA-splicing factor ISY1 | (RefSeq) ISY1; ISY1 splicing factor homolog	Spliceosome (ko03040)	[A]	RNA processing and modification	Isy1-like splicing family	Pre-mRNA-splicing factor ISY1 homolog OS=Homo sapiens OX=9606 GN=ISY1 PE=1 SV=3	A	RNA processing and modification	PREDICTED: pre-mRNA-splicing factor ISY1 homolog [Macaca mulatta]	biological process: cellular process (GO:0009987);; biological process: cellular component organization or biogenesis (GO:0071840);; molecular function: catalytic activity (GO:0003824);; biological process: metabolic process (GO:0008152);; cellular component: macromolecular complex (GO:0032991);; molecular function: binding (GO:0005488);; cellular component: cell (GO:0005623);; cellular component…
ENSG00000092964	DPYSL2	10.9165	2379	6.70585	1520	6.22553	1425	13.5007	3040	15.591	3621	12.9548	2484	0.0002	0.664111	up	[F]	Nucleotide transport and metabolism	--	K07528|0|ptr:464070|K07528 dihydropyrimidinase-like 2 | (RefSeq) DPYSL2; dihydropyrimidinase like 2	Axon guidance (ko04360)	[F]	Nucleotide transport and metabolism	Amidohydrolase family;; Amidohydrolase family	Dihydropyrimidinase-related protein 2 OS=Homo sapiens OX=9606 GN=DPYSL2 PE=1 SV=1	F	Nucleotide transport and metabolism	dihydropyrimidinase-related protein 2 isoform 1 [Homo sapiens]	--
ENSG00000007062	PROM1	0.056212	12	0.022591	6	0.073671	16	0.504039	30	0.633733	55	0.768108	50	0.0018	0.663781	up	--	--	--	K06532|0|hsa:8842|K06532 prominin 1 | (RefSeq) PROM1, AC133, CD133, CORD12, MCDR2, MSTP061, PROML1, RP41, STGD4; prominin 1	Transcriptional misregulation in cancer (ko05202)	[R]	General function prediction only	Prominin;; Tweety	Prominin-1 OS=Homo sapiens OX=9606 GN=PROM1 PE=1 SV=1	S	Function unknown	prominin-1 isoform 2 precursor [Homo sapiens]	--
ENSG00000102032	RENBP	1.68291	110	1.17127	78	1.44174	100	3.57479	241	1.80492	125	3.97927	231	0.0027	0.662514	up	[G]	Carbohydrate transport and metabolism	Molecular Function: endopeptidase inhibitor activity (GO:0004866);; Molecular Function: ATP binding (GO:0005524);; Cellular Component: cytosol (GO:0005829);; Biological Process: N-acetylglucosamine metabolic process (GO:0006044);; Biological Process: UDP-N-acetylglucosamine biosynthetic process (GO:0006048);; Biological Process: N-acetylmannosamine metabolic process (GO:0006051);; Biological Proc…	K01787|0|hsa:5973|K01787 N-acylglucosamine 2-epimerase [EC:5.1.3.8] | (RefSeq) RENBP, RBP, RNBP; renin binding protein	Amino sugar and nucleotide sugar metabolism (ko00520)	--	--	N-acylglucosamine 2-epimerase (GlcNAc 2-epimerase)	N-acylglucosamine 2-epimerase OS=Homo sapiens OX=9606 GN=RENBP PE=1 SV=2	G	Carbohydrate transport and metabolism	N-acylglucosamine 2-epimerase [Homo sapiens]	molecular function: molecular function regulator (GO:0098772);; biological process: biological regulation (GO:0065007);; molecular function: binding (GO:0005488);; cellular component: cell (GO:0005623);; cellular component: cell part (GO:0044464);; biological process: metabolic process (GO:0008152);; biological process: cellular process (GO:0009987);; biological process: single-organism process (…
ENSG00000184517	ZFP1	2.41092	260	4.30838	455	2.20018	229	4.40432	660	4.24374	574	4.38342	441	0.0008	0.661973	up	[R]	General function prediction only	Molecular Function: DNA binding (GO:0003677);; Molecular Function: transcription factor activity, sequence-specific DNA binding (GO:0003700);; Cellular Component: nucleus (GO:0005634);; Biological Process: regulation of transcription, DNA-templated (GO:0006355);; Cellular Component: integral component of membrane (GO:0016021);; Molecular Function: metal ion binding (GO:0046872);;	K09228|0|hsa:162239|K09228 KRAB domain-containing zinc finger protein | (RefSeq) ZFP1, ZNF475; ZFP1 zinc finger protein	--	[R]	General function prediction only	Zinc-finger double domain;; Zinc finger, C2H2 type;; C2H2-type zinc finger;; KRAB box;; C2H2-type zinc finger;; Zinc-finger double-stranded RNA-binding;; Zinc-finger of C2H2 type;; Transposase zinc-ribbon domain	Zinc finger protein 1 homolog OS=Homo sapiens OX=9606 GN=ZFP1 PE=1 SV=2	S	Function unknown	ZFP1 protein, partial [Homo sapiens]	molecular function: binding (GO:0005488);; molecular function: nucleic acid binding transcription factor activity (GO:0001071);; biological process: biological regulation (GO:0065007);; cellular component: cell (GO:0005623);; cellular component: organelle (GO:0043226);; cellular component: cell part (GO:0044464);; cellular component: membrane (GO:0016020);; cellular component: membrane part (GO:0…
ENSG00000268964	ERVV-2	0.739121	85	0.725019	91	0.546424	67	1.42171	168	1.11635	136	1.3015	132	0.001	0.661691	up	--	--	Cellular Component: integral component of membrane (GO:0016021);; Cellular Component: viral envelope (GO:0019031);;	--	--	--	--	ENV polyprotein (coat polyprotein)	Endogenous retrovirus group V member 2 Env polyprotein OS=Homo sapiens OX=9606 GN=ERVV-2 PE=2 SV=1	S	Function unknown	endogenous retrovirus group V member 2 Env polyprotein precursor [Homo sapiens]	cellular component: membrane (GO:0016020);; cellular component: membrane part (GO:0044425);; cellular component: virion (GO:0019012);; cellular component: virion part (GO:0044423)
ENSG00000135272	MDFIC	1.97077	288	2.81846	320	1.74835	315	2.75751	415	2.91014	446	6.77065	1117	0.0031	0.661515	up	--	--	--	--	--	--	--	MyoD family inhibitor	MyoD family inhibitor domain-containing protein OS=Homo sapiens OX=9606 GN=MDFIC PE=1 SV=2	K	Transcription	myoD family inhibitor domain-containing protein isoform p40 [Homo sapiens]	--
Homo_sapiens_newGene_21433	--	0	0	0	0	0	0	0.258976	21	0.304783	26	1.02943	71	0.0002	0.66079	up	--	--	Cellular Component: intermediate filament (GO:0005882);; Cellular Component: plasma membrane (GO:0005886);; Biological Process: apoptotic process (GO:0006915);; Biological Process: cell surface receptor signaling pathway (GO:0007166);; Cellular Component: myofibril (GO:0030016);; Biological Process: cell differentiation (GO:0030154);; Cellular Component: nuclear lumen (GO:0031981);; Biological Pr…	K07605|8.67789e-115|mcf:102130469|K07605 type II keratin, basic | (RefSeq) KRT8; keratin 8	--	--	--	Intermediate filament protein	Keratin, type II cytoskeletal 8 OS=Homo sapiens OX=9606 GN=KRT8 PE=1 SV=7	S	Function unknown	keratin, type II cytoskeletal 8 [Papio anubis]	cellular component: cell (GO:0005623);; cellular component: organelle (GO:0043226);; cellular component: organelle part (GO:0044422);; cellular component: cell part (GO:0044464);; cellular component: supramolecular complex (GO:0099080);; cellular component: membrane (GO:0016020);; biological process: cellular process (GO:0009987);; biological process: single-organism process (GO:0044699);; biolog…
ENSG00000155366	RHOC	39.9508	2430	57.4794	3276	43.4083	2844	64.7141	4166	81.6042	4556	89.3191	4514	0	0.659605	up	[R]	General function prediction only	--	K07857|2.14418e-134|cfr:102519154|K07857 Ras homolog gene family, member C | (RefSeq) RHOC; ras homolog family member C	--	[R]	General function prediction only	Ras family;; Ras of Complex, Roc, domain of DAPkinase;; ADP-ribosylation factor family	Rho-related GTP-binding protein RhoC OS=Homo sapiens OX=9606 GN=RHOC PE=1 SV=1	S	Function unknown	hCG2043376, isoform CRA_c [Homo sapiens]	--
ENSG00000147394	ZNF185	6.96451	1153	5.99073	1108	5.54589	1019	10.1674	1796	9.89953	1787	9.86002	1494	0	0.658767	up	--	--	--	--	--	[TZR]	Signal transduction mechanisms;; Cytoskeleton;; General function prediction only	--	Zinc finger protein 185 OS=Homo sapiens OX=9606 GN=ZNF185 PE=1 SV=3	S	Function unknown	zinc finger protein 185 isoform 1 [Homo sapiens]	--
ENSG00000147251	DOCK11	0.353954	112	0.519239	178	0.428602	144	1.04918	237	0.786311	263	1.35315	232	0.0003	0.657588	up	--	--	--	--	--	[T]	Signal transduction mechanisms	Dock homology region 2;; C2 domain in Dock180 and Zizimin proteins;; Domain of unknown function (DUF3398);; PH domain	Dedicator of cytokinesis protein 11 OS=Homo sapiens OX=9606 GN=DOCK11 PE=1 SV=2	S	Function unknown	PREDICTED: dedicator of cytokinesis protein 11 isoform X2 [Pan troglodytes]	--
ENSG00000109089	CDR2L	22.9714	4022	22.2619	4243	23.0524	4185	37.1023	6486	36.1027	6586	38.6735	5794	0	0.657257	up	--	--	--	--	--	--	--	--	Cerebellar degeneration-related protein 2-like OS=Homo sapiens OX=9606 GN=CDR2L PE=1 SV=2	S	Function unknown	cerebellar degeneration-related protein 2-like [Homo sapiens]	--
ENSG00000204070	SYS1	3.13741	383	3.24746	432	2.12716	292	6.41448	794	4.30901	435	6.71071	760	0.0014	0.655277	up	--	--	Cellular Component: nucleus (GO:0005634);; Cellular Component: cytoplasm (GO:0005737);; Biological Process: negative regulation of cell growth (GO:0030308);; Biological Process: intracellular signal transduction (GO:0035556);;	--	--	--	--	Integral membrane protein S linking to the trans Golgi network;; Cellular tumour antigen p53-inducible 5	TP53-target gene 5 protein OS=Homo sapiens OX=9606 GN=TP53TG5 PE=1 SV=1	S	Function unknown	TP53-target gene 5 protein [Homo sapiens]	cellular component: cell (GO:0005623);; cellular component: organelle (GO:0043226);; cellular component: cell part (GO:0044464);; biological process: biological regulation (GO:0065007);; biological process: cellular process (GO:0009987);; biological process: signaling (GO:0023052);; biological process: single-organism process (GO:0044699);; biological process: response to stimulus (GO:0050896)
ENSG00000167792	NDUFV1	38.5017	2041	41.826	2787	50.2529	2984	58.2499	3720	70.3348	4678	66.8335	3885	0	0.653047	up	[C]	Energy production and conversion	Cellular Component: mitochondrial respiratory chain complex I (GO:0005747);; Biological Process: mitochondrial electron transport, NADH to ubiquinone (GO:0006120);; Molecular Function: NADH dehydrogenase (ubiquinone) activity (GO:0008137);; Biological Process: aerobic respiration (GO:0009060);; Molecular Function: FMN binding (GO:0010181);; Cellular Component: integral component of membrane (GO:0…	K03942|0|hsa:4723|K03942 NADH dehydrogenase (ubiquinone) flavoprotein 1 [EC:1.6.5.3 1.6.99.3] | (RefSeq) NDUFV1, CI-51K, CI51KD, UQOR1; NADH:ubiquinone oxidoreductase core subunit V1	Oxidative phosphorylation (ko00190);; Non-alcoholic fatty liver disease (NAFLD) (ko04932);; Alzheimer's disease (ko05010);; Parkinson's disease (ko05012);; Huntington's disease (ko05016)	[C]	Energy production and conversion	Respiratory-chain NADH dehydrogenase 51 Kd subunit;; NADH-ubiquinone oxidoreductase-F iron-sulfur binding region;; SLBB domain	NADH dehydrogenase [ubiquinone] flavoprotein 1, mitochondrial OS=Homo sapiens OX=9606 GN=NDUFV1 PE=1 SV=4	C	Energy production and conversion	NADH dehydrogenase [ubiquinone] flavoprotein 1, mitochondrial isoform 1 precursor [Homo sapiens]	cellular component: cell (GO:0005623);; cellular component: membrane (GO:0016020);; cellular component: macromolecular complex (GO:0032991);; cellular component: organelle (GO:0043226);; cellular component: organelle part (GO:0044422);; cellular component: membrane part (GO:0044425);; cellular component: cell part (GO:0044464);; biological process: metabolic process (GO:0008152);; biological proc…
ENSG00000099940	SNAP29	7.74736	1559	6.63034	1455	7.56688	1620	12.1214	2524	10.2604	2202	14.0163	2498	0	0.652077	up	--	--	--	K08509|7.98107e-161|hsa:9342|K08509 synaptosomal-associated protein 29 | (RefSeq) SNAP29, CEDNIK, SNAP-29; synaptosome associated protein 29	SNARE interactions in vesicular transport (ko04130)	[U]	Intracellular trafficking, secretion, and vesicular transport	--	Synaptosomal-associated protein 29 OS=Homo sapiens OX=9606 GN=SNAP29 PE=1 SV=1	U	Intracellular trafficking, secretion, and vesicular transport	synaptosomal-associated protein 29 [Homo sapiens]	--
ENSG00000159346	ADIPOR1	43.7917	4449	42.6056	4746	42.2231	4529	66.5305	6989	65.8665	7177	72.3983	6551	0	0.650859	up	--	--	Biological Process: G-protein coupled receptor signaling pathway (GO:0007186);; Biological Process: regulation of glucose metabolic process (GO:0010906);; Cellular Component: integral component of membrane (GO:0016021);; Biological Process: regulation of lipid metabolic process (GO:0019216);; Biological Process: fatty acid oxidation (GO:0019395);; Molecular Function: protein kinase binding (GO:00…	K07297|0|ptr:457635|K07297 adiponectin receptor | (RefSeq) ADIPOR1; adiponectin receptor 1	AMPK signaling pathway (ko04152);; Longevity regulating pathway (ko04211);; Adipocytokine signaling pathway (ko04920);; Non-alcoholic fatty liver disease (NAFLD) (ko04932)	[RT]	General function prediction only;; Signal transduction mechanisms	Haemolysin-III related	Adiponectin receptor protein 1 OS=Homo sapiens OX=9606 GN=ADIPOR1 PE=1 SV=1	S	Function unknown	adiponectin receptor 1 variant, partial [Homo sapiens]	biological process: cellular process (GO:0009987);; biological process: signaling (GO:0023052);; biological process: single-organism process (GO:0044699);; biological process: response to stimulus (GO:0050896);; biological process: biological regulation (GO:0065007);; cellular component: membrane (GO:0016020);; cellular component: membrane part (GO:0044425);; biological process: metabolic process…
ENSG00000122863	CHST3	7.64781	2582	8.38424	3029	8.65014	3045	14.149	4811	11.9191	4216	14.2871	4146	0	0.648334	up	--	--	--	K01020|0|ptr:466290|K01020 chondroitin 6-sulfotransferase 3 [EC:2.8.2.17] | (RefSeq) CHST3; carbohydrate sulfotransferase 3	Glycosaminoglycan biosynthesis - chondroitin sulfate / dermatan sulfate (ko00532)	--	--	Sulfotransferase domain;; Sulfotransferase family	Carbohydrate sulfotransferase 3 OS=Homo sapiens OX=9606 GN=CHST3 PE=1 SV=3	U	Intracellular trafficking, secretion, and vesicular transport	PREDICTED: carbohydrate sulfotransferase 3 [Mandrillus leucophaeus]	--
ENSG00000100284	TOM1	7.95714	677	7.31018	846	6.2328	650	10.3809	1183	10.4517	1117	10.8437	1051	0	0.646235	up	--	--	--	--	--	[U]	Intracellular trafficking, secretion, and vesicular transport	GAT domain;; VHS domain;; VHS domain	Target of Myb protein 1 OS=Homo sapiens OX=9606 GN=TOM1 PE=1 SV=2	S	Function unknown	PREDICTED: LOW QUALITY PROTEIN: target of Myb protein 1 [Colobus angolensis palliatus]	--
ENSG00000258653	AC005520.1	1.39066	85	2.07061	155	1.80433	147	2.87909	292	2.92466	182	3.61142	245	0.0025	0.64404	up	[QR]	Secondary metabolites biosynthesis, transport and catabolism;; General function prediction only	--	--	--	[R]	General function prediction only	Zinc-finger double domain;; Zinc finger, C2H2 type;; C2H2-type zinc finger;; N-terminal domain of oxidoreductase	Zinc finger protein 410 OS=Homo sapiens OX=9606 GN=ZNF410 PE=1 SV=2	S	Function unknown	PREDICTED: zinc finger protein 410 isoform X5 [Pan paniscus]	--
ENSG00000197172	MAGEA6	33.2823	2728	33.1607	3404	34.2271	3012	56.7712	4819	47.2649	4430	56.4877	4603	0	0.641644	up	--	--	--	--	--	[S]	Function unknown	Melanoma associated antigen family N terminal;; MAGE family	Melanoma-associated antigen 6 OS=Homo sapiens OX=9606 GN=MAGEA6 PE=1 SV=1	S	Function unknown	hCG1740677, isoform CRA_a [Homo sapiens]	--
ENSG00000140961	OSGIN1	6.40348	379	4.8335	413	5.83354	405	7.95933	558	9.02718	666	11.1118	648	0	0.637274	up	[O]	Posttranslational modification, protein turnover, chaperones	--	--	--	--	--	Pyridine nucleotide-disulphide oxidoreductase;; Pyridine nucleotide-disulphide oxidoreductase	Oxidative stress-induced growth inhibitor 1 OS=Homo sapiens OX=9606 GN=OSGIN1 PE=1 SV=3	O	Posttranslational modification, protein turnover, chaperones	RecName: Full=Oxidative stress-induced growth inhibitor 1; AltName: Full=Ovary, kidney and liver protein 38; Short=huOKL38; AltName: Full=Pregnancy-induced growth inhibitor OKL38	--
ENSG00000173156	RHOD	34.9573	1840	38.177	2187	40.6637	2259	64.2251	3501	52.843	2963	66.7253	3108	0	0.637255	up	[R]	General function prediction only	Molecular Function: GTPase activity (GO:0003924);; Molecular Function: GTP binding (GO:0005525);; Cellular Component: early endosome (GO:0005769);; Cellular Component: cytosol (GO:0005829);; Cellular Component: plasma membrane (GO:0005886);; Biological Process: protein targeting (GO:0006605);; Biological Process: Rho protein signal transduction (GO:0007266);; Cellular Component: endosome membrane…	K07530|3.38901e-142|pps:100991450|K07530 Ras homolog gene family, member D | (RefSeq) RHOD; ras homolog family member D	Axon guidance (ko04360)	[R]	General function prediction only	Ras family;; Ras of Complex, Roc, domain of DAPkinase;; ADP-ribosylation factor family	Rho-related GTP-binding protein RhoD OS=Homo sapiens OX=9606 GN=RHOD PE=1 SV=2	S	Function unknown	PREDICTED: LOW QUALITY PROTEIN: rho-related GTP-binding protein RhoD [Pan paniscus]	molecular function: catalytic activity (GO:0003824);; molecular function: binding (GO:0005488);; cellular component: cell (GO:0005623);; cellular component: organelle (GO:0043226);; cellular component: cell part (GO:0044464);; cellular component: membrane (GO:0016020);; biological process: localization (GO:0051179);; biological process: cellular process (GO:0009987);; biological process: signalin…
ENSG00000235162	C12orf75	13.8421	857	11.496	785	18.0471	1211	22.7836	1495	27.8691	1783	23.7372	1325	0.0001	0.634517	up	--	--	--	--	--	--	--	OCC1 family	Overexpressed in colon carcinoma 1 protein OS=Homo sapiens OX=9606 GN=OCC1 PE=1 SV=2	--	--	hypothetical protein [Homo sapiens]	--
ENSG00000160886	LY6K	38.8546	3921	36.6444	4217	30.5113	3451	90.9947	6935	45.724	5120	84.2387	5788	0	0.632081	up	--	--	Cellular Component: extracellular region (GO:0005576);; Cellular Component: cytoplasm (GO:0005737);; Cellular Component: plasma membrane (GO:0005886);; Biological Process: pathogenesis (GO:0009405);; Cellular Component: integral component of membrane (GO:0016021);; Cellular Component: anchored component of membrane (GO:0031225);;	--	--	--	--	--	Lymphocyte antigen 6K OS=Homo sapiens OX=9606 GN=LY6K PE=1 SV=2	S	Function unknown	PREDICTED: lymphocyte antigen 6K isoform X2 [Homo sapiens]	cellular component: extracellular region (GO:0005576);; cellular component: cell (GO:0005623);; cellular component: cell part (GO:0044464);; cellular component: membrane (GO:0016020);; biological process: multi-organism process (GO:0051704);; cellular component: membrane part (GO:0044425)
ENSG00000109111	SUPT6H	14.0149	3712	14.4768	4425	14.1245	4173	23.2121	6729	18.307	5675	24.1577	6150	0	0.630602	up	[K]	Transcription	--	K11292|0|rro:104669384|K11292 transcription elongation factor SPT6 | (RefSeq) SUPT6H; SPT6 homolog, histone chaperone	--	[A]	RNA processing and modification	SH2 domain;; Holliday-junction resolvase-like of SPT6;; Helix-hairpin-helix motif;; Death-like domain of SPT6;; Helix-turn-helix DNA-binding domain of SPT6;; Acidic N-terminal SPT6;; Helix-hairpin-helix motif;; Tex-like protein N-terminal domain;; S1 RNA binding domain;; SH2 domain	Transcription elongation factor SPT6 OS=Homo sapiens OX=9606 GN=SUPT6H PE=1 SV=2	K	Transcription	PREDICTED: transcription elongation factor SPT6 [Colobus angolensis palliatus]	--
ENSG00000186318	BACE1	1.9126	550	4.17717	1039	2.85029	681	4.34518	1006	4.95319	1484	4.90806	1263	0.0008	0.629546	up	--	--	Molecular Function: amyloid-beta binding (GO:0001540);; Molecular Function: aspartic-type endopeptidase activity (GO:0004190);; Cellular Component: multivesicular body (GO:0005771);; Cellular Component: endoplasmic reticulum lumen (GO:0005788);; Cellular Component: trans-Golgi network (GO:0005802);; Cellular Component: integral component of plasma membrane (GO:0005887);; Biological Process: membr…	K04521|0|hsa:23621|K04521 beta-site APP-cleaving enzyme 1 (memapsin 2) [EC:3.4.23.46] | (RefSeq) BACE1, ASP2, BACE, HSPC104; beta-secretase 1	Alzheimer's disease (ko05010)	[O]	Posttranslational modification, protein turnover, chaperones	Eukaryotic aspartyl protease;; Xylanase inhibitor C-terminal	Beta-secretase 1 OS=Homo sapiens OX=9606 GN=BACE1 PE=1 SV=3	O	Posttranslational modification, protein turnover, chaperones	beta-secretase 1 isoform A preproprotein [Homo sapiens]	molecular function: binding (GO:0005488);; molecular function: catalytic activity (GO:0003824);; biological process: metabolic process (GO:0008152);; cellular component: cell (GO:0005623);; cellular component: organelle (GO:0043226);; cellular component: cell part (GO:0044464);; cellular component: membrane-enclosed lumen (GO:0031974);; cellular component: organelle part (GO:0044422);; cellular c…
ENSG00000285713	AC098588.1	3.20518	137	3.19186	185	3.12729	147	6.63211	287	4.76549	243	5.73099	228	0.0003	0.62878	up	--	--	Cellular Component: nucleoplasm (GO:0005654);; Cellular Component: anaphase-promoting complex (GO:0005680);; Cellular Component: cytosol (GO:0005829);; Biological Process: regulation of mitotic metaphase/anaphase transition (GO:0030071);; Biological Process: anaphase-promoting complex-dependent catabolic process (GO:0031145);; Biological Process: cell division (GO:0051301);; Biological Process: n…	K03357|7.56766e-74|myb:102242432|K03357 anaphase-promoting complex subunit 10 | (RefSeq) ANAPC10; anaphase promoting complex subunit 10	Cell cycle (ko04110);; Oocyte meiosis (ko04114);; Ubiquitin mediated proteolysis (ko04120);; Progesterone-mediated oocyte maturation (ko04914);; HTLV-I infection (ko05166)	[DO]	Cell cycle control, cell division, chromosome partitioning;; Posttranslational modification, protein turnover, chaperones	Anaphase-promoting complex, subunit 10 (APC10)	Anaphase-promoting complex subunit 10 OS=Homo sapiens OX=9606 GN=ANAPC10 PE=1 SV=1	DO	Cell cycle control, cell division, chromosome partitioning;; Posttranslational modification, protein turnover, chaperones	PREDICTED: anaphase-promoting complex subunit 10 isoform X6 [Homo sapiens]	cellular component: cell (GO:0005623);; cellular component: organelle (GO:0043226);; cellular component: organelle part (GO:0044422);; cellular component: cell part (GO:0044464);; cellular component: macromolecular complex (GO:0032991);; biological process: biological regulation (GO:0065007);; biological process: metabolic process (GO:0008152);; biological process: cellular process (GO:0009987);;…
ENSG00000197982	C1orf122	19.9081	1173	19.8902	1285	17.168	1063	32.6714	1973	26.4211	1650	33.6879	1737	0	0.628127	up	--	--	Molecular Function: tRNA binding (GO:0000049);; Biological Process: tRNA threonylcarbamoyladenosine modification (GO:0002949);; Molecular Function: double-stranded RNA binding (GO:0003725);; Cellular Component: mitochondrion (GO:0005739);; Biological Process: regulation of translational fidelity (GO:0006450);; Cellular Component: membrane (GO:0016020);; Molecular Function: nucleotidyltransferase …	--	--	--	--	Telomere recombination	Uncharacterized protein C1orf122 OS=Homo sapiens OX=9606 GN=C1orf122 PE=4 SV=2	S	Function unknown	chromosome 1 open reading frame 122, isoform CRA_d, partial [Homo sapiens]	molecular function: binding (GO:0005488);; biological process: metabolic process (GO:0008152);; biological process: cellular process (GO:0009987);; cellular component: cell (GO:0005623);; cellular component: organelle (GO:0043226);; cellular component: cell part (GO:0044464);; biological process: biological regulation (GO:0065007);; cellular component: membrane (GO:0016020);; molecular function: …
ENSG00000173465	SSSCA1	24.7841	1003	22.488	993	29.2636	1412	51.0497	2579	36.3361	1504	53.3623	1587	0.0007	0.627979	up	--	--	Biological Process: mitotic cell cycle (GO:0007067);; Molecular Function: identical protein binding (GO:0042802);; Biological Process: cell division (GO:0051301);;	--	--	[DV]	Cell cycle control, cell division, chromosome partitioning;; Defense mechanisms	Sjogren's syndrome/scleroderma autoantigen 1 (Autoantigen p27)	Sjoegren syndrome/scleroderma autoantigen 1 OS=Homo sapiens OX=9606 GN=SSSCA1 PE=1 SV=1	S	Function unknown	Sjoegren syndrome/scleroderma autoantigen 1 [Pongo abelii]	molecular function: binding (GO:0005488);; biological process: cellular process (GO:0009987);; biological process: single-organism process (GO:0044699)
ENSG00000159239	AC005041.1	0.305297	93	0.301544	102	0.593836	192	0.707253	223	0.814228	264	0.896909	241	0.0038	0.626186	up	--	--	Biological Process: regulation of transcription, DNA-templated (GO:0006355);;	--	--	[Q]	Secondary metabolites biosynthesis, transport and catabolism	Domain of unknown function (DUF4639);; Domain of unknown function (DUF4639)	Uncharacterized protein C2orf81 OS=Homo sapiens OX=9606 GN=C2orf81 PE=3 SV=3	S	Function unknown	T0125372 isoform 1 [Pan troglodytes]	biological process: biological regulation (GO:0065007)
ENSG00000051128	HOMER3	12.5837	1054	14.1253	1128	13.2596	1004	22.1184	1638	20.5359	1544	24.6679	1632	0	0.625772	up	--	--	Cellular Component: cytosol (GO:0005829);; Biological Process: protein targeting (GO:0006605);; Biological Process: G-protein coupled glutamate receptor signaling pathway (GO:0007216);; Molecular Function: protein C-terminus binding (GO:0008022);; Cellular Component: postsynaptic density of dendrite (GO:0014069);; Molecular Function: protein domain specific binding (GO:0019904);; Cellular Compone…	K15010|0|hsa:9454|K15010 homer | (RefSeq) HOMER3, HOMER-3, VESL3; homer scaffolding protein 3	FoxO signaling pathway (ko04068);; Glutamatergic synapse (ko04724)	--	--	WH1 domain	Homer protein homolog 3 OS=Homo sapiens OX=9606 GN=HOMER3 PE=1 SV=2	Z	Cytoskeleton	homer protein homolog 3 isoform 1 [Homo sapiens]	cellular component: cell (GO:0005623);; cellular component: cell part (GO:0044464);; biological process: localization (GO:0051179);; biological process: cellular process (GO:0009987);; biological process: signaling (GO:0023052);; biological process: single-organism process (GO:0044699);; biological process: response to stimulus (GO:0050896);; biological process: biological regulation (GO:0065007)…
ENSG00000243449	C4orf48	3.41645	70	1.41261	35	7.15771	162	23.5974	505	4.63866	108	21.8732	400	0.003	0.62573	up	--	--	Cellular Component: extracellular region (GO:0005576);;	--	--	--	--	Neuropeptide-like	Neuropeptide-like protein C4orf48 OS=Homo sapiens OX=9606 GN=C4orf48 PE=1 SV=3	S	Function unknown	PREDICTED: neuropeptide-like protein C4orf48 isoform X2 [Homo sapiens]	cellular component: extracellular region (GO:0005576)
ENSG00000120896	SORBS3	22.0376	1897	24.7838	2424	26.7686	2442	51.351	4590	45.1823	4151	32.0826	2264	0.0002	0.625058	up	--	--	Biological Process: negative regulation of transcription from RNA polymerase II promoter (GO:0000122);; Molecular Function: structural constituent of cytoskeleton (GO:0005200);; Cellular Component: nucleus (GO:0005634);; Cellular Component: cytosol (GO:0005829);; Cellular Component: cytoskeleton (GO:0005856);; Cellular Component: focal adhesion (GO:0005925);; Biological Process: muscle contractio…	--	--	[T]	Signal transduction mechanisms	Variant SH3 domain;; SH3 domain;; Variant SH3 domain;; Sorbin homologous domain	Vinexin OS=Homo sapiens OX=9606 GN=SORBS3 PE=1 SV=2	T	Signal transduction mechanisms	sorbin and SH3 domain containing 3, isoform CRA_d [Homo sapiens]	biological process: biological regulation (GO:0065007);; molecular function: structural molecule activity (GO:0005198);; cellular component: cell (GO:0005623);; cellular component: organelle (GO:0043226);; cellular component: cell part (GO:0044464);; cellular component: cell junction (GO:0030054);; biological process: multicellular organismal process (GO:0032501);; molecular function: binding (GO…
Homo_sapiens_newGene_31220	--	0.176615	31	0.460287	87	0.205917	38	0.747767	134	0.598333	110	0.687245	105	0.0054	0.624247	up	--	--	Cellular Component: Golgi membrane (GO:0000139);; Molecular Function: protein binding (GO:0005515);; Cellular Component: extracellular space (GO:0005615);; Cellular Component: nucleolus (GO:0005730);; Cellular Component: lysosomal membrane (GO:0005765);; Cellular Component: endoplasmic reticulum (GO:0005783);; Cellular Component: cis-Golgi network (GO:0005801);; Cellular Component: cytosol (GO:00…	--	--	--	--	--	Zinc finger protein ENSP00000375192 OS=Homo sapiens OX=9606 PE=2 SV=1	--	--	hypothetical protein EGM_19342, partial [Macaca fascicularis]	cellular component: cell (GO:0005623);; cellular component: membrane (GO:0016020);; cellular component: organelle (GO:0043226);; cellular component: organelle part (GO:0044422);; cellular component: cell part (GO:0044464);; molecular function: binding (GO:0005488);; cellular component: extracellular region (GO:0005576);; cellular component: extracellular region part (GO:0044421);; biological proc…
ENSG00000172590	MRPL52	20.71	864	20.4613	880	23.59	1009	33.4319	1453	30.215	1294	39.5025	1456	0	0.619872	up	--	--	Molecular Function: structural constituent of ribosome (GO:0003735);; Cellular Component: mitochondrial inner membrane (GO:0005743);; Cellular Component: mitochondrial large ribosomal subunit (GO:0005762);; Biological Process: mitochondrial translational elongation (GO:0070125);; Biological Process: mitochondrial translational termination (GO:0070126);;	K17433|7.12387e-62|hsa:122704|K17433 large subunit ribosomal protein L52 | (RefSeq) MRPL52; mitochondrial ribosomal protein L52	--	--	--	--	39S ribosomal protein L52, mitochondrial OS=Homo sapiens OX=9606 GN=MRPL52 PE=1 SV=2	J	Translation, ribosomal structure and biogenesis	unnamed protein product, partial [Homo sapiens]	molecular function: structural molecule activity (GO:0005198);; cellular component: cell (GO:0005623);; cellular component: membrane (GO:0016020);; cellular component: organelle (GO:0043226);; cellular component: organelle part (GO:0044422);; cellular component: cell part (GO:0044464);; cellular component: macromolecular complex (GO:0032991);; biological process: metabolic process (GO:0008152);; …
ENSG00000100292	HMOX1	4.2855	367	5.00014	463	5.9155	539	8.40314	744	7.78883	711	8.81582	668	0	0.618724	up	[H]	Coenzyme transport and metabolism	--	K00510|0|ptr:470195|K00510 heme oxygenase (biliverdin-producing) [EC:1.14.14.18] | (RefSeq) HMOX1; heme oxygenase 1	Porphyrin and chlorophyll metabolism (ko00860);; Mineral absorption (ko04978)	[P]	Inorganic ion transport and metabolism	Heme oxygenase	Heme oxygenase 1 OS=Homo sapiens OX=9606 GN=HMOX1 PE=1 SV=1	P	Inorganic ion transport and metabolism	heme oxygenase 1 [Homo sapiens]	--
ENSG00000123989	CHPF	13.5685	1889	13.5643	2042	14.5521	2300	21.9908	3270	19.3452	3086	24.8347	2958	0	0.617644	up	--	--	--	K00747|0|hsa:79586|K00747 chondroitin polymerizing factor [EC:2.4.1.175 2.4.1.226] | (RefSeq) CHPF, CHSY2, CSS2; chondroitin polymerizing factor	Glycosaminoglycan biosynthesis - chondroitin sulfate / dermatan sulfate (ko00532)	[S]	Function unknown	Chondroitin N-acetylgalactosaminyltransferase	Chondroitin sulfate synthase 2 OS=Homo sapiens OX=9606 GN=CHPF PE=1 SV=2	S	Function unknown	RecName: Full=Chondroitin sulfate synthase 2; AltName: Full=Chondroitin glucuronyltransferase 2; AltName: Full=Chondroitin-polymerizing factor; Short=ChPF; AltName: Full=Glucuronosyl-N-acetylgalactosaminyl-proteoglycan 4-beta-N-acetylgalactosaminyltransferase II; AltName: Full=N-acetylgalactosaminyl-proteoglycan 3-beta-glucuronosyltransferase II; AltName: Full=N-acetylgalactosaminyltransferase 2	--
ENSG00000165475	CRYL1	1.75459	127	1.27727	103	1.75817	120	2.81703	214	2.4136	181	3.04965	187	0.0012	0.616485	up	[I]	Lipid transport and metabolism	--	K13247|2.8097e-84|pale:102894030|K13247 L-gulonate 3-dehydrogenase [EC:1.1.1.45] | (RefSeq) CRYL1; crystallin lambda 1	Pentose and glucuronate interconversions (ko00040)	[I]	Lipid transport and metabolism	3-hydroxyacyl-CoA dehydrogenase, NAD binding domain;; 3-hydroxyacyl-CoA dehydrogenase, NAD binding domain	Lambda-crystallin homolog OS=Homo sapiens OX=9606 GN=CRYL1 PE=1 SV=3	I	Lipid transport and metabolism	PREDICTED: lambda-crystallin homolog isoform X2 [Homo sapiens]	--
ENSG00000251493	FOXD1	1.58912	170	1.00891	118	1.73718	198	2.55716	283	2.40813	274	2.89578	274	0.0021	0.614592	up	--	--	Molecular Function: RNA polymerase II core promoter proximal region sequence-specific DNA binding (GO:0000978);; Molecular Function: transcriptional activator activity, RNA polymerase II core promoter proximal region sequence-specific binding (GO:0001077);; Cellular Component: nucleus (GO:0005634);; Biological Process: axon guidance (GO:0007411);; Molecular Function: DNA binding, bending (GO:0008…	K09397|2.79817e-75|hsa:2297|K09397 forkhead box protein D | (RefSeq) FOXD1, FKHL8, FREAC-4, FREAC4; forkhead box D1	--	[K]	Transcription	Forkhead domain	Forkhead box protein D1 OS=Homo sapiens OX=9606 GN=FOXD1 PE=1 SV=1	K	Transcription	forkhead box protein D1 [Homo sapiens]	molecular function: binding (GO:0005488);; molecular function: nucleic acid binding transcription factor activity (GO:0001071);; biological process: metabolic process (GO:0008152);; biological process: cellular process (GO:0009987);; biological process: biological regulation (GO:0065007);; cellular component: cell (GO:0005623);; cellular component: organelle (GO:0043226);; cellular component: cel…
ENSG00000149016	TUT1	5.40009	800	4.55916	739	5.75511	871	8.51898	1334	7.42261	1194	8.26239	1123	0	0.613963	up	--	--	Molecular Function: mRNA 3'-UTR binding (GO:0003730);; Molecular Function: polynucleotide adenylyltransferase activity (GO:0004652);; Molecular Function: ATP binding (GO:0005524);; Cellular Component: nucleolus (GO:0005730);; Cellular Component: mRNA cleavage and polyadenylation specificity factor complex (GO:0005847);; Biological Process: mRNA polyadenylation (GO:0006378);; Biological Process: s…	K18709|0|hsa:64852|K18709 speckle targeted PIP5K1A-regulated poly(A) polymerase [EC:2.7.7.19 2.7.7.52] | (RefSeq) TUT1, PAPD2, RBM21, STARPAP, TUTase, URLC6; terminal uridylyl transferase 1, U6 snRNA-specific	--	[D]	Cell cycle control, cell division, chromosome partitioning	Cid1 family poly A polymerase;; RNA recognition motif. (a.k.a. RRM, RBD, or RNP domain);; Zinc-finger of C2H2 type	Speckle targeted PIP5K1A-regulated poly(A) polymerase OS=Homo sapiens OX=9606 GN=TUT1 PE=1 SV=2	L	Replication, recombination and repair	speckle targeted PIP5K1A-regulated poly(A) polymerase [Homo sapiens]	molecular function: binding (GO:0005488);; molecular function: catalytic activity (GO:0003824);; cellular component: cell (GO:0005623);; cellular component: organelle (GO:0043226);; cellular component: organelle part (GO:0044422);; cellular component: cell part (GO:0044464);; cellular component: membrane-enclosed lumen (GO:0031974);; cellular component: macromolecular complex (GO:0032991);; biolo…
ENSG00000198677	TTC37	17.5627	4884	20.6327	6116	19.4558	5571	29.3108	8133	34.6427	9963	28.4999	6809	0	0.613643	up	[S]	Function unknown	--	K12600|0|hsa:9652|K12600 superkiller protein 3 | (RefSeq) TTC37, KIAA0372, Ski3, THES; tetratricopeptide repeat domain 37	RNA degradation (ko03018)	[A]	RNA processing and modification	Tetratricopeptide repeat;; Tetratricopeptide repeat;; Tetratricopeptide repeat;; Tetratricopeptide repeat;; Tetratricopeptide repeat;; Tetratricopeptide repeat;; TPR repeat;; Tetratricopeptide repeat;; Tetratricopeptide repeat;; Tetratricopeptide repeat;; Anaphase-promoting complex, cyclosome, subunit 3;; Tetratricopeptide repeat;; Tetratricopeptide repeat;; Fis1 C-terminal tetratricopeptide repe…	Tetratricopeptide repeat protein 37 OS=Homo sapiens OX=9606 GN=TTC37 PE=1 SV=1	S	Function unknown	tetratricopeptide repeat protein 37 [Homo sapiens]	--
ENSG00000148814	LRRC27	1.61362	141	1.44351	165	1.77077	160	2.36734	253	2.61618	257	2.93495	220	0.0001	0.612772	up	[K]	Transcription	--	--	--	[K]	Transcription	Leucine rich repeat;; 4Fe-4S binding domain;; Bacterial regulatory protein, arsR family	Leucine-rich repeat-containing protein 27 OS=Homo sapiens OX=9606 GN=LRRC27 PE=2 SV=2	S	Function unknown	leucine-rich repeat-containing protein 27 isoform a [Homo sapiens]	--
ENSG00000154274	C4orf19	0.252331	24	0.172714	18	0.218034	22	0.576027	55	0.443558	44	0.579924	47	0.0064	0.612024	up	--	--	Molecular Function: protein binding (GO:0005515);; Cellular Component: nucleoplasm (GO:0005654);; Cellular Component: cell junction (GO:0030054);;	--	--	--	--	Domain of unknown function (DUF4699)	Uncharacterized protein C4orf19 OS=Homo sapiens OX=9606 GN=C4orf19 PE=1 SV=1	S	Function unknown	uncharacterized protein C4orf19 [Homo sapiens]	molecular function: binding (GO:0005488);; cellular component: cell (GO:0005623);; cellular component: organelle (GO:0043226);; cellular component: organelle part (GO:0044422);; cellular component: cell part (GO:0044464);; cellular component: cell junction (GO:0030054)
ENSG00000068120	COASY	24.3649	2372	27.8235	2835	23.307	2544	38.0933	3949	38.7079	3874	44.4774	3577	0	0.611645	up	[H]	Coenzyme transport and metabolism	Molecular Function: dephospho-CoA kinase activity (GO:0004140);; Molecular Function: pantetheine-phosphate adenylyltransferase activity (GO:0004595);; Molecular Function: protein binding (GO:0005515);; Molecular Function: ATP binding (GO:0005524);; Cellular Component: nucleoplasm (GO:0005654);; Cellular Component: mitochondrial outer membrane (GO:0005741);; Cellular Component: mitochondrial matri…	K02318|0|hsa:80347|K02318 phosphopantetheine adenylyltransferase / dephospho-CoA kinase [EC:2.7.7.3 2.7.1.24] | (RefSeq) COASY, DPCK, NBIA6, NBP, PPAT, UKR1, pOV-2; Coenzyme A synthase	Pantothenate and CoA biosynthesis (ko00770)	[R]	General function prediction only	Dephospho-CoA kinase;; Cytidylyltransferase-like	Bifunctional coenzyme A synthase OS=Homo sapiens OX=9606 GN=COASY PE=1 SV=4	H	Coenzyme transport and metabolism	bifunctional coenzyme A synthase isoform a precursor [Homo sapiens]	molecular function: catalytic activity (GO:0003824);; biological process: metabolic process (GO:0008152);; biological process: cellular process (GO:0009987);; molecular function: binding (GO:0005488);; cellular component: cell (GO:0005623);; cellular component: organelle (GO:0043226);; cellular component: organelle part (GO:0044422);; cellular component: cell part (GO:0044464);; cellular componen…
ENSG00000121653	MAPK8IP1	1.00208	148	0.914163	142	0.662785	122	1.5873	266	1.36644	206	1.5609	201	0.0009	0.610962	up	--	--	--	K04434|0|mcf:102117632|K04434 mitogen-activated protein kinase 8 interacting protein 1 | (RefSeq) MAPK8IP1; mitogen-activated protein kinase 8 interacting protein 1	MAPK signaling pathway (ko04010)	[T]	Signal transduction mechanisms	Phosphotyrosine interaction domain (PTB/PID);; Variant SH3 domain;; SH3 domain	C-Jun-amino-terminal kinase-interacting protein 1 OS=Homo sapiens OX=9606 GN=MAPK8IP1 PE=1 SV=1	T	Signal transduction mechanisms	PREDICTED: C-Jun-amino-terminal kinase-interacting protein 1 isoform X2 [Pan troglodytes]	--
ENSG00000203883	SOX18	0.247261	22	0.306116	30	0.475956	45	1.08769	99	0.54572	51	1.06275	83	0.0064	0.610388	up	--	--	Biological Process: negative regulation of transcription from RNA polymerase II promoter (GO:0000122);; Cellular Component: nuclear chromatin (GO:0000790);; Molecular Function: RNA polymerase II core promoter proximal region sequence-specific DNA binding (GO:0000978);; Molecular Function: transcriptional activator activity, RNA polymerase II core promoter proximal region sequence-specific binding…	K09270|4.87846e-141|hsa:54345|K09270 transcription factor SOX7/8/10/18 (SOX group E/F) | (RefSeq) SOX18, HLTRS, HLTS; SRY-box 18	--	[K]	Transcription	HMG (high mobility group) box;; Sox 17/18 central domain;; HMG-box domain	Transcription factor SOX-18 OS=Homo sapiens OX=9606 GN=SOX18 PE=1 SV=2	B	Chromatin structure and dynamics	transcription factor SOX-18 [Homo sapiens]	biological process: biological regulation (GO:0065007);; cellular component: cell (GO:0005623);; cellular component: membrane-enclosed lumen (GO:0031974);; cellular component: organelle (GO:0043226);; cellular component: organelle part (GO:0044422);; cellular component: cell part (GO:0044464);; molecular function: binding (GO:0005488);; molecular function: nucleic acid binding transcription facto…
ENSG00000117305	HMGCL	7.31411	515	8.03675	677	6.13821	487	12.1391	1023	10.9759	927	10.0667	665	0.0001	0.60948	up	[E]	Amino acid transport and metabolism	Molecular Function: fatty-acyl-CoA binding (GO:0000062);; Molecular Function: magnesium ion binding (GO:0000287);; Biological Process: liver development (GO:0001889);; Molecular Function: hydroxymethylglutaryl-CoA lyase activity (GO:0004419);; Molecular Function: receptor binding (GO:0005102);; Cellular Component: mitochondrial inner membrane (GO:0005743);; Cellular Component: mitochondrial matri…	K01640|0|pps:100987057|K01640 hydroxymethylglutaryl-CoA lyase [EC:4.1.3.4] | (RefSeq) HMGCL; 3-hydroxymethyl-3-methylglutaryl-CoA lyase	Synthesis and degradation of ketone bodies (ko00072);; Valine, leucine and isoleucine degradation (ko00280);; Butanoate metabolism (ko00650);; Peroxisome (ko04146)	[CE]	Energy production and conversion;; Amino acid transport and metabolism	HMGL-like	Hydroxymethylglutaryl-CoA lyase, mitochondrial OS=Homo sapiens OX=9606 GN=HMGCL PE=1 SV=2	E	Amino acid transport and metabolism	hydroxymethylglutaryl-CoA lyase, mitochondrial isoform 1 precursor [Homo sapiens]	molecular function: binding (GO:0005488);; biological process: multicellular organismal process (GO:0032501);; biological process: developmental process (GO:0032502);; biological process: single-organism process (GO:0044699);; molecular function: catalytic activity (GO:0003824);; cellular component: cell (GO:0005623);; cellular component: membrane (GO:0016020);; cellular component: organelle (GO:…
ENSG00000167705	RILP	1.47531	127	1.79326	157	1.67393	134	2.55742	223	2.4446	222	3.07483	216	0.0004	0.608977	up	--	--	--	K13883|0|hsa:83547|K13883 Rab-interacting lysosomal protein | (RefSeq) RILP, PP10141; Rab interacting lysosomal protein	Phagosome (ko04145);; Salmonella infection (ko05132)	--	--	Rab interacting lysosomal protein;; JNK_SAPK-associated protein-1	Rab-interacting lysosomal protein OS=Homo sapiens OX=9606 GN=RILP PE=1 SV=1	Z	Cytoskeleton	rab-interacting lysosomal protein [Homo sapiens]	--
ENSG00000027847	B4GALT7	5.82491	617	4.62495	588	5.02677	1001	7.27497	1777	6.6169	900	5.10925	1169	0.0031	0.60878	up	[G]	Carbohydrate transport and metabolism	--	K00733|0|ptr:664711|K00733 xylosylprotein 4-beta-galactosyltransferase [EC:2.4.1.133] | (RefSeq) B4GALT7, b4Gal-T7; beta-1,4-galactosyltransferase 7	Glycosaminoglycan biosynthesis - chondroitin sulfate / dermatan sulfate (ko00532);; Glycosaminoglycan biosynthesis - heparan sulfate / heparin (ko00534)	[G]	Carbohydrate transport and metabolism	N-terminal domain of galactosyltransferase;; N-terminal region of glycosyl transferase group 7	Beta-1,4-galactosyltransferase 7 OS=Homo sapiens OX=9606 GN=B4GALT7 PE=1 SV=1	I	Lipid transport and metabolism	beta-1,4-galactosyltransferase 7 [Homo sapiens]	--
ENSG00000277203	F8A1	6.77949	545	7.15358	627	7.96803	682	10.6855	890	13.1431	1127	11.4012	812	0	0.608388	up	--	--	Cellular Component: nucleus (GO:0005634);; Biological Process: platelet activation (GO:0030168);;	K20135|8.25766e-143|hsa:474383|K20135 factor VIII intron 22 protein | (RefSeq) F8A2; coagulation factor VIII-associated 2	--	--	--	Soluble NSF attachment protein, SNAP	Factor VIII intron 22 protein OS=Homo sapiens OX=9606 GN=F8A1 PE=1 SV=2	S	Function unknown	factor VIII intron 22 protein [Homo sapiens]	cellular component: cell (GO:0005623);; cellular component: organelle (GO:0043226);; cellular component: cell part (GO:0044464);; biological process: cellular process (GO:0009987);; biological process: single-organism process (GO:0044699)
ENSG00000181481	RNF135	3.47026	394	3.49365	379	3.84546	452	5.93425	652	6.32914	667	6.02876	547	0	0.608254	up	--	--	Molecular Function: ubiquitin-protein transferase activity (GO:0004842);; Molecular Function: protein binding (GO:0005515);; Cellular Component: cytosol (GO:0005829);; Molecular Function: zinc ion binding (GO:0008270);; Biological Process: protein ubiquitination (GO:0016567);; Molecular Function: ligase activity (GO:0016874);; Biological Process: negative regulation of type I interferon productio…	K16272|0|hsa:84282|K16272 E3 ubiquitin-protein ligase RNF135 [EC:2.3.2.27] | (RefSeq) RNF135, L13, MMFD, REUL, Riplet; ring finger protein 135	--	[O]	Posttranslational modification, protein turnover, chaperones	zinc finger of C3HC4-type, RING;; SPRY domain;; Zinc finger, C3HC4 type (RING finger);; Zinc finger, C3HC4 type (RING finger);; RING-type zinc-finger;; Zinc finger, C3HC4 type (RING finger);; Ring finger domain	E3 ubiquitin-protein ligase RNF135 OS=Homo sapiens OX=9606 GN=RNF135 PE=1 SV=2	S	Function unknown	E3 ubiquitin-protein ligase RNF135 isoform 1 [Homo sapiens]	molecular function: catalytic activity (GO:0003824);; molecular function: binding (GO:0005488);; cellular component: cell (GO:0005623);; cellular component: cell part (GO:0044464);; biological process: metabolic process (GO:0008152);; biological process: cellular process (GO:0009987);; biological process: biological regulation (GO:0065007)
ENSG00000179562	GCC1	15.9976	3115	16.9445	3598	16.5079	3420	26.8078	5403	23.2484	4828	27.0688	4668	0	0.607843	up	--	--	Biological Process: protein targeting to Golgi (GO:0000042);; Cellular Component: Golgi membrane (GO:0000139);; Molecular Function: protein binding (GO:0005515);; Cellular Component: cytosol (GO:0005829);; Cellular Component: plasma membrane (GO:0005886);;	K20281|0|ggo:101127400|K20281 GRIP and coiled-coil domain-containing protein 1 | (RefSeq) GCC1; GRIP and coiled-coil domain containing 1	--	--	--	GRIP domain	GRIP and coiled-coil domain-containing protein 1 OS=Homo sapiens OX=9606 GN=GCC1 PE=1 SV=1	S	Function unknown	PREDICTED: GRIP and coiled-coil domain-containing protein 1 [Gorilla gorilla gorilla]	biological process: localization (GO:0051179);; cellular component: cell (GO:0005623);; cellular component: membrane (GO:0016020);; cellular component: organelle (GO:0043226);; cellular component: organelle part (GO:0044422);; cellular component: cell part (GO:0044464);; molecular function: binding (GO:0005488)
Homo_sapiens_newGene_13077	--	1.83621	334	2.0071	396	1.8382	339	3.59681	683	2.42861	489	3.93373	491	0.0001	0.607154	up	--	--	Cellular Component: endoplasmic reticulum membrane (GO:0005789);; Biological Process: blood coagulation (GO:0007596);; Biological Process: drug metabolic process (GO:0017144);; Biological Process: peptidyl-glutamic acid carboxylation (GO:0017187);; Biological Process: vitamin K metabolic process (GO:0042373);; Molecular Function: vitamin-K-epoxide reductase (warfarin-sensitive) activity (GO:00470…	--	--	--	--	--	Putative uncharacterized protein encoded by LINC00269 OS=Homo sapiens OX=9606 GN=LINC00269 PE=5 SV=1	S	Function unknown	hCG2038446, partial [Homo sapiens]	cellular component: cell (GO:0005623);; cellular component: membrane (GO:0016020);; cellular component: organelle (GO:0043226);; cellular component: organelle part (GO:0044422);; cellular component: membrane part (GO:0044425);; cellular component: cell part (GO:0044464);; biological process: multicellular organismal process (GO:0032501);; biological process: single-organism process (GO:0044699);;…
ENSG00000277117	FP565260.3	0.982776	190	0.900956	148	0.642635	113	0.958675	297	0.913805	189	1.49334	383	0.0061	0.606308	up	--	--	Biological Process: adaptive immune response (GO:0002250);; Molecular Function: receptor binding (GO:0005102);; Cellular Component: plasma membrane (GO:0005886);; Biological Process: defense response (GO:0006952);; Biological Process: hyperosmotic response (GO:0006972);; Biological Process: signal transduction (GO:0007165);; Cellular Component: integral component of membrane (GO:0016021);; Biolog…	K06710|1.51763e-179|hsa:23308|K06710 inducible T-cell co-stimulator ligand | (RefSeq) ICOSLG, B7-H2, B7H2, B7RP-1, B7RP1, CD275, GL50, ICOS-L, ICOSL, LICOS; inducible T-cell costimulator ligand	Cell adhesion molecules (CAMs) (ko04514);; Intestinal immune network for IgA production (ko04672)	--	--	Immunoglobulin V-set domain;; Immunoglobulin domain;; Immunoglobulin I-set domain;; CD80-like C2-set immunoglobulin domain;; Immunoglobulin domain	ICOS ligand OS=Homo sapiens OX=9606 GN=ICOSLG PE=1 SV=2	S	Function unknown	KIAA0653 protein, partial [Homo sapiens]	biological process: immune system process (GO:0002376);; biological process: response to stimulus (GO:0050896);; molecular function: binding (GO:0005488);; cellular component: cell (GO:0005623);; cellular component: membrane (GO:0016020);; cellular component: cell part (GO:0044464);; biological process: cellular process (GO:0009987);; biological process: biological regulation (GO:0065007);; cellu…
ENSG00000205336	ADGRG1	1.12946	201	1.70099	350	1.46319	297	2.73949	494	2.47004	472	2.37245	385	0.0006	0.605968	up	--	--	Biological Process: angiogenesis (GO:0001525);; Molecular Function: G-protein coupled receptor activity (GO:0004930);; Molecular Function: collagen binding (GO:0005518);; Cellular Component: intracellular (GO:0005622);; Cellular Component: integral component of plasma membrane (GO:0005887);; Biological Process: cell surface receptor signaling pathway (GO:0007166);; Biological Process: G-protein c…	K08450|0|hsa:9289|K08450 G protein-coupled receptor 56 | (RefSeq) ADGRG1, BFPP, BPPR, GPR56, TM7LN4, TM7XN1; adhesion G protein-coupled receptor G1	--	[T]	Signal transduction mechanisms	7 transmembrane receptor (Secretin family);; GPCR proteolysis site, GPS, motif	Adhesion G-protein coupled receptor G1 OS=Homo sapiens OX=9606 GN=ADGRG1 PE=1 SV=2	S	Function unknown	adhesion G-protein coupled receptor G1 isoform a precursor [Homo sapiens]	biological process: developmental process (GO:0032502);; biological process: single-organism process (GO:0044699);; molecular function: signal transducer activity (GO:0004871);; molecular function: molecular transducer activity (GO:0060089);; biological process: cellular process (GO:0009987);; biological process: signaling (GO:0023052);; biological process: response to stimulus (GO:0050896);; bio…
ENSG00000103257	SLC7A5	189.01	40235	200.329	46504	217.214	49205	271.787	59895	497.305	112914	266.45	50238	0.0009	0.605504	up	[E]	Amino acid transport and metabolism	Cellular Component: cytosol (GO:0005829);; Cellular Component: integral component of plasma membrane (GO:0005887);; Biological Process: cellular amino acid metabolic process (GO:0006520);; Biological Process: nervous system development (GO:0007399);; Molecular Function: neutral amino acid transmembrane transporter activity (GO:0015175);; Molecular Function: L-amino acid transmembrane transporter …	K13780|0|hsa:8140|K13780 solute carrier family 7 (L-type amino acid transporter), member 5 | (RefSeq) SLC7A5, 4F2LC, CD98, D16S469E, E16, LAT1, MPE16; solute carrier family 7 member 5	mTOR signaling pathway (ko04150);; Central carbon metabolism in cancer (ko05230)	[E]	Amino acid transport and metabolism	Amino acid permease;; Amino acid permease	Large neutral amino acids transporter small subunit 1 OS=Homo sapiens OX=9606 GN=SLC7A5 PE=1 SV=2	E	Amino acid transport and metabolism	large neutral amino acids transporter small subunit 1 [Homo sapiens]	cellular component: cell (GO:0005623);; cellular component: cell part (GO:0044464);; cellular component: membrane (GO:0016020);; cellular component: membrane part (GO:0044425);; biological process: metabolic process (GO:0008152);; biological process: cellular process (GO:0009987);; biological process: single-organism process (GO:0044699);; biological process: multicellular organismal process (GO:…
Homo_sapiens_newGene_18449	--	1.08528	420	0.952198	402	0.942708	392	1.54204	617	1.48358	609	1.78211	612	0	0.605206	up	--	--	Molecular Function: nucleic acid binding (GO:0003676);; Molecular Function: transcription factor activity, sequence-specific DNA binding (GO:0003700);; Cellular Component: intracellular (GO:0005622);; Biological Process: regulation of transcription, DNA-templated (GO:0006355);; Biological Process: multicellular organism development (GO:0007275);; Cellular Component: membrane (GO:0016020);;	--	--	--	--	--	Zinc finger protein ENSP00000375192 OS=Homo sapiens OX=9606 PE=2 SV=1	--	--	PREDICTED: helicase SRCAP-like [Homo sapiens]	molecular function: binding (GO:0005488);; molecular function: nucleic acid binding transcription factor activity (GO:0001071);; biological process: biological regulation (GO:0065007);; cellular component: cell (GO:0005623);; cellular component: cell part (GO:0044464);; biological process: multicellular organismal process (GO:0032501);; biological process: developmental process (GO:0032502);; bio…
ENSG00000114353	GNAI2	34.1462	3917	33.5616	4222	36.0078	4400	54.7871	6539	52.9748	6456	53.0679	5388	0	0.604484	up	--	--	--	K04630|0|rro:104667102|K04630 guanine nucleotide-binding protein G(i) subunit alpha | (RefSeq) GNAI2; G protein subunit alpha i2	Rap1 signaling pathway (ko04015);; cGMP-PKG signaling pathway (ko04022);; cAMP signaling pathway (ko04024);; Chemokine signaling pathway (ko04062);; Sphingolipid signaling pathway (ko04071);; Adrenergic signaling in cardiomyocytes (ko04261);; Axon guidance (ko04360);; Tight junction (ko04530);; Gap junction (ko04540);; Platelet activation (ko04611);; Leukocyte transendothelial migration (ko04670)…	[DT]	Cell cycle control, cell division, chromosome partitioning;; Signal transduction mechanisms	G-protein alpha subunit;; ADP-ribosylation factor family;; Gtr1/RagA G protein conserved region	Guanine nucleotide-binding protein G(i) subunit alpha-2 OS=Homo sapiens OX=9606 GN=GNAI2 PE=1 SV=3	S	Function unknown	guanine nucleotide-binding protein G(i) subunit alpha-2 isoform 1 [Homo sapiens]	--
ENSG00000078114	NEBL	0.8175	95	0.631947	101	0.821767	90	1.32123	209	0.732222	113	0.882197	210	0.0057	0.603817	up	--	--	--	--	--	[Z]	Cytoskeleton	Nebulin repeat;; Variant SH3 domain;; SH3 domain;; Variant SH3 domain	Nebulette OS=Homo sapiens OX=9606 GN=NEBL PE=1 SV=1	S	Function unknown	nebulette isoform 1 [Homo sapiens]	--
ENSG00000090097	PCBP4	2.87177	187	2.53728	257	2.16171	220	3.98933	382	3.49976	326	3.90527	322	0.0002	0.603305	up	--	--	--	K13162|0|rro:104663725|K13162 poly(rC)-binding protein 2/3/4 | (RefSeq) PCBP4; poly(rC) binding protein 4	--	[AR]	RNA processing and modification;; General function prediction only	KH domain;; KH domain;; KH domain	Poly(rC)-binding protein 4 OS=Homo sapiens OX=9606 GN=PCBP4 PE=2 SV=1	S	Function unknown	PREDICTED: poly(rC)-binding protein 4 isoform X1 [Nomascus leucogenys]	--
ENSG00000049769	PPP1R3F	1.37977	206	1.91397	233	1.67203	238	4.0796	447	2.26292	320	2.57593	303	0.0004	0.60046	up	--	--	Biological Process: regulation of glycogen biosynthetic process (GO:0005979);; Cellular Component: integral component of membrane (GO:0016021);; Molecular Function: protein phosphatase binding (GO:0019903);; Biological Process: regulation of glycogen (starch) synthase activity (GO:2000465);; Molecular Function: glycogen binding (GO:2001069);;	K17453|0|hsa:89801|K17453 protein phosphatase 1 regulatory subunit 3F | (RefSeq) PPP1R3F, HB2E, LL0XNC01-7P3.1, R3F; protein phosphatase 1 regulatory subunit 3F	Insulin signaling pathway (ko04910)	[OT]	Posttranslational modification, protein turnover, chaperones;; Signal transduction mechanisms	Carbohydrate/starch-binding module (family 21);; Starch/carbohydrate-binding module (family 53)	Protein phosphatase 1 regulatory subunit 3F OS=Homo sapiens OX=9606 GN=PPP1R3F PE=1 SV=3	T	Signal transduction mechanisms	protein phosphatase 1 regulatory subunit 3F isoform 1 [Homo sapiens]	biological process: biological regulation (GO:0065007);; cellular component: membrane (GO:0016020);; cellular component: membrane part (GO:0044425);; molecular function: binding (GO:0005488)
ENSG00000005339	CREBBP	15.7772	5402	14.0437	6197	12.1816	5481	24.1593	8638	15.8743	8035	23.7437	8342	0	0.600088	up	--	--	Biological Process: negative regulation of transcription from RNA polymerase II promoter (GO:0000122);; Cellular Component: histone acetyltransferase complex (GO:0000123);; Cellular Component: nuclear chromatin (GO:0000790);; Molecular Function: core promoter proximal region sequence-specific DNA binding (GO:0000987);; Molecular Function: transcriptional repressor activity, RNA polymerase II core…	K04498|0|ptr:467891|K04498 E1A/CREB-binding protein [EC:2.3.1.48] | (RefSeq) CREBBP; CREB binding protein	cAMP signaling pathway (ko04024);; HIF-1 signaling pathway (ko04066);; FoxO signaling pathway (ko04068);; Cell cycle (ko04110);; Wnt signaling pathway (ko04310);; Notch signaling pathway (ko04330);; TGF-beta signaling pathway (ko04350);; Adherens junction (ko04520);; Jak-STAT signaling pathway (ko04630);; Long-term potentiation (ko04720);; Melanogenesis (ko04916);; Thyroid hormone signaling pathw…	[K]	Transcription	Histone acetylation protein;; KIX domain;; Creb binding;; TAZ zinc finger;; Domain of Unknown Function (DUF902);; Bromodomain;; Zinc finger, ZZ type	CREB-binding protein OS=Homo sapiens OX=9606 GN=CREBBP PE=1 SV=3	BK	Chromatin structure and dynamics;; Transcription	CREB-binding protein isoform b [Homo sapiens]	biological process: biological regulation (GO:0065007);; cellular component: cell (GO:0005623);; cellular component: membrane-enclosed lumen (GO:0031974);; cellular component: macromolecular complex (GO:0032991);; cellular component: organelle (GO:0043226);; cellular component: organelle part (GO:0044422);; cellular component: cell part (GO:0044464);; molecular function: binding (GO:0005488);; mo…
ENSG00000138119	MYOF	31.1375	9989	32.7131	11396	31.0589	10572	50.7007	15471	49.6847	16613	51.3825	14312	0	0.598469	up	--	--	Biological Process: plasma membrane repair (GO:0001778);; Molecular Function: protein binding (GO:0005515);; Molecular Function: phospholipid binding (GO:0005543);; Cellular Component: caveola (GO:0005901);; Biological Process: muscle contraction (GO:0006936);; Biological Process: blood circulation (GO:0008015);; Cellular Component: integral component of membrane (GO:0016021);; Cellular Component…	--	--	[M]	Cell wall/membrane/envelope biogenesis	C2 domain;; FerB (NUC096) domain;; Ferlin C-terminus;; FerA (NUC095) domain;; FerI (NUC094) domain	Myoferlin OS=Homo sapiens OX=9606 GN=MYOF PE=1 SV=1	S	Function unknown	myoferlin isoform a [Homo sapiens]	biological process: cellular process (GO:0009987);; biological process: single-organism process (GO:0044699);; biological process: cellular component organization or biogenesis (GO:0071840);; molecular function: binding (GO:0005488);; cellular component: cell (GO:0005623);; cellular component: membrane (GO:0016020);; cellular component: membrane part (GO:0044425);; cellular component: cell part (…
ENSG00000269586	CT45A10	7.75304	305	11.6384	506	12.1506	389	21.8142	674	14.2077	610	22.1369	571	0.0003	0.598273	up	--	--	Molecular Function: protein binding (GO:0005515);;	--	--	--	--	INTS6/SAGE1/DDX26B/CT45 C-terminus	Cancer/testis antigen family 45 member A10 OS=Homo sapiens OX=9606 GN=CT45A10 PE=1 SV=1	S	Function unknown	cancer/testis antigen family 45 member A10 [Homo sapiens]	molecular function: binding (GO:0005488)
ENSG00000007314	SCN4A	0.300783	75	0.164558	66	0.12696	50	0.905874	122	0.280436	110	0.327952	107	0.0047	0.598132	up	--	--	--	K04837|0|ggo:101129656|K04837 voltage-gated sodium channel type IV alpha | (RefSeq) SCN4A; sodium voltage-gated channel alpha subunit 4	--	[PT]	Inorganic ion transport and metabolism;; Signal transduction mechanisms	Ion transport protein;; Sodium ion transport-associated;; Polycystin cation channel	Sodium channel protein type 4 subunit alpha OS=Homo sapiens OX=9606 GN=SCN4A PE=1 SV=4	P	Inorganic ion transport and metabolism	skeletal muscle voltage-dependent sodium channel type IV alpha subunit [Homo sapiens]	--
ENSG00000124191	TOX2	0.647299	58	1.23381	128	0.649788	63	2.25961	226	1.27294	117	2.09076	166	0.0076	0.598014	up	--	--	--	--	--	[R]	General function prediction only	HMG (high mobility group) box;; HMG-box domain	TOX high mobility group box family member 2 OS=Homo sapiens OX=9606 GN=TOX2 PE=1 SV=2	B	Chromatin structure and dynamics	TOX high mobility group box family member 2 isoform b [Homo sapiens]	--
ENSG00000166228	PCBD1	41.6791	1968	41.1884	2121	37.5411	1886	57.9222	2831	67.7443	3411	61.6784	2579	0	0.597225	up	[H]	Coenzyme transport and metabolism	Molecular Function: transcription coactivator activity (GO:0003713);; Molecular Function: phenylalanine 4-monooxygenase activity (GO:0004505);; Cellular Component: nucleoplasm (GO:0005654);; Cellular Component: cytosol (GO:0005829);; Biological Process: L-phenylalanine catabolic process (GO:0006559);; Biological Process: tetrahydrobiopterin biosynthetic process (GO:0006729);; Molecular Function: …	K01724|5.47521e-63|fca:101100920|K01724 4a-hydroxytetrahydrobiopterin dehydratase [EC:4.2.1.96] | (RefSeq) PCBD1; pterin-4 alpha-carbinolamine dehydratase 1	--	[K]	Transcription	Pterin 4 alpha carbinolamine dehydratase	Pterin-4-alpha-carbinolamine dehydratase OS=Homo sapiens OX=9606 GN=PCBD1 PE=1 SV=2	H	Coenzyme transport and metabolism	pterin-4-alpha-carbinolamine dehydratase isoform X1 [Papio anubis]	molecular function: transcription factor activity, protein binding (GO:0000988);; biological process: biological regulation (GO:0065007);; molecular function: catalytic activity (GO:0003824);; biological process: metabolic process (GO:0008152);; biological process: single-organism process (GO:0044699);; cellular component: cell (GO:0005623);; cellular component: organelle (GO:0043226);; cellular …
ENSG00000147065	MSN	55.1842	10212	54.6152	11022	56.7552	11177	83.1821	15935	85.3113	16839	87.097	14276	0	0.596571	up	--	--	Cellular Component: uropod (GO:0001931);; Molecular Function: double-stranded RNA binding (GO:0003725);; Molecular Function: actin binding (GO:0003779);; Molecular Function: receptor binding (GO:0005102);; Molecular Function: structural constituent of cytoskeleton (GO:0005200);; Cellular Component: nucleus (GO:0005634);; Cellular Component: cytoskeleton (GO:0005856);; Cellular Component: focal ad…	K05763|0|rro:104674901|K05763 moesin | (RefSeq) MSN; moesin	Leukocyte transendothelial migration (ko04670);; Regulation of actin cytoskeleton (ko04810);; Measles (ko05162);; Proteoglycans in cancer (ko05205)	[R]	General function prediction only	Ezrin/radixin/moesin family;; FERM C-terminal PH-like domain;; FERM central domain;; FERM N-terminal domain	Moesin OS=Homo sapiens OX=9606 GN=MSN PE=1 SV=3	S	Function unknown	moesin [Aotus nancymaae]	cellular component: cell (GO:0005623);; cellular component: cell part (GO:0044464);; molecular function: binding (GO:0005488);; molecular function: structural molecule activity (GO:0005198);; cellular component: organelle (GO:0043226);; cellular component: cell junction (GO:0030054);; biological process: biological adhesion (GO:0022610);; biological process: single-organism process (GO:0044699);;…
ENSG00000176087	SLC35A4	17.8156	2253	20.8921	2883	19.2988	2606	32.202	4210	27.255	3662	31.3137	3494	0	0.596445	up	--	--	Cellular Component: Golgi membrane (GO:0000139);; Molecular Function: sugar:proton symporter activity (GO:0005351);; Biological Process: carbohydrate transport (GO:0008643);; Biological Process: proton transport (GO:0015992);; Cellular Component: integral component of membrane (GO:0016021);;	K15273|5.57856e-101|ptr:471650|K15273 solute carrier family 35 (probable UDP-sugar transporter), member A4 | (RefSeq) SLC35A4; solute carrier family 35 member A4	--	[G]	Carbohydrate transport and metabolism	Nucleotide-sugar transporter;; EamA-like transporter family	Probable UDP-sugar transporter protein SLC35A4 OS=Homo sapiens OX=9606 GN=SLC35A4 PE=2 SV=1	EG	Amino acid transport and metabolism;; Carbohydrate transport and metabolism	PREDICTED: probable UDP-sugar transporter protein SLC35A4 [Colobus angolensis palliatus]	cellular component: cell (GO:0005623);; cellular component: membrane (GO:0016020);; cellular component: organelle (GO:0043226);; cellular component: organelle part (GO:0044422);; cellular component: cell part (GO:0044464);; molecular function: transporter activity (GO:0005215);; biological process: single-organism process (GO:0044699);; biological process: localization (GO:0051179);; cellular com…
ENSG00000181467	RAP2B	4.14399	1624	3.86665	1653	4.45445	1858	6.70223	2719	5.90146	2467	6.8208	2368	0	0.593971	up	[R]	General function prediction only	Molecular Function: transcription coactivator activity (GO:0003713);; Molecular Function: GTPase activity (GO:0003924);; Molecular Function: GTP binding (GO:0005525);; Cellular Component: lipid droplet (GO:0005811);; Cellular Component: cytosol (GO:0005829);; Cellular Component: plasma membrane (GO:0005886);; Cellular Component: bicellular tight junction (GO:0005923);; Biological Process: cell pr…	K07838|4.15906e-109|chx:102180083|K07838 Ras-related protein Rap-2B | (RefSeq) RAP2B; RAP2B, member of RAS oncogene family	--	[R]	General function prediction only	Ras family;; Ras of Complex, Roc, domain of DAPkinase;; ADP-ribosylation factor family	Ras-related protein Rap-2b OS=Homo sapiens OX=9606 GN=RAP2B PE=1 SV=1	S	Function unknown	ras-related protein Rap-2b [Otolemur garnettii]	molecular function: transcription factor activity, protein binding (GO:0000988);; biological process: biological regulation (GO:0065007);; molecular function: catalytic activity (GO:0003824);; molecular function: binding (GO:0005488);; cellular component: cell (GO:0005623);; cellular component: organelle (GO:0043226);; cellular component: cell part (GO:0044464);; cellular component: membrane (GO:…
ENSG00000119650	IFT43	6.59696	339	8.26151	440	6.48511	302	11.9063	610	11.1023	589	11.5556	461	0.0001	0.593798	up	--	--	--	K19675|4.5763e-141|hsa:112752|K19675 intraflagellar transport protein 43 | (RefSeq) IFT43, C14orf179, CED3; intraflagellar transport 43	--	--	--	Intraflagellar transport protein 43	Intraflagellar transport protein 43 homolog OS=Homo sapiens OX=9606 GN=IFT43 PE=1 SV=3	U	Intracellular trafficking, secretion, and vesicular transport	intraflagellar transport protein 43 homolog isoform 2 [Homo sapiens]	--
ENSG00000181392	SYNE4	0.806705	43	0.920062	63	0.69601	47	2.32526	100	1.65485	86	1.56633	87	0.0056	0.593719	up	--	--	Molecular Function: protein binding (GO:0005515);; Cellular Component: cytoplasm (GO:0005737);; Biological Process: mitotic spindle organization (GO:0007052);; Cellular Component: integral component of nuclear outer membrane (GO:0031309);; Cellular Component: LINC complex (GO:0034993);; Cellular Component: mitotic spindle pole body (GO:0044732);; Biological Process: establishment of epithelial ce…	--	--	--	--	Nuclear envelope localisation domain	Nesprin-4 OS=Homo sapiens OX=9606 GN=SYNE4 PE=1 SV=2	U	Intracellular trafficking, secretion, and vesicular transport	nesprin-4 isoform 1 [Homo sapiens]	molecular function: binding (GO:0005488);; cellular component: cell (GO:0005623);; cellular component: cell part (GO:0044464);; biological process: cellular process (GO:0009987);; biological process: single-organism process (GO:0044699);; biological process: cellular component organization or biogenesis (GO:0071840);; cellular component: membrane (GO:0016020);; cellular component: organelle (GO:0…
ENSG00000197568	HHLA3	9.87441	378	10.126	427	8.5125	364	14.1812	583	13.5615	573	16.6383	598	0	0.593299	up	--	--	Molecular Function: protein binding (GO:0005515);;	--	--	--	--	--	HERV-H LTR-associating protein 3 OS=Homo sapiens OX=9606 GN=HHLA3 PE=1 SV=3	S	Function unknown	PREDICTED: HERV-H LTR-associating protein 3, partial [Pan troglodytes]	molecular function: binding (GO:0005488)
ENSG00000250479	CHCHD10	7.61946	398	11.9376	512	9.4589	532	16.8884	931	14.4167	594	20.8106	739	0.0007	0.593285	up	--	--	Cellular Component: mitochondrial intermembrane space (GO:0005758);; Biological Process: oxidative phosphorylation (GO:0006119);; Biological Process: ATP biosynthetic process (GO:0006754);; Biological Process: mitochondrion organization (GO:0007005);; Biological Process: negative regulation of ATP citrate synthase activity (GO:2000984);;	--	--	[S]	Function unknown	CHCH domain	Coiled-coil-helix-coiled-coil-helix domain-containing protein 10, mitochondrial OS=Homo sapiens OX=9606 GN=CHCHD10 PE=1 SV=1	S	Function unknown	coiled-coil-helix-coiled-coil-helix domain-containing protein 10, mitochondrial isoform b precursor [Homo sapiens]	cellular component: cell (GO:0005623);; cellular component: membrane-enclosed lumen (GO:0031974);; cellular component: organelle (GO:0043226);; cellular component: organelle part (GO:0044422);; cellular component: cell part (GO:0044464);; biological process: metabolic process (GO:0008152);; biological process: cellular process (GO:0009987);; biological process: single-organism process (GO:0044699…
ENSG00000069482	GAL	12.3102	464	11.5059	477	19.3909	761	29.4352	1135	17.4775	713	29.2412	965	0.0027	0.59251	up	--	--	Molecular Function: actin binding (GO:0003779);; Molecular Function: galanin receptor activity (GO:0004966);; Molecular Function: neuropeptide hormone activity (GO:0005184);; Cellular Component: extracellular space (GO:0005615);; Cellular Component: Golgi apparatus (GO:0005794);; Cellular Component: plasma membrane (GO:0005886);; Biological Process: inflammatory response (GO:0006954);; Biological…	K05244|8.94229e-53|hsa:51083|K05244 galanin | (RefSeq) GAL, ETL8, GAL-GMAP, GALN, GLNN, GMAP; galanin and GMAP prepropeptide	--	--	--	Galanin message associated peptide (GMAP);; Galanin	Galanin peptides OS=Homo sapiens OX=9606 GN=GAL PE=1 SV=3	U	Intracellular trafficking, secretion, and vesicular transport	galanin, isoform CRA_b, partial [Homo sapiens]	molecular function: binding (GO:0005488);; molecular function: signal transducer activity (GO:0004871);; molecular function: molecular transducer activity (GO:0060089);; biological process: cellular process (GO:0009987);; biological process: signaling (GO:0023052);; biological process: single-organism process (GO:0044699);; biological process: response to stimulus (GO:0050896);; biological proces…
ENSG00000118162	KPTN	2.43042	181	1.81912	158	2.19968	167	3.81551	284	3.66162	303	3.52025	213	0.0006	0.592103	up	--	--	--	--	--	--	--	--	KICSTOR complex protein kaptin OS=Homo sapiens OX=9606 GN=KPTN PE=1 SV=2	S	Function unknown	KICSTOR complex protein kaptin isoform 1 [Homo sapiens]	--
ENSG00000185250	PPIL6	0.859795	108	0.90382	122	0.968999	135	1.89077	179	2.3815	229	1.66685	178	0.0014	0.591636	up	[O]	Posttranslational modification, protein turnover, chaperones	Biological Process: protein peptidyl-prolyl isomerization (GO:0000413);; Molecular Function: peptidyl-prolyl cis-trans isomerase activity (GO:0003755);; Biological Process: protein folding (GO:0006457);;	K12739|0|ptr:740130|K12739 peptidyl-prolyl cis-trans isomerase-like 6 [EC:5.2.1.8] | (RefSeq) PPIL6; peptidylprolyl isomerase like 6	--	--	--	Cyclophilin type peptidyl-prolyl cis-trans isomerase/CLD	Peptidyl-prolyl cis-trans isomerase-like 6 OS=Homo sapiens OX=9606 GN=PPIL6 PE=2 SV=1	O	Posttranslational modification, protein turnover, chaperones	peptidyl-prolyl cis-trans isomerase-like 6 isoform X1 [Pongo abelii]	biological process: metabolic process (GO:0008152);; biological process: cellular process (GO:0009987);; molecular function: catalytic activity (GO:0003824)
ENSG00000183696	UPP1	81.902	4218	85.1594	4780	74.6444	4296	125.454	6626	108.17	5958	173.134	6988	0	0.59159	up	[F]	Nucleotide transport and metabolism	Molecular Function: uridine phosphorylase activity (GO:0004850);; Cellular Component: cytosol (GO:0005829);; Biological Process: uridine catabolic process (GO:0006218);; Biological Process: nucleotide catabolic process (GO:0009166);; Biological Process: cellular response to glucose starvation (GO:0042149);; Biological Process: UMP salvage (GO:0044206);;	K00757|0|ptr:472361|K00757 uridine phosphorylase [EC:2.4.2.3] | (RefSeq) UPP1; uridine phosphorylase 1	Pyrimidine metabolism (ko00240);; Drug metabolism - other enzymes (ko00983)	[F]	Nucleotide transport and metabolism	Phosphorylase superfamily	Uridine phosphorylase 1 OS=Homo sapiens OX=9606 GN=UPP1 PE=1 SV=1	F	Nucleotide transport and metabolism	uridine phosphorylase 1 isoform a [Homo sapiens]	molecular function: catalytic activity (GO:0003824);; cellular component: cell (GO:0005623);; cellular component: cell part (GO:0044464);; biological process: metabolic process (GO:0008152);; biological process: cellular process (GO:0009987);; biological process: single-organism process (GO:0044699);; biological process: response to stimulus (GO:0050896)
ENSG00000136574	GATA4	4.56578	732	4.66452	803	3.63428	494	5.90087	956	7.5096	1235	7.21005	987	0.0006	0.591501	up	--	--	--	K09183|0|hsa:2626|K09183 GATA-binding protein 4 | (RefSeq) GATA4, ASD2, TACHD, TOF, VSD1; GATA binding protein 4	cGMP-PKG signaling pathway (ko04022);; Thyroid hormone signaling pathway (ko04919)	[K]	Transcription	GATA-type transcription activator, N-terminal;; GATA zinc finger	Transcription factor GATA-4 OS=Homo sapiens OX=9606 GN=GATA4 PE=1 SV=2	K	Transcription	transcription factor GATA-4 isoform 2 [Homo sapiens]	--
ENSG00000129354	AP1M2	8.6716	566	7.38236	578	9.24011	584	15.51	834	14.3917	1009	13.7905	736	0	0.590999	up	--	--	Molecular Function: protein binding (GO:0005515);; Cellular Component: lysosomal membrane (GO:0005765);; Cellular Component: cytosol (GO:0005829);; Biological Process: protein targeting (GO:0006605);; Biological Process: vesicle targeting (GO:0006903);; Biological Process: antigen processing and presentation of exogenous peptide antigen via MHC class II (GO:0019886);; Cellular Component: clathrin…	K12393|0|ptr:455710|K12393 AP-1 complex subunit mu | (RefSeq) AP1M2; adaptor related protein complex 1 mu 2 subunit	Lysosome (ko04142)	[U]	Intracellular trafficking, secretion, and vesicular transport	Adaptor complexes medium subunit family;; Clathrin adaptor complex small chain	AP-1 complex subunit mu-2 OS=Homo sapiens OX=9606 GN=AP1M2 PE=1 SV=4	U	Intracellular trafficking, secretion, and vesicular transport	AP-1 complex subunit mu-2 isoform 1 [Homo sapiens]	molecular function: binding (GO:0005488);; cellular component: cell (GO:0005623);; cellular component: membrane (GO:0016020);; cellular component: organelle (GO:0043226);; cellular component: organelle part (GO:0044422);; cellular component: cell part (GO:0044464);; biological process: localization (GO:0051179);; biological process: cellular process (GO:0009987);; biological process: single-organ…
ENSG00000153714	LURAP1L	13.4768	1301	14.2676	1453	12.7518	1251	21.4474	1962	19.9632	1924	25.2507	1988	0	0.590177	up	--	--	--	--	--	--	--	Leucine rich adaptor protein	Leucine rich adaptor protein 1-like OS=Homo sapiens OX=9606 GN=LURAP1L PE=1 SV=2	S	Function unknown	PREDICTED: leucine rich adaptor protein 1-like [Pan paniscus]	--
ENSG00000123353	ORMDL2	6.59223	495	5.62774	406	6.4472	530	10.502	862	9.50421	908	12.6985	522	0.0008	0.590108	up	--	--	--	--	--	[S]	Function unknown	ORMDL family	ORM1-like protein 2 OS=Homo sapiens OX=9606 GN=ORMDL2 PE=1 SV=2	S	Function unknown	ORM1-like protein 2 [Homo sapiens]	--
ENSG00000093144	ECHDC1	31.484	2444	26.8544	2191	30.0616	2440	54.7223	4199	35.2226	3253	46.1811	3118	0	0.589335	up	[I]	Lipid transport and metabolism	--	K18426|0|hsa:55862|K18426 ethylmalonyl-CoA/methylmalonyl-CoA decarboxylase [EC:4.1.1.94 4.1.1.41] | (RefSeq) ECHDC1, HEL-S-76, MMCD, dJ351K20.2; ethylmalonyl-CoA decarboxylase 1	Propanoate metabolism (ko00640)	[I]	Lipid transport and metabolism	Enoyl-CoA hydratase/isomerase;; Enoyl-CoA hydratase/isomerase	Ethylmalonyl-CoA decarboxylase OS=Homo sapiens OX=9606 GN=ECHDC1 PE=1 SV=2	I	Lipid transport and metabolism	ethylmalonyl-CoA decarboxylase isoform 5 [Homo sapiens]	--
ENSG00000130513	GDF15	62.9522	3544	63.8329	3888	66.0002	3947	105.839	6160	80.3081	4795	118.601	5913	0	0.588705	up	--	--	Molecular Function: cytokine activity (GO:0005125);; Molecular Function: transforming growth factor beta receptor binding (GO:0005160);; Cellular Component: extracellular space (GO:0005615);; Biological Process: transforming growth factor beta receptor signaling pathway (GO:0007179);; Biological Process: cell-cell signaling (GO:0007267);; Molecular Function: growth factor activity (GO:0008083);; …	K05504|0|hsa:9518|K05504 growth differentiation factor 15 | (RefSeq) GDF15, GDF-15, MIC-1, MIC1, NAG-1, PDF, PLAB, PTGFB; growth differentiation factor 15	--	[T]	Signal transduction mechanisms	Transforming growth factor beta like domain	Growth/differentiation factor 15 OS=Homo sapiens OX=9606 GN=GDF15 PE=1 SV=3	O	Posttranslational modification, protein turnover, chaperones	growth/differentiation factor 15 preproprotein [Homo sapiens]	molecular function: binding (GO:0005488);; cellular component: extracellular region (GO:0005576);; cellular component: extracellular region part (GO:0044421);; biological process: cellular process (GO:0009987);; biological process: signaling (GO:0023052);; biological process: single-organism process (GO:0044699);; biological process: response to stimulus (GO:0050896);; biological process: biologi…
ENSG00000154118	JPH3	7.14962	1337	7.51663	1533	9.14495	1820	13.5437	2622	11.9197	2378	11.9763	1984	0	0.588111	up	[S]	Function unknown	Cellular Component: plasma membrane (GO:0005886);; Biological Process: learning (GO:0007612);; Biological Process: memory (GO:0007613);; Cellular Component: junctional sarcoplasmic reticulum membrane (GO:0014701);; Molecular Function: calcium-release channel activity (GO:0015278);; Cellular Component: integral component of membrane (GO:0016021);; Cellular Component: junctional membrane complex (G…	K19530|0|pon:100445395|K19530 junctophilin | (RefSeq) JPH3; junctophilin 3	--	[R]	General function prediction only	MORN repeat	Junctophilin-3 OS=Homo sapiens OX=9606 GN=JPH3 PE=2 SV=2	S	Function unknown	junctophilin-3 isoform 1 [Homo sapiens]	cellular component: cell (GO:0005623);; cellular component: membrane (GO:0016020);; cellular component: cell part (GO:0044464);; biological process: behavior (GO:0007610);; biological process: multicellular organismal process (GO:0032501);; biological process: single-organism process (GO:0044699);; cellular component: organelle (GO:0043226);; cellular component: organelle part (GO:0044422);; cell…
ENSG00000158828	PINK1	18.7574	2341	22.0765	3005	19.9716	2653	32.5076	4200	28.7852	3832	32.3884	3581	0	0.585463	up	[T]	Signal transduction mechanisms	Cellular Component: ubiquitin ligase complex (GO:0000151);; Molecular Function: magnesium ion binding (GO:0000287);; Cellular Component: chromatin (GO:0000785);; Molecular Function: protease binding (GO:0002020);; Molecular Function: protein serine/threonine kinase activity (GO:0004674);; Molecular Function: ATP binding (GO:0005524);; Cellular Component: nucleus (GO:0005634);; Cellular Component:…	K05688|0|hsa:65018|K05688 PTEN induced putative kinase 1 [EC:2.7.11.1] | (RefSeq) PINK1, BRPK, PARK6; PTEN induced putative kinase 1	Parkinson's disease (ko05012)	[T]	Signal transduction mechanisms	Protein kinase domain;; Protein tyrosine kinase	Serine/threonine-protein kinase PINK1, mitochondrial OS=Homo sapiens OX=9606 GN=PINK1 PE=1 SV=1	T	Signal transduction mechanisms	serine/threonine-protein kinase PINK1, mitochondrial precursor [Homo sapiens]	cellular component: cell (GO:0005623);; cellular component: macromolecular complex (GO:0032991);; cellular component: cell part (GO:0044464);; molecular function: binding (GO:0005488);; cellular component: organelle (GO:0043226);; cellular component: organelle part (GO:0044422);; molecular function: catalytic activity (GO:0003824);; biological process: metabolic process (GO:0008152);; biological …
ENSG00000255152	MSH5-SAPCD1	1.41492	256	0.723006	172	0.691107	191	2.19973	337	1.32093	356	1.93186	306	0.0017	0.585126	up	[L]	Replication, recombination and repair	--	K08741|0|hsa:4439|K08741 DNA mismatch repair protein MSH5 | (RefSeq) MSH5, G7, MUTSH5, NG23; mutS homolog 5	--	[L]	Replication, recombination and repair	MutS domain V;; MutS domain III;; MutS family domain IV;; Adenomatous polyposis coli tumour suppressor protein	MutS protein homolog 5 OS=Homo sapiens OX=9606 GN=MSH5 PE=1 SV=1	L	Replication, recombination and repair	mutS homolog 5 (E. coli) [Homo sapiens]	--
Homo_sapiens_newGene_20534	--	3.05656	502	4.20391	727	4.7912	749	6.57142	1169	5.63397	936	7.96447	901	0.0002	0.585017	up	[M]	Cell wall/membrane/envelope biogenesis	Molecular Function: glucosylceramidase activity (GO:0004348);; Molecular Function: receptor binding (GO:0005102);; Cellular Component: lysosomal membrane (GO:0005765);; Biological Process: carbohydrate metabolic process (GO:0005975);; Biological Process: glucosylceramide catabolic process (GO:0006680);; Biological Process: cellular response to starvation (GO:0009267);; Biological Process: respons…	K01201|0|ggo:101127437|K01201 glucosylceramidase [EC:3.2.1.45] | (RefSeq) GBA; glucosylceramidase beta	Other glycan degradation (ko00511);; Sphingolipid metabolism (ko00600);; Lysosome (ko04142)	[G]	Carbohydrate transport and metabolism	Glycosyl hydrolase family 30 TIM-barrel domain;; Glycosyl hydrolase family 30 beta sandwich domain	Glucosylceramidase OS=Homo sapiens OX=9606 GN=GBA PE=1 SV=3	G	Carbohydrate transport and metabolism	GBA [Homo sapiens]	molecular function: catalytic activity (GO:0003824);; molecular function: binding (GO:0005488);; cellular component: cell (GO:0005623);; cellular component: membrane (GO:0016020);; cellular component: organelle (GO:0043226);; cellular component: organelle part (GO:0044422);; cellular component: cell part (GO:0044464);; biological process: metabolic process (GO:0008152);; biological process: cellu…

## Sheet: down
#ID	gene_name	A11-1_FPKM	A11-1_count	A11-2_FPKM	A11-2_count	A11-3_FPKM	A11-3_count	B22-1_FPKM	B22-1_count	B22-2_FPKM	B22-2_count	B22-3_FPKM	B22-3_count	Pvalue	log2FC	regulated	COG_class	COG_class_annotation	GO_annotation	KEGG_annotation	KEGG_pathway_annotation	KOG_class	KOG_class_annotation	Pfam_annotation	Swiss_Prot_annotation	eggNOG_class	eggNOG_class_annotation	NR_annotation	GO_second_level_annotation
ENSG00000130856	ZNF236	2.81365	752	2.98363	946	2.85506	900	2.93331	552	3.67538	619	1.44565	408	0	-0.585017	down	[R]	General function prediction only	Molecular Function: DNA binding (GO:0003677);; Cellular Component: nucleus (GO:0005634);; Biological Process: regulation of transcription, DNA-templated (GO:0006355);; Molecular Function: metal ion binding (GO:0046872);; Biological Process: cellular response to glucose stimulus (GO:0071333);;	--	--	[R]	General function prediction only	Zinc-finger double domain;; Zinc finger, C2H2 type;; C2H2-type zinc finger;; Zinc-finger double-stranded RNA-binding;; C2H2-type zinc finger;; Zinc-finger of C2H2 type;; C2H2 type zinc-finger (2 copies);; Zinc-finger double domain;; Zinc finger, C2H2 type;; C2H2-type zinc finger;; Zinc-finger double-stranded RNA-binding;; Zinc-finger of C2H2 type;; C2H2-type zinc finger	Zinc finger protein 236 OS=Homo sapiens OX=9606 GN=ZNF236 PE=2 SV=2	S	Function unknown	C2H2 type Kruppel-like zinc finger protein [Homo sapiens]	molecular function: binding (GO:0005488);; cellular component: cell (GO:0005623);; cellular component: organelle (GO:0043226);; cellular component: cell part (GO:0044464);; biological process: biological regulation (GO:0065007);; biological process: cellular process (GO:0009987);; biological process: single-organism process (GO:0044699);; biological process: response to stimulus (GO:0050896)
ENSG00000169242	EFNA1	23.8509	2084	26.0529	2568	19.9031	1914	15.9556	1468	14.4598	1394	14.5908	1168	0	-0.586921	down	--	--	--	K05462|6.44495e-140|ptr:740136|K05462 ephrin-A | (RefSeq) EFNA1; ephrin A1	Ras signaling pathway (ko04014);; Rap1 signaling pathway (ko04015);; PI3K-Akt signaling pathway (ko04151);; Axon guidance (ko04360)	[T]	Signal transduction mechanisms	Ephrin	Ephrin-A1 OS=Homo sapiens OX=9606 GN=EFNA1 PE=1 SV=2	S	Function unknown	ephrin-A1 isoform a precursor [Homo sapiens]	--
ENSG00000165685	TMEM52B	4.67877	308	3.24564	289	4.5202	288	3.21004	174	2.20946	185	2.68032	163	0.0002	-0.589027	down	--	--	--	--	--	--	--	Transmembrane 52	Transmembrane protein 52B OS=Homo sapiens OX=9606 GN=TMEM52B PE=2 SV=1	S	Function unknown	transmembrane protein 52B isoform 1 [Homo sapiens]	--
ENSG00000159403	C1R	6.81178	1004	5.15404	835	5.75518	1053	3.12112	530	3.46663	710	3.11478	478	0.0002	-0.589143	down	[O]	Posttranslational modification, protein turnover, chaperones	Molecular Function: serine-type endopeptidase activity (GO:0004252);; Molecular Function: calcium ion binding (GO:0005509);; Molecular Function: protein binding (GO:0005515);; Biological Process: proteolysis (GO:0006508);; Biological Process: complement activation, classical pathway (GO:0006958);; Biological Process: innate immune response (GO:0045087);; Cellular Component: extracellular exosome …	K01330|0|hsa:715|K01330 complement component 1, r subcomponent [EC:3.4.21.41] | (RefSeq) C1R, EDSPD1; complement C1r	Phagosome (ko04145);; Complement and coagulation cascades (ko04610);; Pertussis (ko05133);; Staphylococcus aureus infection (ko05150);; Systemic lupus erythematosus (ko05322)	[E]	Amino acid transport and metabolism	Trypsin;; CUB domain;; Sushi repeat (SCR repeat);; Coagulation Factor Xa inhibitory site;; Complement Clr-like EGF-like	Complement C1r subcomponent OS=Homo sapiens OX=9606 GN=C1R PE=1 SV=2	O	Posttranslational modification, protein turnover, chaperones	complement C1r subcomponent isoform 1 preproprotein [Homo sapiens]	molecular function: catalytic activity (GO:0003824);; biological process: metabolic process (GO:0008152);; molecular function: binding (GO:0005488);; biological process: immune system process (GO:0002376);; biological process: response to stimulus (GO:0050896);; biological process: biological regulation (GO:0065007);; cellular component: extracellular region (GO:0005576);; cellular component: org…
ENSG00000196081	ZNF724	5.29381	624	3.51858	466	4.39909	493	3.23755	346	2.48605	305	2.97328	274	0.0005	-0.590101	down	[R]	General function prediction only	Molecular Function: RNA polymerase II core promoter proximal region sequence-specific DNA binding (GO:0000978);; Cellular Component: nucleus (GO:0005634);; Biological Process: regulation of transcription, DNA-templated (GO:0006355);; Molecular Function: metal ion binding (GO:0046872);;	K09228|0|mcf:102146885|K09228 KRAB domain-containing zinc finger protein | (RefSeq) putative zinc finger protein 724	--	[R]	General function prediction only	Zinc-finger double domain;; Zinc finger, C2H2 type;; C2H2-type zinc finger;; C2H2-type zinc finger;; KRAB box;; XPA protein N-terminal;; Zinc ribbon domain;; zinc-finger C2H2-type;; Zinc-finger double-stranded RNA-binding;; Probable zinc-ribbon domain;; BolA-like protein	Zinc finger protein 724 OS=Homo sapiens OX=9606 GN=ZNF724 PE=2 SV=3	S	Function unknown	zinc finger protein 724 isoform 1 [Homo sapiens]	molecular function: binding (GO:0005488);; cellular component: cell (GO:0005623);; cellular component: organelle (GO:0043226);; cellular component: cell part (GO:0044464);; biological process: biological regulation (GO:0065007)
ENSG00000204219	TCEA3	9.08468	818	9.22524	903	8.72969	817	5.52484	433	7.23982	671	4.93921	384	0.0004	-0.590421	down	--	--	Molecular Function: DNA binding (GO:0003677);; Molecular Function: translation elongation factor activity (GO:0003746);; Cellular Component: nucleus (GO:0005634);; Biological Process: regulation of transcription from RNA polymerase II promoter (GO:0006357);; Biological Process: translational elongation (GO:0006414);; Molecular Function: zinc ion binding (GO:0008270);; Biological Process: regulati…	--	--	[K]	Transcription	Transcription factor S-II (TFIIS), central domain;; Transcription factor S-II (TFIIS);; TFIIS helical bundle-like domain	Transcription elongation factor A protein 3 OS=Homo sapiens OX=9606 GN=TCEA3 PE=1 SV=2	K	Transcription	PREDICTED: transcription elongation factor A protein 3 isoform X6 [Homo sapiens]	molecular function: binding (GO:0005488);; biological process: metabolic process (GO:0008152);; biological process: cellular process (GO:0009987);; cellular component: cell (GO:0005623);; cellular component: organelle (GO:0043226);; cellular component: cell part (GO:0044464);; biological process: biological regulation (GO:0065007)
Homo_sapiens_newGene_19890	--	0.322585	32	0.514536	56	0.395598	42	0.098312	11	0.157507	17	0.172707	16	0.0075	-0.590612	down	--	--	Cellular Component: integral component of membrane (GO:0016021);;	--	--	--	--	--	AP20 region protein 1 OS=Homo sapiens OX=9606 GN=APRG1 PE=2 SV=2	S	Function unknown	AP20 region protein 1 isoform E [Homo sapiens]	cellular component: membrane (GO:0016020);; cellular component: membrane part (GO:0044425)
ENSG00000106785	TRIM14	14.3325	2879	16.4268	3627	14.6513	3132	10.1021	2142	9.86234	2131	9.73091	1706	0	-0.590872	down	--	--	--	K12004|0|hsa:9830|K12004 tripartite motif-containing protein 14 | (RefSeq) TRIM14; tripartite motif containing 14	--	--	--	SPRY domain;; B-box zinc finger;; SPRY-associated domain	Tripartite motif-containing protein 14 OS=Homo sapiens OX=9606 GN=TRIM14 PE=1 SV=2	S	Function unknown	tripartite motif-containing protein 14 [Homo sapiens]	--
ENSG00000105939	ZC3HAV1	33.7365	10073	35.7047	11385	32.0213	10058	22.0474	7025	21.1791	6876	22.045	5835	0	-0.590894	down	--	--	--	K15259|0|hsa:56829|K15259 poly [ADP-ribose] polymerase 7/11/12/13 [EC:2.4.2.30] | (RefSeq) ZC3HAV1, ARTD13, FLB6421, PARP13, ZAP, ZC3H2, ZC3HDC2; zinc finger CCCH-type containing, antiviral 1	--	--	--	Poly(ADP-ribose) polymerase catalytic domain;; WWE domain	Zinc finger CCCH-type antiviral protein 1 OS=Homo sapiens OX=9606 GN=ZC3HAV1 PE=1 SV=3	S	Function unknown	zinc finger CCCH-type antiviral protein 1 isoform 1 [Homo sapiens]	--
ENSG00000123124	WWP1	10.9199	1654	9.56676	1497	9.48801	1692	5.87973	936	7.18228	1169	6.60783	847	0	-0.591335	down	--	--	--	K05633|0|hsa:11059|K05633 atrophin-1 interacting protein 5 (WW domain containing E3 ubiquitin protein ligase 1) [EC:2.3.2.26] | (RefSeq) WWP1, AIP5, Tiul1, hSDRP1; WW domain containing E3 ubiquitin protein ligase 1	Ubiquitin mediated proteolysis (ko04120);; Endocytosis (ko04144)	[O]	Posttranslational modification, protein turnover, chaperones	HECT-domain (ubiquitin-transferase);; WW domain;; C2 domain	NEDD4-like E3 ubiquitin-protein ligase WWP1 OS=Homo sapiens OX=9606 GN=WWP1 PE=1 SV=1	O	Posttranslational modification, protein turnover, chaperones	NEDD4-like E3 ubiquitin-protein ligase WWP1 [Homo sapiens]	--
Homo_sapiens_newGene_17712	--	0.597409	67	0.531354	65	0.751009	89	0.317242	37	0.222446	27	0.347451	35	0.0081	-0.591495	down	--	--	--	--	--	--	--	--	--	--	--	PREDICTED: uncharacterized protein LOC653513 isoform X2 [Homo sapiens]	--
ENSG00000136492	BRIP1	6.614	1693	7.42804	1937	8.24676	1785	5.21312	1307	4.3549	1142	3.87894	873	0	-0.594157	down	[L]	Replication, recombination and repair	--	K15362|0|hsa:83990|K15362 fanconi anemia group J protein [EC:3.6.4.12] | (RefSeq) BRIP1, BACH1, FANCJ, OF; BRCA1 interacting protein C-terminal helicase 1	Fanconi anemia pathway (ko03460)	[L]	Replication, recombination and repair	Helicase C-terminal domain;; DEAD_2;; DEAD/DEAH box helicase	Fanconi anemia group J protein OS=Homo sapiens OX=9606 GN=BRIP1 PE=1 SV=1	L	Replication, recombination and repair	Fanconi anemia group J protein [Homo sapiens]	--
ENSG00000112144	ICK	5.14418	1479	5.0076	1583	5.00671	1533	3.26235	987	2.60641	821	3.68979	952	0	-0.594356	down	[T]	Signal transduction mechanisms	--	K08828|0|hsa:22858|K08828 intestinal cell (MAK-like) kinase [EC:2.7.11.22] | (RefSeq) ICK, ECO, LCK2, MRK; intestinal cell kinase	--	[T]	Signal transduction mechanisms	Protein kinase domain;; Protein tyrosine kinase	Serine/threonine-protein kinase ICK OS=Homo sapiens OX=9606 GN=ICK PE=1 SV=1	T	Signal transduction mechanisms	serine/threonine-protein kinase ICK [Homo sapiens]	--
ENSG00000079257	LXN	6.03986	317	7.55922	432	6.31456	352	3.44887	187	4.96777	278	3.19463	149	0.0017	-0.596064	down	--	--	--	--	--	--	--	Latexin	Latexin OS=Homo sapiens OX=9606 GN=LXN PE=1 SV=2	S	Function unknown	latexin [Homo sapiens]	--
Homo_sapiens_newGene_25135	--	0.441841	94	0.572092	132	0.809755	182	0.379341	83	0.234587	53	0.292997	55	0.007	-0.59626	down	--	--	Biological Process: angiogenesis (GO:0001525);; Biological Process: morphogenesis of a polarized epithelium (GO:0001738);; Biological Process: positive regulation of defense response to virus by host (GO:0002230);; Biological Process: immune response-activating cell surface receptor signaling pathway (GO:0002429);; Biological Process: MyD88-independent toll-like receptor signaling pathway (GO:000…	--	--	--	--	--	Putative uncharacterized protein encoded by LINC00269 OS=Homo sapiens OX=9606 GN=LINC00269 PE=5 SV=1	--	--	unnamed protein product [Homo sapiens]	biological process: developmental process (GO:0032502);; biological process: single-organism process (GO:0044699);; biological process: biological regulation (GO:0065007);; biological process: immune system process (GO:0002376);; biological process: cellular process (GO:0009987);; biological process: signaling (GO:0023052);; biological process: response to stimulus (GO:0050896);; molecular functi…
Homo_sapiens_newGene_9642	--	2.6504	1385	2.42302	1187	3.2904	1761	1.73982	940	2.24767	824	1.90464	785	0.0002	-0.596584	down	--	--	Molecular Function: guanyl-nucleotide exchange factor activity (GO:0005085);; Molecular Function: GTPase activator activity (GO:0005096);; Cellular Component: cytosol (GO:0005829);; Cellular Component: plasma membrane (GO:0005886);; Biological Process: DNA replication (GO:0006260);; Biological Process: small GTPase mediated signal transduction (GO:0007264);; Cellular Component: zeta DNA polymeras…	--	--	--	--	--	LINE-1 retrotransposable element ORF2 protein OS=Homo sapiens OX=9606 PE=1 SV=1	--	--	hCG1731588, isoform CRA_c [Homo sapiens]	molecular function: molecular function regulator (GO:0098772);; biological process: biological regulation (GO:0065007);; cellular component: cell (GO:0005623);; cellular component: cell part (GO:0044464);; cellular component: membrane (GO:0016020);; biological process: metabolic process (GO:0008152);; biological process: cellular process (GO:0009987);; biological process: signaling (GO:0023052);;…
ENSG00000108960	MMD	7.22664	833	7.76001	946	6.34963	818	4.66573	535	4.93813	613	4.08578	430	0	-0.597712	down	[U]	Intracellular trafficking, secretion, and vesicular transport	Molecular Function: protein kinase activity (GO:0004672);; Molecular Function: receptor activity (GO:0004872);; Cellular Component: lysosomal membrane (GO:0005765);; Cellular Component: Golgi apparatus (GO:0005794);; Cellular Component: integral component of plasma membrane (GO:0005887);; Biological Process: cytolysis (GO:0019835);; Cellular Component: late endosome membrane (GO:0031902);; Biolog…	K11064|7.64384e-166|rro:104657595|K11064 monocyte to macrophage differentiation protein | (RefSeq) MMD; monocyte to macrophage differentiation associated	--	[V]	Defense mechanisms	Haemolysin-III related	Monocyte to macrophage differentiation factor OS=Homo sapiens OX=9606 GN=MMD PE=2 SV=2	S	Function unknown	PREDICTED: monocyte to macrophage differentiation factor [Rhinopithecus bieti]	molecular function: catalytic activity (GO:0003824);; biological process: metabolic process (GO:0008152);; biological process: cellular process (GO:0009987);; molecular function: molecular transducer activity (GO:0060089);; cellular component: cell (GO:0005623);; cellular component: membrane (GO:0016020);; cellular component: organelle (GO:0043226);; cellular component: organelle part (GO:0044422…
Homo_sapiens_newGene_13678	--	1.03817	84	0.419243	58	0.758026	65	0.122221	11	0.254607	22	0.447456	32	0.0063	-0.599123	down	--	--	Cellular Component: Golgi membrane (GO:0000139);; Cellular Component: extracellular space (GO:0005615);; Cellular Component: nucleus (GO:0005634);; Cellular Component: endoplasmic reticulum membrane (GO:0005789);; Cellular Component: cis-Golgi network (GO:0005801);; Biological Process: nervous system development (GO:0007399);; Biological Process: muscle organ development (GO:0007517);; Biological…	--	--	--	--	--	Putative uncharacterized protein FLJ38264 OS=Homo sapiens OX=9606 PE=5 SV=1	--	--	unnamed protein product [Homo sapiens]	cellular component: cell (GO:0005623);; cellular component: membrane (GO:0016020);; cellular component: organelle (GO:0043226);; cellular component: organelle part (GO:0044422);; cellular component: cell part (GO:0044464);; cellular component: extracellular region (GO:0005576);; cellular component: extracellular region part (GO:0044421);; cellular component: membrane part (GO:0044425);; biologica…
Homo_sapiens_newGene_38015	--	1.27693	197	0.050385	9	1.26713	208	0.045915	8	0.015064	3	0.032393	5	0.0007	-0.600581	down	--	--	Molecular Function: RNA polymerase II regulatory region sequence-specific DNA binding (GO:0000977);; Molecular Function: transcription factor activity, sequence-specific DNA binding (GO:0003700);; Biological Process: regulation of transcription, DNA-templated (GO:0006355);;	--	--	--	--	--	UPF0764 protein C16orf89 OS=Homo sapiens OX=9606 GN=C16orf89 PE=1 SV=2	S	Function unknown	hypothetical protein EGM_18538, partial [Macaca fascicularis]	molecular function: binding (GO:0005488);; molecular function: nucleic acid binding transcription factor activity (GO:0001071);; biological process: biological regulation (GO:0065007)
ENSG00000163545	NUAK2	8.23632	1330	9.90598	1745	8.14295	1399	5.49252	918	5.6063	966	5.80294	830	0	-0.601016	down	[M]	Cell wall/membrane/envelope biogenesis	--	K08800|0|hsa:81788|K08800 NUAK family, SNF1-like kinase [EC:2.7.11.1] | (RefSeq) NUAK2, SNARK; NUAK family kinase 2	--	[R]	General function prediction only	Protein kinase domain;; Protein tyrosine kinase;; Haspin like kinase domain;; Kinase-like;; RIO1 family;; Lipopolysaccharide kinase (Kdo/WaaP) family	NUAK family SNF1-like kinase 2 OS=Homo sapiens OX=9606 GN=NUAK2 PE=1 SV=1	T	Signal transduction mechanisms	NUAK family SNF1-like kinase 2 [Homo sapiens]	--
Homo_sapiens_newGene_25259	--	6.05702	180	7.19029	232	5.59192	176	3.58091	110	2.88084	91	4.34335	114	0.0023	-0.601031	down	--	--	--	--	--	--	--	--	LINE-1 retrotransposable element ORF2 protein OS=Homo sapiens OX=9606 PE=1 SV=1	S	Function unknown	--	--
ENSG00000166681	BEX3	82.738	3550	76.7634	3603	79.8066	3649	51.4798	2290	56.1085	2573	46.7874	1786	0	-0.602908	down	--	--	Molecular Function: nerve growth factor receptor binding (GO:0005163);; Cellular Component: nucleus (GO:0005634);; Cellular Component: cytosol (GO:0005829);; Biological Process: activation of cysteine-type endopeptidase activity involved in apoptotic process (GO:0006919);; Biological Process: multicellular organism development (GO:0007275);; Biological Process: extrinsic apoptotic signaling pathw…	K12465|4.11839e-65|nle:100607889|K12465 nerve growth factor receptor-associated protein 1 | (RefSeq) BEX3, NGFRAP1; brain expressed X-linked 3	Neurotrophin signaling pathway (ko04722)	--	--	Brain expressed X-linked like family	Protein BEX3 OS=Homo sapiens OX=9606 GN=BEX3 PE=1 SV=1	A	RNA processing and modification	protein BEX3 isoform c [Homo sapiens]	molecular function: binding (GO:0005488);; cellular component: cell (GO:0005623);; cellular component: organelle (GO:0043226);; cellular component: cell part (GO:0044464);; biological process: biological regulation (GO:0065007);; biological process: multicellular organismal process (GO:0032501);; biological process: developmental process (GO:0032502);; biological process: single-organism process …
ENSG00000136231	IGF2BP3	50.6852	7961	46.1506	8254	48.97	7594	35.9151	5407	28.3336	4582	33.408	4585	0	-0.603627	down	--	--	--	K13197|0|ptr:744246|K13197 insulin-like growth factor 2 mRNA-binding protein 3 | (RefSeq) IGF2BP3; insulin like growth factor 2 mRNA binding protein 3	--	[AR]	RNA processing and modification;; General function prediction only	KH domain;; RNA recognition motif. (a.k.a. RRM, RBD, or RNP domain);; KH domain;; KH domain;; NusA-like KH domain	Insulin-like growth factor 2 mRNA-binding protein 3 OS=Homo sapiens OX=9606 GN=IGF2BP3 PE=1 SV=2	A	RNA processing and modification	insulin-like growth factor 2 mRNA-binding protein 3 [Homo sapiens]	--
Homo_sapiens_newGene_15176	--	0.628369	49	0.641338	54	0.444772	37	0.16524	14	0.115677	10	0.284694	20	0.006	-0.603926	down	--	--	--	--	--	--	--	--	Putative uncharacterized protein encoded by LINC00269 OS=Homo sapiens OX=9606 GN=LINC00269 PE=5 SV=1	--	--	PREDICTED: uncharacterized protein LOC105475579 [Macaca nemestrina]	--
Homo_sapiens_newGene_16540	--	1.5496	227	1.09952	185	1.26388	199	0.430901	114	1.05126	139	0.381365	76	0.0027	-0.605071	down	--	--	Cellular Component: Golgi cis cisterna (GO:0000137);; Cellular Component: Golgi trans cisterna (GO:0000138);; Molecular Function: protein binding (GO:0005515);; Cellular Component: lysosome (GO:0005764);; Cellular Component: late endosome (GO:0005770);; Cellular Component: Golgi medial cisterna (GO:0005797);; Biological Process: positive regulation of autophagy (GO:0010508);; Biological Process: …	--	--	--	--	--	Protein GVQW1 OS=Homo sapiens OX=9606 GN=GVQW1 PE=2 SV=1	--	--	hypothetical protein EGK_16433, partial [Macaca mulatta]	cellular component: cell (GO:0005623);; cellular component: organelle (GO:0043226);; cellular component: organelle part (GO:0044422);; cellular component: cell part (GO:0044464);; molecular function: binding (GO:0005488);; biological process: biological regulation (GO:0065007);; cellular component: extracellular region (GO:0005576);; cellular component: extracellular region part (GO:0044421);; ce…
ENSG00000183354	KIAA2026	4.06358	1360	4.54749	1584	5.451	1886	2.38564	765	2.30166	772	3.74197	1105	0.001	-0.605237	down	--	--	--	--	--	--	--	Bromodomain	Uncharacterized protein KIAA2026 OS=Homo sapiens OX=9606 GN=KIAA2026 PE=2 SV=2	S	Function unknown	uncharacterized protein KIAA2026 [Homo sapiens]	--
ENSG00000110880	CORO1C	32.0459	5673	42.1993	8282	38.1248	7197	17.0427	3056	16.7155	3137	31.792	5082	0.0015	-0.605592	down	[M]	Cell wall/membrane/envelope biogenesis	--	K13886|0|mcf:102143901|K13886 coronin-1B/1C/6 | (RefSeq) CORO1C; coronin 1C	--	[Z]	Cytoskeleton	Domain of unknown function (DUF1899);; Type of WD40 repeat;; WD domain, G-beta repeat;; Anaphase-promoting complex subunit 4 WD40 domain	Coronin-1C OS=Homo sapiens OX=9606 GN=CORO1C PE=1 SV=1	S	Function unknown	coronin-1C isoform a [Homo sapiens]	--
ENSG00000189266	PNRC2	15.7867	1372	15.6859	1563	11.6548	1186	8.21523	766	10.0717	949	10.0681	745	0	-0.605926	down	--	--	Biological Process: nuclear-transcribed mRNA catabolic process, nonsense-mediated decay (GO:0000184);; Cellular Component: P-body (GO:0000932);; Molecular Function: protein binding (GO:0005515);; Cellular Component: nucleus (GO:0005634);; Biological Process: regulation of transcription, DNA-templated (GO:0006355);; Biological Process: deadenylation-independent decapping of nuclear-transcribed mRN…	K18751|1.52809e-76|hsa:55629|K18751 proline-rich nuclear receptor coactivator 2 | (RefSeq) PNRC2; proline rich nuclear receptor coactivator 2	--	--	--	Proline-rich nuclear receptor coactivator motif	Proline-rich nuclear receptor coactivator 2 OS=Homo sapiens OX=9606 GN=PNRC2 PE=1 SV=1	K	Transcription	proline-rich nuclear receptor coactivator 2 [Homo sapiens]	biological process: metabolic process (GO:0008152);; biological process: cellular process (GO:0009987);; biological process: biological regulation (GO:0065007);; cellular component: cell (GO:0005623);; cellular component: macromolecular complex (GO:0032991);; cellular component: organelle (GO:0043226);; cellular component: cell part (GO:0044464);; molecular function: binding (GO:0005488)
ENSG00000172789	HOXC5	0.255978	22	0.398974	37	0.161112	15	0.022965	3	0.02229	3	0.026842	3	0.0017	-0.606029	down	--	--	Molecular Function: transcription factor activity, sequence-specific DNA binding (GO:0003700);; Cellular Component: nucleoplasm (GO:0005654);; Biological Process: regulation of transcription from RNA polymerase II promoter (GO:0006357);; Biological Process: anatomical structure morphogenesis (GO:0009653);; Biological Process: anterior/posterior pattern specification (GO:0009952);; Cellular Compon…	K09305|2.36746e-128|ptg:102962924|K09305 homeobox protein HoxA/B/C5 | (RefSeq) HOXC5; homeobox C5	--	[R]	General function prediction only	Homeobox domain	Homeobox protein Hox-C5 OS=Homo sapiens OX=9606 GN=HOXC5 PE=1 SV=1	K	Transcription	homeobox protein Hox-C5 [Homo sapiens]	molecular function: nucleic acid binding transcription factor activity (GO:0001071);; biological process: biological regulation (GO:0065007);; cellular component: cell (GO:0005623);; cellular component: organelle (GO:0043226);; cellular component: organelle part (GO:0044422);; cellular component: cell part (GO:0044464);; biological process: developmental process (GO:0032502);; biological process:…
ENSG00000168062	BATF2	0.383623	39	0.572017	62	0.319047	35	0.038705	5	0.06392	7	0.169643	16	0.0032	-0.608441	down	--	--	--	K09034|6.57684e-148|hsa:116071|K09034 ATF-like basic leucine zipper transcriptional factor | (RefSeq) BATF2, SARI; basic leucine zipper ATF-like transcription factor 2	--	--	--	bZIP transcription factor;; Basic region leucine zipper;; bZIP Maf transcription factor	Basic leucine zipper transcriptional factor ATF-like 2 OS=Homo sapiens OX=9606 GN=BATF2 PE=1 SV=1	K	Transcription	basic leucine zipper transcriptional factor ATF-like 2 isoform 1 [Homo sapiens]	--
ENSG00000152520	PAN3	3.79124	991	3.43268	987	5.41787	1564	2.47013	666	2.81895	778	2.51288	564	0.0005	-0.611306	down	--	--	--	K12572|0|ggo:101132137|K12572 PAB-dependent poly(A)-specific ribonuclease subunit 3 | (RefSeq) PAN3; PAN3 poly(A) specific ribonuclease subunit	RNA degradation (ko03018)	[A]	RNA processing and modification	--	PAN2-PAN3 deadenylation complex subunit PAN3 OS=Homo sapiens OX=9606 GN=PAN3 PE=1 SV=3	A	RNA processing and modification	PREDICTED: PAB-dependent poly(A)-specific ribonuclease subunit PAN3 isoform X2 [Homo sapiens]	--
ENSG00000106366	SERPINE1	31.3337	4690	31.31	5111	31.6109	5035	19.825	3072	22.269	3556	18.4511	2446	0	-0.611815	down	[O]	Posttranslational modification, protein turnover, chaperones	--	K03982|0|nle:100588010|K03982 plasminogen activator inhibitor 1 | (RefSeq) SERPINE1; serpin family E member 1	HIF-1 signaling pathway (ko04066);; p53 signaling pathway (ko04115);; Hippo signaling pathway (ko04390);; Complement and coagulation cascades (ko04610);; AGE-RAGE signaling pathway in diabetic complications (ko04933);; Chagas disease (American trypanosomiasis) (ko05142)	[V]	Defense mechanisms	Serpin (serine protease inhibitor)	Plasminogen activator inhibitor 1 OS=Homo sapiens OX=9606 GN=SERPINE1 PE=1 SV=1	O	Posttranslational modification, protein turnover, chaperones	PREDICTED: plasminogen activator inhibitor 1 isoform X2 [Chlorocebus sabaeus]	--
ENSG00000198945	L3MBTL3	2.99689	397	3.32632	435	2.80395	411	1.40207	219	1.78225	285	1.66498	220	0.0001	-0.614433	down	--	--	--	--	--	[K]	Transcription	mbt repeat;; SAM domain (Sterile alpha motif);; SAM domain (Sterile alpha motif)	Lethal(3)malignant brain tumor-like protein 3 OS=Homo sapiens OX=9606 GN=L3MBTL3 PE=1 SV=2	S	Function unknown	lethal(3)malignant brain tumor-like protein 3 isoform X2 [Microcebus murinus]	--
ENSG00000100664	EIF5	69.5098	14325	68.1459	12480	68.5044	14179	50.2942	8562	56.1625	9814	43.9995	6379	0	-0.614597	down	[J]	Translation, ribosomal structure and biogenesis	--	K03262|0|hsa:1983|K03262 translation initiation factor 5 | (RefSeq) EIF5, EIF-5, EIF-5A; eukaryotic translation initiation factor 5	RNA transport (ko03013)	[J]	Translation, ribosomal structure and biogenesis	Domain found in IF2B/IF5;; eIF4-gamma/eIF5/eIF2-epsilon	Eukaryotic translation initiation factor 5 OS=Homo sapiens OX=9606 GN=EIF5 PE=1 SV=2	J	Translation, ribosomal structure and biogenesis	translation initiation factor 5 [Homo sapiens]	--
ENSG00000123609	NMI	32.1685	2343	30.6118	2523	29.4012	2384	20.6159	1626	19.5609	1587	18.2319	1225	0	-0.615768	down	--	--	--	--	--	--	--	Nmi/IFP 35 domain (NID);; Interferon-induced 35 kDa protein (IFP 35) N-terminus	N-myc-interactor OS=Homo sapiens OX=9606 GN=NMI PE=1 SV=2	S	Function unknown	PREDICTED: N-myc-interactor isoform X1 [Pan troglodytes]	--
Homo_sapiens_newGene_14724	--	1.83277	310	2.08552	352	1.53897	250	0.776317	137	1.89197	209	0.989294	147	0.0012	-0.61953	down	--	--	Cellular Component: endoplasmic reticulum membrane (GO:0005789);; Biological Process: blood coagulation (GO:0007596);; Cellular Component: integral component of membrane (GO:0016021);; Biological Process: drug metabolic process (GO:0017144);; Biological Process: peptidyl-glutamic acid carboxylation (GO:0017187);; Biological Process: vitamin K metabolic process (GO:0042373);; Molecular Function: v…	--	--	--	--	--	Putative uncharacterized protein encoded by LINC00269 OS=Homo sapiens OX=9606 GN=LINC00269 PE=5 SV=1	S	Function unknown	hypothetical protein EGM_11598, partial [Macaca fascicularis]	cellular component: cell (GO:0005623);; cellular component: membrane (GO:0016020);; cellular component: organelle (GO:0043226);; cellular component: organelle part (GO:0044422);; cellular component: membrane part (GO:0044425);; cellular component: cell part (GO:0044464);; biological process: multicellular organismal process (GO:0032501);; biological process: single-organism process (GO:0044699);;…
Homo_sapiens_newGene_4591	--	7.27556	2711	6.55746	2689	6.47862	2880	4.08918	1487	4.72748	1339	6.14207	1857	0.0001	-0.619627	down	--	--	Biological Process: DNA strand renaturation (GO:0000733);; Molecular Function: DNA binding (GO:0003677);; Molecular Function: RNA-directed DNA polymerase activity (GO:0003964);; Molecular Function: copper ion binding (GO:0005507);; Molecular Function: protein binding (GO:0005515);; Molecular Function: ATP binding (GO:0005524);; Cellular Component: nucleolus (GO:0005730);; Cellular Component: mito…	--	--	--	--	Protein of unknown function (DUF1725)	LINE-1 retrotransposable element ORF2 protein OS=Homo sapiens OX=9606 PE=1 SV=1	S	Function unknown	hCG2036571, isoform CRA_a [Homo sapiens]	biological process: metabolic process (GO:0008152);; biological process: cellular process (GO:0009987);; biological process: cellular component organization or biogenesis (GO:0071840);; molecular function: binding (GO:0005488);; molecular function: catalytic activity (GO:0003824);; cellular component: cell (GO:0005623);; cellular component: organelle (GO:0043226);; cellular component: organelle p…
ENSG00000264230	ANXA8L1	7.58841	840	4.84338	650	5.07929	607	4.25821	375	4.26769	514	3.23136	264	0.0011	-0.621593	down	--	--	Molecular Function: calcium ion binding (GO:0005509);; Molecular Function: calcium-dependent phospholipid binding (GO:0005544);; Molecular Function: phosphatidylinositol-4,5-bisphosphate binding (GO:0005546);; Molecular Function: phosphatidylinositol-3,4,5-trisphosphate binding (GO:0005547);; Cellular Component: cytosol (GO:0005829);; Cellular Component: plasma membrane (GO:0005886);; Biological …	K17096|0|ggo:101143885|K17096 annexin A8 | (RefSeq) annexin A8-like	--	[U]	Intracellular trafficking, secretion, and vesicular transport	Annexin	Annexin A8-like protein 1 OS=Homo sapiens OX=9606 GN=ANXA8L1 PE=2 SV=2	S	Function unknown	unnamed protein product [Homo sapiens]	molecular function: binding (GO:0005488);; cellular component: cell (GO:0005623);; cellular component: cell part (GO:0044464);; cellular component: membrane (GO:0016020);; biological process: cellular process (GO:0009987);; biological process: cellular component organization or biogenesis (GO:0071840);; biological process: multicellular organismal process (GO:0032501);; biological process: single…
ENSG00000243364	EFNA4	7.94953	472	5.87344	380	3.20215	189	3.12329	180	2.56594	145	3.03268	160	0.0046	-0.621952	down	--	--	Molecular Function: transmembrane-ephrin receptor activity (GO:0005005);; Cellular Component: extracellular region (GO:0005576);; Cellular Component: integral component of plasma membrane (GO:0005887);; Biological Process: cell-cell signaling (GO:0007267);; Biological Process: axon guidance (GO:0007411);; Cellular Component: anchored component of membrane (GO:0031225);; Molecular Function: ephrin…	K05462|3.24624e-137|mcf:102137539|K05462 ephrin-A | (RefSeq) EFNA4; ephrin A4	Ras signaling pathway (ko04014);; Rap1 signaling pathway (ko04015);; PI3K-Akt signaling pathway (ko04151);; Axon guidance (ko04360)	[T]	Signal transduction mechanisms	Ephrin	Ephrin-A4 OS=Homo sapiens OX=9606 GN=EFNA4 PE=1 SV=1	S	Function unknown	ephrin-A4 isoform X2 [Papio anubis]	molecular function: catalytic activity (GO:0003824);; molecular function: signal transducer activity (GO:0004871);; molecular function: molecular transducer activity (GO:0060089);; biological process: metabolic process (GO:0008152);; biological process: cellular process (GO:0009987);; biological process: signaling (GO:0023052);; biological process: single-organism process (GO:0044699);; biologica…
ENSG00000125347	IRF1	6.83749	1089	9.3569	1380	7.91044	1332	6.18758	883	4.23649	742	4.75978	632	0	-0.622748	down	--	--	Cellular Component: nuclear chromatin (GO:0000790);; Molecular Function: RNA polymerase II core promoter proximal region sequence-specific DNA binding (GO:0000978);; Molecular Function: transcriptional activator activity, RNA polymerase II core promoter proximal region sequence-specific binding (GO:0001077);; Biological Process: regulation of adaptive immune response (GO:0002819);; Molecular Func…	K09444|0|hsa:3659|K09444 interferon regulatory factor 1 | (RefSeq) IRF1, IRF-1, MAR; interferon regulatory factor 1	Prolactin signaling pathway (ko04917);; Pertussis (ko05133);; Hepatitis C (ko05160)	--	--	Interferon regulatory factor transcription factor	Interferon regulatory factor 1 OS=Homo sapiens OX=9606 GN=IRF1 PE=1 SV=2	K	Transcription	interferon regulatory factor 1 isoform 1 [Homo sapiens]	cellular component: cell (GO:0005623);; cellular component: membrane-enclosed lumen (GO:0031974);; cellular component: organelle (GO:0043226);; cellular component: organelle part (GO:0044422);; cellular component: cell part (GO:0044464);; molecular function: binding (GO:0005488);; molecular function: nucleic acid binding transcription factor activity (GO:0001071);; biological process: metabolic p…
ENSG00000049192	ADAMTS6	0.46053	159	0.991637	167	0.417749	154	0.275364	98	0.224209	83	0.262386	80	0.0009	-0.622816	down	--	--	Biological Process: cardiac septum development (GO:0003279);; Molecular Function: metalloendopeptidase activity (GO:0004222);; Cellular Component: proteinaceous extracellular matrix (GO:0005578);; Biological Process: proteolysis (GO:0006508);; Biological Process: integrin-mediated signaling pathway (GO:0007229);; Molecular Function: zinc ion binding (GO:0008270);; Biological Process: aorta develo…	K08621|0|hsa:11174|K08621 a disintegrin and metalloproteinase with thrombospondin motifs 6 [EC:3.4.24.-] | (RefSeq) ADAMTS6, ADAM-TS_6, ADAM-TS6, ADAMTS-6; ADAM metallopeptidase with thrombospondin type 1 motif 6	--	[O]	Posttranslational modification, protein turnover, chaperones	Reprolysin family propeptide;; ADAM-TS Spacer 1;; Reprolysin (M12B) family zinc metalloprotease;; Thrombospondin type 1 domain;; Metallo-peptidase family M12;; Metallo-peptidase family M12B Reprolysin-like;; PLAC (protease and lacunin) domain;; Metallo-peptidase family M12B Reprolysin-like;; Metallo-peptidase family M12B Reprolysin-like	A disintegrin and metalloproteinase with thrombospondin motifs 6 OS=Homo sapiens OX=9606 GN=ADAMTS6 PE=2 SV=2	S	Function unknown	A disintegrin and metalloproteinase with thrombospondin motifs 6 preproprotein [Homo sapiens]	biological process: developmental process (GO:0032502);; biological process: single-organism process (GO:0044699);; molecular function: catalytic activity (GO:0003824);; biological process: metabolic process (GO:0008152);; cellular component: extracellular region (GO:0005576);; cellular component: extracellular region part (GO:0044421);; biological process: cellular process (GO:0009987);; biologi…
ENSG00000065559	MAP2K4	6.14649	1063	5.29948	993	3.67843	395	3.68119	478	4.1888	402	3.6071	290	0.0043	-0.62305	down	[T]	Signal transduction mechanisms	Molecular Function: signal transducer, downstream of receptor, with serine/threonine kinase activity (GO:0004702);; Molecular Function: protein tyrosine kinase activity (GO:0004713);; Molecular Function: protein binding (GO:0005515);; Molecular Function: ATP binding (GO:0005524);; Cellular Component: nucleus (GO:0005634);; Cellular Component: cytosol (GO:0005829);; Biological Process: JNK cascade…	K04430|0|ptr:455065|K04430 mitogen-activated protein kinase kinase 4 [EC:2.7.12.2] | (RefSeq) MAP2K4; mitogen-activated protein kinase kinase 4	MAPK signaling pathway (ko04010);; ErbB signaling pathway (ko04012);; Toll-like receptor signaling pathway (ko04620);; Fc epsilon RI signaling pathway (ko04664);; TNF signaling pathway (ko04668);; GnRH signaling pathway (ko04912);; Chagas disease (American trypanosomiasis) (ko05142);; Hepatitis B (ko05161);; Influenza A (ko05164);; HTLV-I infection (ko05166);; Epstein-Barr virus infection (ko0516…	[T]	Signal transduction mechanisms	Protein kinase domain;; Protein tyrosine kinase;; Kinase-like	Dual specificity mitogen-activated protein kinase kinase 4 OS=Homo sapiens OX=9606 GN=MAP2K4 PE=1 SV=1	T	Signal transduction mechanisms	dual specificity mitogen-activated protein kinase kinase 4 isoform 2 [Homo sapiens]	molecular function: catalytic activity (GO:0003824);; molecular function: signal transducer activity (GO:0004871);; biological process: metabolic process (GO:0008152);; biological process: cellular process (GO:0009987);; biological process: signaling (GO:0023052);; biological process: single-organism process (GO:0044699);; biological process: response to stimulus (GO:0050896);; biological process…
ENSG00000138346	DNA2	8.2675	1432	9.42798	1543	7.61206	1401	5.74055	898	6.60443	1000	7.61092	748	0	-0.623174	down	[V]	Defense mechanisms	Biological Process: DNA replication checkpoint (GO:0000076);; Biological Process: telomere maintenance via recombination (GO:0000722);; Biological Process: DNA double-strand break processing (GO:0000729);; Biological Process: DNA synthesis involved in DNA repair (GO:0000731);; Biological Process: strand displacement (GO:0000732);; Cellular Component: nuclear chromosome, telomeric region (GO:00007…	K10742|0|hsa:1763|K10742 DNA replication ATP-dependent helicase Dna2 [EC:3.6.4.12] | (RefSeq) DNA2, DNA2L, hDNA2; DNA replication helicase/nuclease 2	DNA replication (ko03030)	[L]	Replication, recombination and repair	DNA replication factor Dna2;; AAA domain;; AAA domain;; AAA domain;; AAA domain;; PD-(D/E)XK nuclease superfamily	DNA replication ATP-dependent helicase/nuclease DNA2 OS=Homo sapiens OX=9606 GN=DNA2 PE=1 SV=3	L	Replication, recombination and repair	PREDICTED: DNA replication ATP-dependent helicase/nuclease DNA2 isoform X1 [Homo sapiens]	biological process: cellular process (GO:0009987);; biological process: biological regulation (GO:0065007);; biological process: metabolic process (GO:0008152);; biological process: cellular component organization or biogenesis (GO:0071840);; cellular component: cell (GO:0005623);; cellular component: membrane-enclosed lumen (GO:0031974);; cellular component: organelle (GO:0043226);; cellular com…
ENSG00000180035	ZNF48	6.23253	955	5.77922	968	5.64453	936	3.70912	583	4.12974	684	3.14437	422	0	-0.623349	down	--	--	Molecular Function: DNA binding (GO:0003677);; Cellular Component: nucleus (GO:0005634);; Biological Process: regulation of transcription, DNA-templated (GO:0006355);; Molecular Function: metal ion binding (GO:0046872);;	--	--	[R]	General function prediction only	Zinc-finger double domain;; Zinc finger, C2H2 type;; C2H2-type zinc finger;; Zinc-finger double-stranded RNA-binding;; C2H2-type zinc finger;; Double zinc ribbon;; XPA protein N-terminal;; Drought induced 19 protein (Di19), zinc-binding;; zinc-ribbon family;; C2H2-type zinc ribbon	Zinc finger protein 48 OS=Homo sapiens OX=9606 GN=ZNF48 PE=1 SV=2	S	Function unknown	zinc finger protein 48 isoform 1 [Homo sapiens]	molecular function: binding (GO:0005488);; cellular component: cell (GO:0005623);; cellular component: organelle (GO:0043226);; cellular component: cell part (GO:0044464);; biological process: biological regulation (GO:0065007)
Homo_sapiens_newGene_1505	--	21.545	11575	20.1881	11037	17.7062	10140	12.636	6637	14.4199	7450	11.7665	5775	0	-0.623386	down	--	--	Molecular Function: binding (GO:0005488);; Cellular Component: intracellular part (GO:0044424);; Biological Process: single-organism cellular process (GO:0044763);;	--	--	--	--	--	LINE-1 retrotransposable element ORF2 protein OS=Homo sapiens OX=9606 PE=1 SV=1	--	--	hCG2018833 [Homo sapiens]	molecular function: binding (GO:0005488);; cellular component: cell (GO:0005623);; cellular component: cell part (GO:0044464);; biological process: cellular process (GO:0009987);; biological process: single-organism process (GO:0044699)
ENSG00000169991	IFFO2	4.44936	1292	4.77371	1406	4.43715	1289	2.66912	803	3.31134	962	2.35862	607	0	-0.623993	down	--	--	Molecular Function: structural molecule activity (GO:0005198);; Cellular Component: intermediate filament (GO:0005882);;	--	--	--	--	Intermediate filament protein	Intermediate filament family orphan 2 OS=Homo sapiens OX=9606 GN=IFFO2 PE=2 SV=3	C	Energy production and conversion	intermediate filament family orphan 2 [Papio anubis]	molecular function: structural molecule activity (GO:0005198);; cellular component: cell (GO:0005623);; cellular component: organelle (GO:0043226);; cellular component: organelle part (GO:0044422);; cellular component: cell part (GO:0044464);; cellular component: supramolecular complex (GO:0099080)
Homo_sapiens_newGene_15553	--	0.931354	118	0.651649	90	1.18414	159	0.417519	55	0.51826	70	0.403148	45	0.0045	-0.625112	down	--	--	Cellular Component: integral component of membrane (GO:0016021);;	--	--	--	--	--	Putative uncharacterized protein encoded by LINC00269 OS=Homo sapiens OX=9606 GN=LINC00269 PE=5 SV=1	--	--	hCG1816211 [Homo sapiens]	cellular component: membrane (GO:0016020);; cellular component: membrane part (GO:0044425)
Homo_sapiens_newGene_13177	--	1.43286	75	1.24748	71	0.970819	54	0.563574	31	0.611612	34	0.403844	19	0.0052	-0.626688	down	--	--	--	--	--	--	--	--	LINE-1 retrotransposable element ORF2 protein OS=Homo sapiens OX=9606 PE=1 SV=1	--	--	hypothetical protein EGK_16389, partial [Macaca mulatta]	--
ENSG00000134070	IRAK2	9.96231	1627	10.8074	1908	11.5416	1978	7.69765	1274	6.3952	1094	6.46781	924	0	-0.627705	down	[M]	Cell wall/membrane/envelope biogenesis	Biological Process: activation of MAPK activity (GO:0000187);; Biological Process: regulation of cytokine-mediated signaling pathway (GO:0001959);; Biological Process: MyD88-dependent toll-like receptor signaling pathway (GO:0002755);; Molecular Function: protein serine/threonine kinase activity (GO:0004674);; Molecular Function: ATP binding (GO:0005524);; Cellular Component: nucleus (GO:0005634)…	K04731|0|hsa:3656|K04731 interleukin-1 receptor-associated kinase 2 [EC:2.7.11.1] | (RefSeq) IRAK2, IRAK-2; interleukin 1 receptor associated kinase 2	Neurotrophin signaling pathway (ko04722);; Tuberculosis (ko05152)	[T]	Signal transduction mechanisms	Protein kinase domain;; Protein tyrosine kinase;; Death domain	Interleukin-1 receptor-associated kinase-like 2 OS=Homo sapiens OX=9606 GN=IRAK2 PE=1 SV=2	T	Signal transduction mechanisms	interleukin-1 receptor-associated kinase-like 2 [Homo sapiens]	biological process: biological regulation (GO:0065007);; biological process: immune system process (GO:0002376);; biological process: cellular process (GO:0009987);; biological process: signaling (GO:0023052);; biological process: single-organism process (GO:0044699);; biological process: response to stimulus (GO:0050896);; molecular function: catalytic activity (GO:0003824);; biological process:…
Homo_sapiens_newGene_9008	--	0.718536	120	0.909056	165	1.23167	218	0.611217	105	0.440703	78	0.376036	56	0.0039	-0.628089	down	--	--	Biological Process: nuclear-transcribed mRNA catabolic process, nonsense-mediated decay (GO:0000184);; Biological Process: telomere maintenance (GO:0000723);; Molecular Function: protein serine/threonine kinase activity (GO:0004674);; Molecular Function: protein binding (GO:0005515);; Molecular Function: ATP binding (GO:0005524);; Cellular Component: nucleus (GO:0005634);; Cellular Component: cyt…	--	--	[L]	Replication, recombination and repair	--	Serine/threonine-protein kinase SMG1 OS=Homo sapiens OX=9606 GN=SMG1 PE=1 SV=3	BDLTU	Chromatin structure and dynamics;; Cell cycle control, cell division, chromosome partitioning;; Replication, recombination and repair;; Signal transduction mechanisms;; Intracellular trafficking, secretion, and vesicular transport	PREDICTED: serine/threonine-protein kinase SMG1 [Nomascus leucogenys]	biological process: metabolic process (GO:0008152);; biological process: cellular process (GO:0009987);; biological process: biological regulation (GO:0065007);; biological process: cellular component organization or biogenesis (GO:0071840);; molecular function: catalytic activity (GO:0003824);; molecular function: binding (GO:0005488);; cellular component: cell (GO:0005623);; cellular component:…
ENSG00000070729	CNGB1	1.01351	241	1.89514	352	0.855223	200	0.668919	166	0.335548	95	0.632495	124	0.0031	-0.629061	down	[T]	Signal transduction mechanisms	Cellular Component: Golgi membrane (GO:0000139);; Cellular Component: photoreceptor outer segment (GO:0001750);; Molecular Function: intracellular cAMP activated cation channel activity (GO:0005222);; Molecular Function: intracellular cGMP activated cation channel activity (GO:0005223);; Molecular Function: voltage-gated potassium channel activity (GO:0005249);; Molecular Function: protein bindin…	K04952|0|hsa:1258|K04952 cyclic nucleotide gated channel beta 1 | (RefSeq) CNGB1, CNCG2, CNCG3L, CNCG4, CNG4, CNGB1B, GAR1, GARP, GARP2, RCNC2, RCNCb, RCNCbeta, RP45; cyclic nucleotide gated channel beta 1	cGMP-PKG signaling pathway (ko04022);; cAMP signaling pathway (ko04024);; Olfactory transduction (ko04740);; Phototransduction (ko04744)	[PT]	Inorganic ion transport and metabolism;; Signal transduction mechanisms	Cyclic nucleotide-binding domain	Cyclic nucleotide-gated cation channel beta-1 OS=Homo sapiens OX=9606 GN=CNGB1 PE=1 SV=2	U	Intracellular trafficking, secretion, and vesicular transport	cyclic nucleotide-gated cation channel beta-1 isoform a [Homo sapiens]	cellular component: cell (GO:0005623);; cellular component: membrane (GO:0016020);; cellular component: organelle (GO:0043226);; cellular component: organelle part (GO:0044422);; cellular component: cell part (GO:0044464);; molecular function: transporter activity (GO:0005215);; molecular function: molecular transducer activity (GO:0060089);; biological process: localization (GO:0051179);; biolog…
ENSG00000258659	TRIM34	2.21923	241	2.08264	247	1.97351	228	1.10163	124	1.28133	149	1.3161	127	0.0002	-0.629932	down	--	--	--	K11999|0|hsa:445372|K11999 tripartite motif-containing protein 6/22/34 | (RefSeq) TRIM6-TRIM34, IFP1, RNF21, TRIM34; TRIM6-TRIM34 readthrough	--	[O]	Posttranslational modification, protein turnover, chaperones	zinc finger of C3HC4-type, RING;; RING-type zinc-finger;; SPRY domain;; Zinc finger, C3HC4 type (RING finger);; B-box zinc finger;; Zinc finger, C3HC4 type (RING finger)	Tripartite motif-containing protein 34 OS=Homo sapiens OX=9606 GN=TRIM34 PE=1 SV=2	S	Function unknown	tripartite motif-containing 6 and tripartite motif-containing 34 [Homo sapiens]	--
ENSG00000156398	SFXN2	1.49541	728	0.773521	368	1.4726	390	0.555491	282	0.646211	201	0.526769	236	0.0033	-0.632282	down	--	--	--	--	--	[R]	General function prediction only	Tricarboxylate carrier	Sideroflexin-2 OS=Homo sapiens OX=9606 GN=SFXN2 PE=1 SV=2	U	Intracellular trafficking, secretion, and vesicular transport	sideroflexin-2 isoform X1 [Aotus nancymaae]	--
ENSG00000112414	ADGRG6	47.7536	14718	51.9909	17197	45.9614	14482	33.6449	10537	28.7152	9142	29.7906	8247	0	-0.632675	down	--	--	Molecular Function: G-protein coupled receptor activity (GO:0004930);; Molecular Function: collagen binding (GO:0005518);; Cellular Component: intracellular (GO:0005622);; Cellular Component: plasma membrane (GO:0005886);; Biological Process: cell surface receptor signaling pathway (GO:0007166);; Biological Process: G-protein coupled receptor signaling pathway (GO:0007186);; Cellular Component: i…	K08463|0|hsa:57211|K08463 G protein-coupled receptor 126 | (RefSeq) ADGRG6, APG1, DREG, GPR126, LCCS9, PR126, PS1TP2, VIGR; adhesion G protein-coupled receptor G6	--	[T]	Signal transduction mechanisms	7 transmembrane receptor (Secretin family);; CUB domain;; GPCR proteolysis site, GPS, motif;; Pentaxin family	Adhesion G-protein coupled receptor G6 OS=Homo sapiens OX=9606 GN=ADGRG6 PE=1 SV=3	S	Function unknown	RecName: Full=Adhesion G-protein coupled receptor G6; AltName: Full=Developmentally regulated G-protein-coupled receptor; AltName: Full=G-protein coupled receptor 126; AltName: Full=Vascular inducible G protein-coupled receptor; Contains: RecName: Full=ADGRG6 N-terminal fragment; Short=ADGRG6-NTF; Contains: RecName: Full=ADGRG6 C-terminal fragment; Short=ADGRG6-CTF; Flags: Precursor	molecular function: signal transducer activity (GO:0004871);; molecular function: molecular transducer activity (GO:0060089);; biological process: cellular process (GO:0009987);; biological process: signaling (GO:0023052);; biological process: single-organism process (GO:0044699);; biological process: response to stimulus (GO:0050896);; biological process: biological regulation (GO:0065007);; mol…
ENSG00000178568	ERBB4	0.141077	81	0.139495	87	0.16406	100	0.059194	35	0.091378	56	0.055878	29	0.0042	-0.634587	down	[T]	Signal transduction mechanisms	Biological Process: neural crest cell migration (GO:0001755);; Molecular Function: transmembrane receptor protein tyrosine kinase activity (GO:0004714);; Molecular Function: signal transducer, downstream of receptor, with protein tyrosine kinase activity (GO:0004716);; Molecular Function: Ras guanyl-nucleotide exchange factor activity (GO:0005088);; Molecular Function: epidermal growth factor rec…	K05085|0|hsa:2066|K05085 receptor tyrosine-protein kinase erbB-4 [EC:2.7.10.1] | (RefSeq) ERBB4, ALS19, HER4, p180erbB4; erb-b2 receptor tyrosine kinase 4	ErbB signaling pathway (ko04012);; Calcium signaling pathway (ko04020);; Endocytosis (ko04144);; Proteoglycans in cancer (ko05205)	[T]	Signal transduction mechanisms	Protein tyrosine kinase;; Receptor L domain;; Growth factor receptor domain IV;; Protein kinase domain;; Furin-like cysteine rich region	Receptor tyrosine-protein kinase erbB-4 OS=Homo sapiens OX=9606 GN=ERBB4 PE=1 SV=1	T	Signal transduction mechanisms	PREDICTED: receptor tyrosine-protein kinase erbB-4 isoform X1 [Pan paniscus]	biological process: cellular process (GO:0009987);; biological process: locomotion (GO:0040011);; biological process: single-organism process (GO:0044699);; biological process: localization (GO:0051179);; molecular function: catalytic activity (GO:0003824);; molecular function: signal transducer activity (GO:0004871);; molecular function: molecular transducer activity (GO:0060089);; biological pr…
ENSG00000092969	TGFB2	10.7998	2468	11.1607	2749	9.41508	2251	6.86558	1623	6.47426	1591	6.21006	1257	0	-0.636018	down	--	--	--	K13376|0|rro:104662252|K13376 transforming growth factor beta-2 | (RefSeq) TGFB2; transforming growth factor beta 2	MAPK signaling pathway (ko04010);; Cytokine-cytokine receptor interaction (ko04060);; FoxO signaling pathway (ko04068);; Cell cycle (ko04110);; Endocytosis (ko04144);; TGF-beta signaling pathway (ko04350);; Osteoclast differentiation (ko04380);; Hippo signaling pathway (ko04390);; AGE-RAGE signaling pathway in diabetic complications (ko04933);; Leishmaniasis (ko05140);; Chagas disease (American t…	[T]	Signal transduction mechanisms	TGF-beta propeptide;; Transforming growth factor beta like domain	Transforming growth factor beta-2 OS=Homo sapiens OX=9606 GN=TGFB2 PE=1 SV=1	O	Posttranslational modification, protein turnover, chaperones	PREDICTED: transforming growth factor beta-2 isoform X1 [Gorilla gorilla gorilla]	--
Homo_sapiens_newGene_4697	--	1.00032	545	1.42671	848	1.19073	691	0.836897	472	0.719429	418	0.489914	237	0.0008	-0.63674	down	[X]	Mobilome: prophages, transposons	Biological Process: DNA strand renaturation (GO:0000733);; Molecular Function: DNA binding (GO:0003677);; Molecular Function: RNA-directed DNA polymerase activity (GO:0003964);; Molecular Function: copper ion binding (GO:0005507);; Molecular Function: protein binding (GO:0005515);; Molecular Function: ATP binding (GO:0005524);; Cellular Component: nucleolus (GO:0005730);; Cellular Component: mito…	--	--	--	--	Endonuclease/Exonuclease/phosphatase family;; Reverse transcriptase (RNA-dependent DNA polymerase);; Protein of unknown function (DUF1725);; L1 transposable element dsRBD-like domain;; L1 transposable element RBD-like domain;; L1 transposable element RBD-like domain;; L1 transposable element trimerization domain	LINE-1 retrotransposable element ORF2 protein OS=Homo sapiens OX=9606 PE=1 SV=1	S	Function unknown	putative p150 [Homo sapiens]	biological process: metabolic process (GO:0008152);; biological process: cellular process (GO:0009987);; biological process: cellular component organization or biogenesis (GO:0071840);; molecular function: binding (GO:0005488);; molecular function: catalytic activity (GO:0003824);; cellular component: cell (GO:0005623);; cellular component: organelle (GO:0043226);; cellular component: organelle p…
ENSG00000138381	ASNSD1	14.5143	1522	12.9557	1335	9.98601	971	8.96529	780	8.8269	652	9.76435	698	0.0002	-0.636935	down	[E]	Amino acid transport and metabolism	Molecular Function: asparagine synthase (glutamine-hydrolyzing) activity (GO:0004066);; Cellular Component: cytosol (GO:0005829);; Biological Process: asparagine biosynthetic process (GO:0006529);; Biological Process: glutamine metabolic process (GO:0006541);; Molecular Function: protein homodimerization activity (GO:0042803);;	--	--	[E]	Amino acid transport and metabolism	Asparagine synthase;; Glutamine amidotransferase domain	Asparagine synthetase domain-containing protein 1 OS=Homo sapiens OX=9606 GN=ASNSD1 PE=2 SV=2	E	Amino acid transport and metabolism	unnamed protein product [Homo sapiens]	molecular function: catalytic activity (GO:0003824);; cellular component: cell (GO:0005623);; cellular component: cell part (GO:0044464);; biological process: metabolic process (GO:0008152);; biological process: cellular process (GO:0009987);; biological process: single-organism process (GO:0044699);; molecular function: binding (GO:0005488)
ENSG00000079335	CDC14A	3.6309	611	3.98793	654	4.7948	634	3.07089	437	1.44089	288	2.45491	339	0.0001	-0.63764	down	[T]	Signal transduction mechanisms	--	K06639|0|hsa:8556|K06639 cell division cycle 14 [EC:3.1.3.16 3.1.3.48] | (RefSeq) CDC14A, DFNB105, cdc14, hCDC14; cell division cycle 14A	Cell cycle (ko04110)	[V]	Defense mechanisms	Dual specificity protein phosphatase, N-terminal half;; Dual specificity phosphatase, catalytic domain;; Protein-tyrosine phosphatase	Dual specificity protein phosphatase CDC14A OS=Homo sapiens OX=9606 GN=CDC14A PE=1 SV=1	T	Signal transduction mechanisms	dual specificity protein phosphatase CDC14A isoform 1 [Homo sapiens]	--
ENSG00000248483	POU5F2	0.081447	33	0.097857	43	0.086884	37	0.022356	10	0.033424	15	0.011511	5	0.003	-0.638504	down	--	--	Molecular Function: DNA binding (GO:0003677);; Molecular Function: transcription factor activity, sequence-specific DNA binding (GO:0003700);; Cellular Component: nucleus (GO:0005634);; Biological Process: regulation of transcription, DNA-templated (GO:0006355);;	--	--	[K]	Transcription	Pou domain - N-terminal to homeobox domain;; Homeobox domain	POU domain, class 5, transcription factor 2 OS=Homo sapiens OX=9606 GN=POU5F2 PE=2 SV=1	K	Transcription	POU domain, class 5, transcription factor 2 [Homo sapiens]	molecular function: binding (GO:0005488);; molecular function: nucleic acid binding transcription factor activity (GO:0001071);; biological process: biological regulation (GO:0065007);; cellular component: cell (GO:0005623);; cellular component: organelle (GO:0043226);; cellular component: cell part (GO:0044464)
ENSG00000163017	ACTG2	3.08921	201	2.32776	166	2.37341	177	1.6181	119	1.26643	95	0.963916	54	0.0027	-0.638663	down	[Z]	Cytoskeleton	--	K12315|0|cge:100768744|K12315 actin, gamma-enteric smooth muscle | (RefSeq) Actg2; actin, gamma 2, smooth muscle, enteric	Vascular smooth muscle contraction (ko04270)	[Z]	Cytoskeleton	Actin	Actin, gamma-enteric smooth muscle OS=Homo sapiens OX=9606 GN=ACTG2 PE=1 SV=1	Z	Cytoskeleton	PREDICTED: actin, gamma-enteric smooth muscle isoform X2 [Saimiri boliviensis boliviensis]	--
ENSG00000000971	CFH	8.2086	996	9.6677	1291	10.4661	1251	5.8771	668	5.56812	858	4.13612	495	0	-0.641429	down	--	--	Biological Process: complement activation, alternative pathway (GO:0006957);; Molecular Function: heparin binding (GO:0008201);; Biological Process: regulation of complement activation (GO:0030449);; Molecular Function: heparan sulfate proteoglycan binding (GO:0043395);; Cellular Component: extracellular exosome (GO:0070062);; Cellular Component: blood microparticle (GO:0072562);;	K04004|0|hsa:3075|K04004 complement factor H | (RefSeq) CFH, AHUS1, AMBP1, ARMD4, ARMS1, CFHL3, FH, FHL1, HF, HF1, HF2, HUS; complement factor H	Complement and coagulation cascades (ko04610);; Staphylococcus aureus infection (ko05150)	--	--	Sushi repeat (SCR repeat)	Complement factor H OS=Homo sapiens OX=9606 GN=CFH PE=1 SV=4	S	Function unknown	complement factor H isoform a precursor [Homo sapiens]	biological process: immune system process (GO:0002376);; biological process: metabolic process (GO:0008152);; biological process: response to stimulus (GO:0050896);; biological process: biological regulation (GO:0065007);; molecular function: binding (GO:0005488);; cellular component: extracellular region (GO:0005576);; cellular component: organelle (GO:0043226);; cellular component: extracellula…
ENSG00000020577	SAMD4A	7.50176	2265	8.78211	2932	8.22259	2651	3.37358	1073	2.547	835	7.34428	1851	0.0021	-0.642529	down	--	--	--	--	--	[JT]	Translation, ribosomal structure and biogenesis;; Signal transduction mechanisms	SAM domain (Sterile alpha motif)	Protein Smaug homolog 1 OS=Homo sapiens OX=9606 GN=SAMD4A PE=1 SV=3	S	Function unknown	protein Smaug homolog 1 isoform 1 [Homo sapiens]	--
ENSG00000107099	DOCK8	1.1081	137	1.16546	135	0.511573	72	0.123464	37	0.490513	63	0.055467	18	0.0039	-0.642813	down	--	--	--	--	--	[T]	Signal transduction mechanisms	Dock homology region 2;; C2 domain in Dock180 and Zizimin proteins;; Domain of unknown function (DUF3398)	Dedicator of cytokinesis protein 8 OS=Homo sapiens OX=9606 GN=DOCK8 PE=1 SV=3	S	Function unknown	dedicator of cytokinesis protein 8 isoform 1 [Homo sapiens]	--
ENSG00000168300	PCMTD1	15.1858	2146	19.9393	2353	18.9284	2249	8.71321	1283	11.7376	1666	9.44325	992	0	-0.642927	down	[O]	Posttranslational modification, protein turnover, chaperones	--	--	--	[O]	Posttranslational modification, protein turnover, chaperones	Protein-L-isoaspartate(D-aspartate) O-methyltransferase (PCMT);; SOCS box	Protein-L-isoaspartate O-methyltransferase domain-containing protein 1 OS=Homo sapiens OX=9606 GN=PCMTD1 PE=1 SV=2	O	Posttranslational modification, protein turnover, chaperones	PREDICTED: protein-L-isoaspartate O-methyltransferase domain-containing protein 1 [Propithecus coquereli]	--
ENSG00000075223	SEMA3C	8.10059	1876	7.87586	2046	7.63535	1958	5.5373	1299	5.84666	1297	4.25558	898	0	-0.642932	down	--	--	--	K06840|0|nle:100602982|K06840 semaphorin 3 | (RefSeq) SEMA3C; semaphorin 3C	Axon guidance (ko04360)	[T]	Signal transduction mechanisms	Sema domain;; Immunoglobulin I-set domain	Semaphorin-3C OS=Homo sapiens OX=9606 GN=SEMA3C PE=2 SV=2	S	Function unknown	semaphorin-3C isoform 1 [Homo sapiens]	--
ENSG00000213096	ZNF254	6.9495	1509	8.1749	1572	6.85049	1522	6.29341	1064	4.73149	878	4.27259	780	0	-0.643683	down	[R]	General function prediction only	Biological Process: negative regulation of transcription from RNA polymerase II promoter (GO:0000122);; Molecular Function: DNA binding (GO:0003677);; Molecular Function: transcription factor activity, sequence-specific DNA binding (GO:0003700);; Cellular Component: nucleus (GO:0005634);; Molecular Function: metal ion binding (GO:0046872);;	K09228|0|hsa:9534|K09228 KRAB domain-containing zinc finger protein | (RefSeq) ZNF254, BMZF-5, HD-ZNF1, ZNF539, ZNF91L; zinc finger protein 254	--	[R]	General function prediction only	Zinc-finger double domain;; Zinc finger, C2H2 type;; C2H2-type zinc finger;; XPA protein N-terminal;; Zinc-finger double-stranded RNA-binding;; Probable zinc-ribbon domain;; zinc-finger C2H2-type;; C2H2-type zinc finger;; Zinc ribbon domain	Zinc finger protein 254 OS=Homo sapiens OX=9606 GN=ZNF254 PE=2 SV=3	S	Function unknown	zinc finger protein 254 isoform b [Homo sapiens]	biological process: biological regulation (GO:0065007);; molecular function: binding (GO:0005488);; molecular function: nucleic acid binding transcription factor activity (GO:0001071);; cellular component: cell (GO:0005623);; cellular component: organelle (GO:0043226);; cellular component: cell part (GO:0044464)
ENSG00000142408	CACNG8	0.146186	60	0.110073	50	0.14458	64	0.030788	14	0.067798	30	0.04603	17	0.004	-0.643929	down	--	--	--	K04873|8.70162e-165|hsa:59283|K04873 voltage-dependent calcium channel gamma-8 | (RefSeq) CACNG8; calcium voltage-gated channel auxiliary subunit gamma 8	MAPK signaling pathway (ko04010);; Cardiac muscle contraction (ko04260);; Adrenergic signaling in cardiomyocytes (ko04261);; Oxytocin signaling pathway (ko04921);; Hypertrophic cardiomyopathy (HCM) (ko05410);; Arrhythmogenic right ventricular cardiomyopathy (ARVC) (ko05412);; Dilated cardiomyopathy (ko05414)	--	--	PMP-22/EMP/MP20/Claudin family;; PMP-22/EMP/MP20/Claudin tight junction	Voltage-dependent calcium channel gamma-8 subunit OS=Homo sapiens OX=9606 GN=CACNG8 PE=2 SV=3	U	Intracellular trafficking, secretion, and vesicular transport	voltage-dependent calcium channel gamma-8 subunit [Homo sapiens]	--
ENSG00000281039	AC005154.5	1.76751	493	1.95448	815	1.35941	402	1.14367	325	0.779179	206	1.00577	295	0.0021	-0.644752	down	[P]	Inorganic ion transport and metabolism	Biological Process: release of cytochrome c from mitochondria (GO:0001836);; Molecular Function: gamma-glutamylcyclotransferase activity (GO:0003839);; Cellular Component: cytosol (GO:0005829);; Biological Process: glutathione biosynthetic process (GO:0006750);; Molecular Function: protein homodimerization activity (GO:0042803);; Cellular Component: extracellular exosome (GO:0070062);;	K00682|1.27184e-98|pps:100984104|K00682 gamma-glutamylcyclotransferase [EC:2.3.2.4] | (RefSeq) GGCT; gamma-glutamylcyclotransferase	Glutathione metabolism (ko00480)	[S]	Function unknown	AIG2-like family	Gamma-glutamylcyclotransferase OS=Homo sapiens OX=9606 GN=GGCT PE=1 SV=1	S	Function unknown	chromosome 7 open reading frame 24, isoform CRA_b [Homo sapiens]	biological process: cellular process (GO:0009987);; biological process: single-organism process (GO:0044699);; biological process: cellular component organization or biogenesis (GO:0071840);; molecular function: catalytic activity (GO:0003824);; cellular component: cell (GO:0005623);; cellular component: cell part (GO:0044464);; biological process: metabolic process (GO:0008152);; molecular funct…
ENSG00000130638	ATXN10	19.0824	2979	19.6692	3319	19.0693	3169	11.9009	1924	12.8806	2088	19.8866	1672	0	-0.646112	down	--	--	Cellular Component: extracellular space (GO:0005615);; Cellular Component: cytosol (GO:0005829);; Cellular Component: plasma membrane (GO:0005886);; Molecular Function: enzyme binding (GO:0019899);; Cellular Component: dendrite (GO:0030425);; Biological Process: neuron projection development (GO:0031175);; Molecular Function: identical protein binding (GO:0042802);; Cellular Component: neuronal c…	K19323|0|hsa:25814|K19323 ataxin-10 | (RefSeq) ATXN10, E46L, HUMEEP, SCA10; ataxin 10	--	[S]	Function unknown	Spinocerebellar ataxia type 10 protein domain	Ataxin-10 OS=Homo sapiens OX=9606 GN=ATXN10 PE=1 SV=1	S	Function unknown	ataxin-10 isoform 1 [Homo sapiens]	cellular component: extracellular region (GO:0005576);; cellular component: extracellular region part (GO:0044421);; cellular component: cell (GO:0005623);; cellular component: cell part (GO:0044464);; cellular component: membrane (GO:0016020);; molecular function: binding (GO:0005488);; biological process: cellular process (GO:0009987);; biological process: single-organism process (GO:0044699);;…
ENSG00000196074	SYCP2	1.65723	246	1.32193	317	2.439	323	0.649774	172	1.01246	191	0.803163	123	0.0003	-0.647221	down	--	--	Cellular Component: lateral element (GO:0000800);; Molecular Function: DNA binding (GO:0003677);; Biological Process: synaptonemal complex assembly (GO:0007130);; Biological Process: male meiotic nuclear division (GO:0007140);; Biological Process: female meiotic nuclear division (GO:0007143);; Biological Process: fertilization (GO:0009566);; Biological Process: negative regulation of apoptotic pr…	K19529|0|hsa:10388|K19529 synaptonemal complex protein 2 | (RefSeq) SYCP2, SCP-2, SCP2; synaptonemal complex protein 2	--	--	--	--	Synaptonemal complex protein 2 OS=Homo sapiens OX=9606 GN=SYCP2 PE=2 SV=2	S	Function unknown	synaptonemal complex protein 2 [Homo sapiens]	cellular component: cell (GO:0005623);; cellular component: membrane-enclosed lumen (GO:0031974);; cellular component: organelle (GO:0043226);; cellular component: organelle part (GO:0044422);; cellular component: cell part (GO:0044464);; molecular function: binding (GO:0005488);; biological process: reproduction (GO:0000003);; biological process: cellular process (GO:0009987);; biological proces…
ENSG00000130813	C19orf66	11.689	1022	10.6742	986	15.994	1399	8.55669	778	6.54753	579	7.14566	539	0.0001	-0.648306	down	--	--	Molecular Function: RNA binding (GO:0003723);; Molecular Function: protein binding (GO:0005515);; Cellular Component: nucleus (GO:0005634);; Cellular Component: cytoplasm (GO:0005737);; Biological Process: response to type I interferon (GO:0034340);; Biological Process: response to interferon-gamma (GO:0034341);; Biological Process: response to type III interferon (GO:0034342);; Biological Proces…	--	--	--	--	Uncharacterised protein UPF0515	Repressor of yield of DENV protein OS=Homo sapiens OX=9606 GN=RYDEN PE=1 SV=2	S	Function unknown	PREDICTED: repressor of yield of DENV protein isoform X1 [Homo sapiens]	molecular function: binding (GO:0005488);; cellular component: cell (GO:0005623);; cellular component: organelle (GO:0043226);; cellular component: cell part (GO:0044464);; biological process: response to stimulus (GO:0050896);; biological process: biological regulation (GO:0065007);; biological process: immune system process (GO:0002376);; biological process: multi-organism process (GO:0051704)
ENSG00000106034	CPED1	1.92645	304	2.77716	381	2.36201	365	2.19107	223	1.56337	215	1.28398	150	0.0001	-0.649859	down	--	--	--	--	--	--	--	Cadherin-like beta sandwich domain	Cadherin-like and PC-esterase domain-containing protein 1 OS=Homo sapiens OX=9606 GN=CPED1 PE=2 SV=1	S	Function unknown	cadherin-like and PC-esterase domain-containing protein 1 isoform 1 precursor [Homo sapiens]	--
Homo_sapiens_newGene_35733	--	0.542348	91	0.710339	130	0.662312	118	0.335445	58	0.364883	65	0.199898	30	0.0031	-0.64993	down	--	--	Molecular Function: aspartic-type endopeptidase activity (GO:0004190);; Biological Process: proteolysis (GO:0006508);;	--	--	[R]	General function prediction only	--	Embryonic stem cell-related gene protein OS=Homo sapiens OX=9606 GN=ESRG PE=2 SV=2	S	Function unknown	PREDICTED: endogenous retrovirus group K member 9 Pol protein-like [Macaca nemestrina]	molecular function: catalytic activity (GO:0003824);; biological process: metabolic process (GO:0008152)
Homo_sapiens_newGene_37396	--	0.569587	106	0.363215	74	0.471404	93	0.277817	54	0.131654	27	0.151785	25	0.0037	-0.650607	down	--	--	--	--	--	--	--	--	Putative uncharacterized protein encoded by LINC00269 OS=Homo sapiens OX=9606 GN=LINC00269 PE=5 SV=1	--	--	hypothetical protein EGM_04788, partial [Macaca fascicularis]	--
Homo_sapiens_newGene_17942	--	1.21751	285	1.47731	430	1.32796	455	0.472584	176	0.722148	277	0.338022	108	0.0023	-0.652488	down	--	--	--	--	--	[BD]	Chromatin structure and dynamics;; Cell cycle control, cell division, chromosome partitioning	DDE superfamily endonuclease	Tigger transposable element-derived protein 1 OS=Homo sapiens OX=9606 GN=TIGD1 PE=1 SV=1	S	Function unknown	putative transposase [Homo sapiens]	--
Homo_sapiens_newGene_1942	--	0.243375	63	0.222813	63	0.37215	102	0.089468	24	0.14287	40	0.096782	22	0.0036	-0.652868	down	--	--	--	--	--	--	--	--	--	--	--	--	--
ENSG00000026297	RNASET2	15.1079	888	13.433	864	13.7475	873	9.38804	604	5.94808	370	8.45167	462	0.0001	-0.654436	down	--	--	--	K01166|5.66384e-114|ggo:101136020|K01166 ribonuclease T2 [EC:3.1.27.1] | (RefSeq) RNASET2; ribonuclease T2	--	[A]	RNA processing and modification	Ribonuclease T2 family;; Ribonuclease T2 family	Ribonuclease T2 OS=Homo sapiens OX=9606 GN=RNASET2 PE=1 SV=2	S	Function unknown	PREDICTED: ribonuclease T2 isoform X2 [Gorilla gorilla gorilla]	--
ENSG00000154734	ADAMTS1	12.9361	3102	13.6332	3442	11.507	2969	7.87247	1978	7.68144	1992	8.04891	1688	0	-0.655259	down	--	--	--	K08617|0|hsa:9510|K08617 a disintegrin and metalloproteinase with thrombospondin motifs 1 [EC:3.4.24.-] | (RefSeq) ADAMTS1, C3-C5, METH1; ADAM metallopeptidase with thrombospondin type 1 motif 1	--	[O]	Posttranslational modification, protein turnover, chaperones	ADAM-TS Spacer 1;; Reprolysin family propeptide;; Reprolysin (M12B) family zinc metalloprotease;; Thrombospondin type 1 domain;; Metallo-peptidase family M12;; Metallo-peptidase family M12B Reprolysin-like;; Metallo-peptidase family M12B Reprolysin-like	A disintegrin and metalloproteinase with thrombospondin motifs 1 OS=Homo sapiens OX=9606 GN=ADAMTS1 PE=1 SV=4	S	Function unknown	A disintegrin and metalloproteinase with thrombospondin motifs 1 preproprotein [Homo sapiens]	--
Homo_sapiens_newGene_9837	--	0.697104	128	0.645889	130	0.721661	141	0.415258	79	0.287874	57	0.383785	63	0.0013	-0.655576	down	--	--	Molecular Function: protein binding (GO:0005515);; Cellular Component: nucleolus (GO:0005730);; Cellular Component: lysosomal membrane (GO:0005765);; Cellular Component: cytosol (GO:0005829);; Cellular Component: plasma membrane (GO:0005886);; Biological Process: chemical synaptic transmission (GO:0007268);; Biological Process: axo-dendritic transport (GO:0008088);; Cellular Component: integral c…	--	--	--	--	--	Putative uncharacterized protein encoded by LINC00269 OS=Homo sapiens OX=9606 GN=LINC00269 PE=5 SV=1	DZ	Cell cycle control, cell division, chromosome partitioning;; Cytoskeleton	uncharacterized protein LOC111555731 [Piliocolobus tephrosceles]	molecular function: binding (GO:0005488);; cellular component: cell (GO:0005623);; cellular component: organelle (GO:0043226);; cellular component: organelle part (GO:0044422);; cellular component: cell part (GO:0044464);; cellular component: membrane (GO:0016020);; biological process: cellular process (GO:0009987);; biological process: signaling (GO:0023052);; biological process: single-organism…
ENSG00000142871	CYR61	223.852	24052	225.601	26434	233.291	26674	133.708	14873	150.525	17251	143.596	13666	0	-0.659808	down	--	--	--	K06829|0|hsa:3491|K06829 cysteine rich protein 61 | (RefSeq) CYR61, CCN1, GIG1, IGFBP10; cysteine rich angiogenic inducer 61	--	--	--	Cystine-knot domain;; Insulin-like growth factor binding protein;; von Willebrand factor type C domain	Protein CYR61 OS=Homo sapiens OX=9606 GN=CYR61 PE=1 SV=1	O	Posttranslational modification, protein turnover, chaperones	protein CYR61 precursor [Homo sapiens]	--
ENSG00000215182	MUC5AC	0.171585	141	0.252102	226	0.684301	261	0.135039	115	0.132292	116	0.088215	64	0.0021	-0.660989	down	--	--	Molecular Function: nucleotide binding (GO:0000166);; Cellular Component: extracellular space (GO:0005615);; Cellular Component: Golgi lumen (GO:0005796);; Biological Process: O-glycan processing (GO:0016266);; Molecular Function: extracellular matrix constituent, lubricant activity (GO:0030197);; Biological Process: maintenance of lens transparency (GO:0036438);; Biological Process: phosphatidyl…	K21125|0|hsa:4586|K21125 mucin-5AC | (RefSeq) MUC5AC, MUC5, TBM, leB, mucin; mucin 5AC, oligomeric mucus/gel-forming	--	[WV]	Extracellular structures;; Defense mechanisms	Mucin-2 protein WxxW repeating region;; von Willebrand factor type D domain;; C8 domain;; Trypsin Inhibitor like cysteine rich domain;; von Willebrand factor type C domain;; Uncharacterized protein conserved in bacteria (DUF2345)	Mucin-5AC OS=Homo sapiens OX=9606 GN=MUC5AC PE=1 SV=4	S	Function unknown	mucin-5AC precursor [Homo sapiens]	molecular function: binding (GO:0005488);; cellular component: extracellular region (GO:0005576);; cellular component: extracellular region part (GO:0044421);; cellular component: cell (GO:0005623);; cellular component: membrane-enclosed lumen (GO:0031974);; cellular component: organelle (GO:0043226);; cellular component: organelle part (GO:0044422);; cellular component: cell part (GO:0044464);; …
ENSG00000185532	PRKG1	0.379082	77	0.290639	75	0.901257	109	0.108748	37	0.335584	46	0.221591	30	0.0027	-0.662986	down	[T]	Signal transduction mechanisms	Biological Process: neuron migration (GO:0001764);; Molecular Function: cGMP-dependent protein kinase activity (GO:0004692);; Molecular Function: calcium channel regulator activity (GO:0005246);; Molecular Function: protein binding (GO:0005515);; Molecular Function: ATP binding (GO:0005524);; Cellular Component: Golgi apparatus (GO:0005794);; Cellular Component: cytosol (GO:0005829);; Cellular Co…	K07376|0|ptr:744467|K07376 cGMP-dependent protein kinase 1 [EC:2.7.11.12] | (RefSeq) PRKG1; protein kinase, cGMP-dependent, type I	cGMP-PKG signaling pathway (ko04022);; Vascular smooth muscle contraction (ko04270);; Gap junction (ko04540);; Platelet activation (ko04611);; Circadian entrainment (ko04713);; Long-term depression (ko04730);; Olfactory transduction (ko04740);; Regulation of lipolysis in adipocytes (ko04923);; Salivary secretion (ko04970)	[T]	Signal transduction mechanisms	Protein kinase domain;; Cyclic nucleotide-binding domain;; Protein tyrosine kinase;; Coiled-coil N-terminus of cGMP-dependent protein kinase	cGMP-dependent protein kinase 1 OS=Homo sapiens OX=9606 GN=PRKG1 PE=1 SV=3	T	Signal transduction mechanisms	cGMP-dependent protein kinase 1 isoform 1 [Homo sapiens]	biological process: cellular process (GO:0009987);; biological process: locomotion (GO:0040011);; biological process: single-organism process (GO:0044699);; biological process: localization (GO:0051179);; molecular function: catalytic activity (GO:0003824);; biological process: metabolic process (GO:0008152);; molecular function: molecular function regulator (GO:0098772);; biological process: bio…
ENSG00000134321	RSAD2	0.786278	100	0.725754	131	0.497119	88	0.21784	35	0.160063	29	0.37844	56	0.0031	-0.663651	down	[F]	Nucleotide transport and metabolism	Molecular Function: catalytic activity (GO:0003824);; Cellular Component: mitochondrial outer membrane (GO:0005741);; Cellular Component: mitochondrial inner membrane (GO:0005743);; Cellular Component: endoplasmic reticulum membrane (GO:0005789);; Cellular Component: Golgi apparatus (GO:0005794);; Cellular Component: lipid droplet (GO:0005811);; Biological Process: positive regulation of toll-lik…	K15045|0|hsa:91543|K15045 radical S-adenosyl methionine domain-containing protein 2 | (RefSeq) RSAD2, 2510004L01Rik, cig33, cig5, vig1; radical S-adenosyl methionine domain containing 2	Influenza A (ko05164)	--	--	Radical SAM superfamily;; 4Fe-4S single cluster domain;; 4Fe-4S single cluster domain	Radical S-adenosyl methionine domain-containing protein 2 OS=Homo sapiens OX=9606 GN=RSAD2 PE=1 SV=1	O	Posttranslational modification, protein turnover, chaperones	radical S-adenosyl methionine domain-containing protein 2 [Homo sapiens]	molecular function: catalytic activity (GO:0003824);; cellular component: cell (GO:0005623);; cellular component: membrane (GO:0016020);; cellular component: organelle (GO:0043226);; cellular component: organelle part (GO:0044422);; cellular component: cell part (GO:0044464);; cellular component: membrane part (GO:0044425);; biological process: biological regulation (GO:0065007);; biological proc…
ENSG00000134463	ECHDC3	7.11345	643	5.69679	659	8.57712	778	3.58173	398	4.43795	387	4.66073	389	0	-0.664525	down	[I]	Lipid transport and metabolism	Molecular Function: catalytic activity (GO:0003824);; Cellular Component: mitochondrion (GO:0005739);; Biological Process: metabolic process (GO:0008152);;	--	--	[I]	Lipid transport and metabolism	Enoyl-CoA hydratase/isomerase;; Enoyl-CoA hydratase/isomerase	Enoyl-CoA hydratase domain-containing protein 3, mitochondrial OS=Homo sapiens OX=9606 GN=ECHDC3 PE=1 SV=2	S	Function unknown	PREDICTED: enoyl-CoA hydratase domain-containing protein 3, mitochondrial [Gorilla gorilla gorilla]	molecular function: catalytic activity (GO:0003824);; cellular component: cell (GO:0005623);; cellular component: organelle (GO:0043226);; cellular component: cell part (GO:0044464);; biological process: metabolic process (GO:0008152)
ENSG00000010818	HIVEP2	5.61022	2627	5.55353	2840	5.88584	2917	3.4242	1643	3.55335	1779	3.66933	1519	0	-0.665151	down	--	--	--	K09239|0|hsa:3097|K09239 human immunodeficiency virus type I enhancer-binding protein | (RefSeq) HIVEP2, HIV-EP2, MBP-2, MIBP1, MRD43, SHN2, ZAS2, ZNF40B; human immunodeficiency virus type I enhancer binding protein 2	--	[R]	General function prediction only	Zinc finger, C2H2 type;; Zinc-finger double domain;; Zinc-finger double-stranded RNA-binding;; C2H2-type zinc finger	Transcription factor HIVEP2 OS=Homo sapiens OX=9606 GN=HIVEP2 PE=1 SV=2	S	Function unknown	MBP-2 (MHC Binding Protein-2) [Homo sapiens]	--
ENSG00000149177	PTPRJ	11.9744	3183	11.8218	4364	14.1613	3830	9.41374	2288	9.14428	2450	7.42805	1881	0	-0.665265	down	[T]	Signal transduction mechanisms	Cellular Component: immunological synapse (GO:0001772);; Molecular Function: protein tyrosine phosphatase activity (GO:0004725);; Molecular Function: platelet-derived growth factor receptor binding (GO:0005161);; Cellular Component: integral component of plasma membrane (GO:0005887);; Cellular Component: cell-cell junction (GO:0005911);; Molecular Function: beta-catenin binding (GO:0008013);; Bio…	K05698|0|ptr:451181|K05698 receptor-type tyrosine-protein phosphatase eta [EC:3.1.3.48] | (RefSeq) PTPRJ; protein tyrosine phosphatase, receptor type J	Adherens junction (ko04520)	[T]	Signal transduction mechanisms	Protein-tyrosine phosphatase;; Fibronectin type III domain;; Purple acid Phosphatase, N-terminal domain	Receptor-type tyrosine-protein phosphatase eta OS=Homo sapiens OX=9606 GN=PTPRJ PE=1 SV=3	T	Signal transduction mechanisms	receptor-type tyrosine-protein phosphatase eta isoform 1 precursor [Homo sapiens]	cellular component: cell (GO:0005623);; cellular component: membrane (GO:0016020);; cellular component: membrane part (GO:0044425);; cellular component: cell part (GO:0044464);; molecular function: catalytic activity (GO:0003824);; biological process: metabolic process (GO:0008152);; biological process: cellular process (GO:0009987);; molecular function: binding (GO:0005488);; cellular component:…
ENSG00000132640	BTBD3	40.7282	9105	46.1941	10899	17.7808	3921	17.5655	3756	13.365	3000	14.6104	2625	0.003	-0.665704	down	--	--	Cellular Component: nucleus (GO:0005634);; Cellular Component: cytosol (GO:0005829);; Biological Process: cerebral cortex development (GO:0021987);; Biological Process: dendrite morphogenesis (GO:0048813);;	K10478|0|myb:102259761|K10478 BTB/POZ domain-containing protein 3/6 | (RefSeq) BTBD3; BTB domain containing 3	--	[S]	Function unknown	PHR domain;; BTB/POZ domain;; BTB And C-terminal Kelch	BTB/POZ domain-containing protein 3 OS=Homo sapiens OX=9606 GN=BTBD3 PE=1 SV=1	S	Function unknown	PREDICTED: BTB/POZ domain-containing protein 3 isoform X2 [Pan troglodytes]	cellular component: cell (GO:0005623);; cellular component: organelle (GO:0043226);; cellular component: cell part (GO:0044464);; biological process: developmental process (GO:0032502);; biological process: single-organism process (GO:0044699);; biological process: cellular process (GO:0009987);; biological process: multicellular organismal process (GO:0032501);; biological process: cellular comp…
ENSG00000146592	CREB5	2.16343	493	1.81518	567	3.26254	585	1.21537	340	1.28993	359	1.48253	175	0.0004	-0.666288	down	--	--	Molecular Function: transcription factor activity, sequence-specific DNA binding (GO:0003700);; Molecular Function: protein binding (GO:0005515);; Cellular Component: nucleus (GO:0005634);; Biological Process: transcription from RNA polymerase II promoter (GO:0006366);; Molecular Function: sequence-specific DNA binding (GO:0043565);; Biological Process: positive regulation of transcription, DNA-t…	K09047|3.41216e-168|ecb:100054803|K09047 cyclic AMP-responsive element-binding protein 5 | (RefSeq) CREB5; cAMP responsive element binding protein 5	cGMP-PKG signaling pathway (ko04022);; cAMP signaling pathway (ko04024);; PI3K-Akt signaling pathway (ko04151);; AMPK signaling pathway (ko04152);; Longevity regulating pathway (ko04211);; Adrenergic signaling in cardiomyocytes (ko04261);; TNF signaling pathway (ko04668);; Cholinergic synapse (ko04725);; Dopaminergic synapse (ko04728);; Insulin secretion (ko04911);; Estrogen signaling pathway (ko…	[K]	Transcription	bZIP transcription factor;; Basic region leucine zipper;; bZIP Maf transcription factor	Cyclic AMP-responsive element-binding protein 5 OS=Homo sapiens OX=9606 GN=CREB5 PE=1 SV=3	K	Transcription	PREDICTED: cyclic AMP-responsive element-binding protein 5 [Nomascus leucogenys]	molecular function: nucleic acid binding transcription factor activity (GO:0001071);; biological process: biological regulation (GO:0065007);; molecular function: binding (GO:0005488);; cellular component: cell (GO:0005623);; cellular component: organelle (GO:0043226);; cellular component: cell part (GO:0044464);; biological process: metabolic process (GO:0008152);; biological process: cellular p…
Homo_sapiens_newGene_35344	--	0.829554	28	0.671938	26	0.943366	34	0.082795	4	0.107145	5	0.222125	7	0.0013	-0.667423	down	--	--	--	--	--	--	--	--	--	--	--	--	--
ENSG00000029153	ARNTL2	15.1708	4098	11.6014	2971	15.1075	4122	8.48147	1150	8.62027	2395	8.98333	2050	0.0009	-0.668412	down	[T]	Signal transduction mechanisms	--	K09099|0|hsa:56938|K09099 aryl hydrocarbon receptor nuclear translocator-like protein 2 | (RefSeq) ARNTL2, BMAL2, CLIF, MOP9, PASD9, bHLHe6; aryl hydrocarbon receptor nuclear translocator like 2	--	[K]	Transcription	PAS domain;; PAS fold;; PAS fold;; Helix-loop-helix DNA-binding domain;; PAS domain;; PAS fold	Aryl hydrocarbon receptor nuclear translocator-like protein 2 OS=Homo sapiens OX=9606 GN=ARNTL2 PE=1 SV=2	K	Transcription	cycle-like factor CLIF [Homo sapiens]	--
ENSG00000121690	DEPDC7	37.8855	4152	41.6478	5001	36.3228	4265	28.167	2522	26.6253	3180	25.478	2049	0	-0.66908	down	--	--	--	--	--	--	--	Domain found in Dishevelled, Egl-10, and Pleckstrin (DEP)	DEP domain-containing protein 7 OS=Homo sapiens OX=9606 GN=DEPDC7 PE=2 SV=1	S	Function unknown	DEP domain-containing protein 7 isoform X1 [Pongo abelii]	--
ENSG00000171223	JUNB	65.0711	5557	66.3662	6181	72.9875	6633	46.061	4072	41.6744	3796	38.0636	2879	0	-0.669095	down	--	--	--	K09028|9.09879e-167|pps:100982854|K09028 transcription factor jun-B | (RefSeq) JUNB; JunB proto-oncogene, AP-1 transcription factor subunit	Osteoclast differentiation (ko04380);; TNF signaling pathway (ko04668)	[K]	Transcription	Jun-like transcription factor;; bZIP transcription factor;; Basic region leucine zipper;; bZIP Maf transcription factor	Transcription factor jun-B OS=Homo sapiens OX=9606 GN=JUNB PE=1 SV=1	K	Transcription	Jun B proto-oncogene [Homo sapiens]	--
ENSG00000196352	CD55	233.074	24471	222.044	25633	186.846	22736	109.772	13589	158.283	17229	125.689	11560	0	-0.670517	down	--	--	--	K04006|0|hsa:1604|K04006 decay accelerating factor | (RefSeq) CD55, CR, CROM, DAF, TC; CD55 molecule (Cromer blood group)	Complement and coagulation cascades (ko04610);; Hematopoietic cell lineage (ko04640);; Viral myocarditis (ko05416)	--	--	Sushi repeat (SCR repeat)	Complement decay-accelerating factor OS=Homo sapiens OX=9606 GN=CD55 PE=1 SV=4	S	Function unknown	complement decay-accelerating factor isoform 7 precursor [Homo sapiens]	--
ENSG00000154511	DIPK1A	0.502308	62	0.442439	59	0.335114	44	0.127869	16	0.152052	21	0.182317	21	0.0027	-0.67363	down	--	--	--	--	--	--	--	Protein-kinase domain of FAM69;; N-term cysteine-rich ER, FAM69	Protein FAM69A OS=Homo sapiens OX=9606 GN=FAM69A PE=2 SV=1	S	Function unknown	PREDICTED: protein FAM69A [Pan paniscus]	--
ENSG00000176571	CNBD1	2.66441	181	3.28306	202	3.26736	237	1.46426	88	1.36459	93	1.93727	119	0.001	-0.674644	down	--	--	--	--	--	--	--	Cyclic nucleotide-binding domain	Cyclic nucleotide-binding domain-containing protein 1 OS=Homo sapiens OX=9606 GN=CNBD1 PE=2 SV=1	T	Signal transduction mechanisms	cyclic nucleotide-binding domain-containing protein 1 [Homo sapiens]	--
ENSG00000164307	ERAP1	15.9084	3343	17.435	4020	15.871	3527	9.75164	2151	10.8139	2417	9.19571	1781	0	-0.676876	down	[E]	Amino acid transport and metabolism	--	K09604|0|ptr:471835|K09604 adipocyte-derived leucine aminopeptidase [EC:3.4.11.-] | (RefSeq) ERAP1; endoplasmic reticulum aminopeptidase 1	--	[EO]	Amino acid transport and metabolism;; Posttranslational modification, protein turnover, chaperones	Peptidase family M1 domain;; ERAP1-like C-terminal domain	Endoplasmic reticulum aminopeptidase 1 OS=Homo sapiens OX=9606 GN=ERAP1 PE=1 SV=3	E	Amino acid transport and metabolism	endoplasmic reticulum aminopeptidase 1 isoform a precursor [Homo sapiens]	--
ENSG00000122862	SRGN	72.9307	4134	73.4434	4540	75.6274	4562	41.4075	2430	50.7032	3066	42.9541	2157	0	-0.67933	down	--	--	--	K06849|1.91934e-80|hsa:5552|K06849 proteoglycan peptide core protein | (RefSeq) SRGN, PPG, PRG, PRG1; serglycin	--	--	--	Serglycin	Serglycin OS=Homo sapiens OX=9606 GN=SRGN PE=1 SV=3	O	Posttranslational modification, protein turnover, chaperones	serglycin isoform 1 precursor [Homo sapiens]	--
ENSG00000135899	SP110	3.04242	300	2.67546	287	2.63657	278	1.72502	189	1.48656	155	1.36458	120	0.0001	-0.679551	down	--	--	Molecular Function: DNA binding (GO:0003677);; Molecular Function: signal transducer activity (GO:0004871);; Cellular Component: nucleolus (GO:0005730);; Biological Process: regulation of transcription, DNA-templated (GO:0006355);; Biological Process: signal transduction (GO:0007165);; Molecular Function: zinc ion binding (GO:0008270);; Biological Process: viral process (GO:0016032);;	--	--	[O]	Posttranslational modification, protein turnover, chaperones	HSR domain;; SAND domain	Sp110 nuclear body protein OS=Homo sapiens OX=9606 GN=SP110 PE=1 SV=5	S	Function unknown	PREDICTED: sp110 nuclear body protein isoform X3 [Homo sapiens]	molecular function: binding (GO:0005488);; molecular function: signal transducer activity (GO:0004871);; cellular component: cell (GO:0005623);; cellular component: organelle (GO:0043226);; cellular component: organelle part (GO:0044422);; cellular component: cell part (GO:0044464);; biological process: biological regulation (GO:0065007);; biological process: cellular process (GO:0009987);; biolo…
ENSG00000180263	FGD6	7.71411	2303	7.34522	2468	7.87325	2253	4.47093	1360	4.56717	1570	3.71997	1143	0	-0.682571	down	--	--	Cellular Component: ruffle (GO:0001726);; Molecular Function: Rho guanyl-nucleotide exchange factor activity (GO:0005089);; Cellular Component: Golgi apparatus (GO:0005794);; Cellular Component: cytoskeleton (GO:0005856);; Biological Process: regulation of cell shape (GO:0008360);; Cellular Component: lamellipodium (GO:0030027);; Biological Process: actin cytoskeleton organization (GO:0030036);; …	K05724|0|hsa:55785|K05724 FYVE, RhoGEF and PH domain containing 5/6 | (RefSeq) FGD6, ZFYVE24; FYVE, RhoGEF and PH domain containing 6	--	[R]	General function prediction only	RhoGEF domain;; PH domain;; FYVE zinc finger;; Pleckstrin homology domain	FYVE, RhoGEF and PH domain-containing protein 6 OS=Homo sapiens OX=9606 GN=FGD6 PE=1 SV=2	T	Signal transduction mechanisms	FYVE, RhoGEF and PH domain-containing protein 6 [Homo sapiens]	cellular component: cell (GO:0005623);; cellular component: cell part (GO:0044464);; molecular function: molecular function regulator (GO:0098772);; biological process: biological regulation (GO:0065007);; cellular component: organelle (GO:0043226);; biological process: cellular process (GO:0009987);; biological process: single-organism process (GO:0044699);; biological process: cellular componen…
ENSG00000142065	ZFP14	3.91265	252	3.07958	420	2.17399	324	2.05484	103	3.09562	232	1.04295	102	0.0018	-0.683159	down	[R]	General function prediction only	Molecular Function: DNA binding (GO:0003677);; Molecular Function: transcription factor activity, sequence-specific DNA binding (GO:0003700);; Cellular Component: nucleus (GO:0005634);; Biological Process: regulation of transcription, DNA-templated (GO:0006355);; Cellular Component: integral component of membrane (GO:0016021);; Molecular Function: metal ion binding (GO:0046872);;	K09228|0|hsa:57677|K09228 KRAB domain-containing zinc finger protein | (RefSeq) ZFP14, ZNF531; ZFP14 zinc finger protein	--	[R]	General function prediction only	Zinc-finger double domain;; Zinc finger, C2H2 type;; C2H2-type zinc finger;; KRAB box;; C2H2-type zinc finger;; Zinc ribbon domain;; C2H2-type zinc ribbon;; Zinc-finger double-stranded RNA-binding;; XPA protein N-terminal;; TFIIH C1-like domain;; Protein of unknown function (DUF3741)	Zinc finger protein 14 homolog OS=Homo sapiens OX=9606 GN=ZFP14 PE=2 SV=2	S	Function unknown	PREDICTED: zinc finger protein 14 homolog isoform X2 [Cercocebus atys]	molecular function: binding (GO:0005488);; molecular function: nucleic acid binding transcription factor activity (GO:0001071);; biological process: biological regulation (GO:0065007);; cellular component: cell (GO:0005623);; cellular component: organelle (GO:0043226);; cellular component: cell part (GO:0044464);; cellular component: membrane (GO:0016020);; cellular component: membrane part (GO:0…
ENSG00000015475	BID	9.42825	896	9.30105	965	11.5099	1098	4.33178	449	6.94919	707	5.00635	447	0	-0.683191	down	--	--	--	K04726|5.29251e-140|ptr:458635|K04726 BH3 interacting domain death agonist | (RefSeq) BID; BH3 interacting domain death agonist	Platinum drug resistance (ko01524);; Sphingolipid signaling pathway (ko04071);; p53 signaling pathway (ko04115);; Apoptosis (ko04210);; Apoptosis - multiple species (ko04215);; Natural killer cell mediated cytotoxicity (ko04650);; Non-alcoholic fatty liver disease (NAFLD) (ko04932);; Alzheimer's disease (ko05010);; Amyotrophic lateral sclerosis (ALS) (ko05014);; Tuberculosis (ko05152);; Pathways …	--	--	BH3 interacting domain (BID)	BH3-interacting domain death agonist OS=Homo sapiens OX=9606 GN=BID PE=1 SV=1	U	Intracellular trafficking, secretion, and vesicular transport	BH3-interacting domain death agonist isoform 1 [Homo sapiens]	--
ENSG00000115594	IL1R1	1.3053	294	1.56672	376	1.32595	309	0.716992	172	0.840028	213	0.67148	142	0.0001	-0.68381	down	--	--	--	K04386|0|hsa:3554|K04386 interleukin 1 receptor type I | (RefSeq) IL1R1, CD121A, D2S1473, IL-1R-alpha, IL1R, IL1RA, P80; interleukin 1 receptor type 1	MAPK signaling pathway (ko04010);; Cytokine-cytokine receptor interaction (ko04060);; NF-kappa B signaling pathway (ko04064);; Osteoclast differentiation (ko04380);; Hematopoietic cell lineage (ko04640);; Inflammatory mediator regulation of TRP channels (ko04750);; Amoebiasis (ko05146);; HTLV-I infection (ko05166)	--	--	TIR domain;; Immunoglobulin domain;; Immunoglobulin I-set domain;; Immunoglobulin domain;; Immunoglobulin domain	Interleukin-1 receptor type 1 OS=Homo sapiens OX=9606 GN=IL1R1 PE=1 SV=1	U	Intracellular trafficking, secretion, and vesicular transport	interleukin-1 receptor type 1 isoform 1 precursor [Homo sapiens]	--
ENSG00000167772	ANGPTL4	2.36588	205	2.90339	282	2.66013	254	1.86289	163	1.02181	122	1.15003	88	0.0005	-0.684462	down	--	--	--	K08767|0|hsa:51129|K08767 angiopoietin-like 4 | (RefSeq) ANGPTL4, ARP4, FIAF, HARP, HFARP, NL2, PGAR, TGQTL, UNQ171, pp1158; angiopoietin like 4	PPAR signaling pathway (ko03320)	[R]	General function prediction only	Fibrinogen beta and gamma chains, C-terminal globular domain	Angiopoietin-related protein 4 OS=Homo sapiens OX=9606 GN=ANGPTL4 PE=1 SV=2	S	Function unknown	NL2 [Homo sapiens]	--
ENSG00000138061	CYP1B1	15.7753	3790	14.6224	3894	15.0314	3910	8.85115	2251	9.39429	2470	9.3328	2040	0	-0.685131	down	[QV]	Secondary metabolites biosynthesis, transport and catabolism;; Defense mechanisms	--	K07410|0|hsa:1545|K07410 cytochrome P450 family 1 subfamily B polypeptide 1 [EC:1.14.14.1] | (RefSeq) CYP1B1, CP1B, CYPIB1, GLC3A, P4501B1; cytochrome P450 family 1 subfamily B member 1	Steroid hormone biosynthesis (ko00140);; Tryptophan metabolism (ko00380);; Metabolism of xenobiotics by cytochrome P450 (ko00980);; Ovarian steroidogenesis (ko04913);; Chemical carcinogenesis (ko05204);; MicroRNAs in cancer (ko05206)	[Q]	Secondary metabolites biosynthesis, transport and catabolism	Cytochrome P450	Cytochrome P450 1B1 OS=Homo sapiens OX=9606 GN=CYP1B1 PE=1 SV=2	Q	Secondary metabolites biosynthesis, transport and catabolism	cytochrome P450 1B1 [Homo sapiens]	--
Homo_sapiens_newGene_39285	--	1.07072	94	2.30165	220	1.32071	112	0.498888	40	0.645412	58	0.854434	59	0.0022	-0.686141	down	--	--	Molecular Function: nucleotide binding (GO:0000166);; Biological Process: activation of MAPK activity (GO:0000187);; Biological Process: stimulatory C-type lectin receptor signaling pathway (GO:0002223);; Biological Process: MyD88-dependent toll-like receptor signaling pathway (GO:0002755);; Molecular Function: NAD+ ADP-ribosyltransferase activity (GO:0003950);; Molecular Function: protein bindin…	--	--	--	--	--	Putative uncharacterized protein encoded by LINC00596 OS=Homo sapiens OX=9606 GN=LINC00596 PE=5 SV=1	S	Function unknown	unnamed protein product [Homo sapiens]	molecular function: binding (GO:0005488);; biological process: biological regulation (GO:0065007);; biological process: immune system process (GO:0002376);; biological process: cellular process (GO:0009987);; biological process: signaling (GO:0023052);; biological process: single-organism process (GO:0044699);; biological process: response to stimulus (GO:0050896);; molecular function: catalytic …
ENSG00000176244	ACBD7	0.892795	56	0.533124	37	0.826967	55	0.195542	13	0.262437	18	0.271739	15	0.002	-0.687548	down	[I]	Lipid transport and metabolism	Molecular Function: fatty-acyl-CoA binding (GO:0000062);; Molecular Function: lipid binding (GO:0008289);;	--	--	[I]	Lipid transport and metabolism	Acyl CoA binding protein;; Protein of unknown function (DUF1725)	Acyl-CoA-binding domain-containing protein 7 OS=Homo sapiens OX=9606 GN=ACBD7 PE=1 SV=1	I	Lipid transport and metabolism	acyl-CoA-binding domain-containing protein 7 [Homo sapiens]	molecular function: binding (GO:0005488)
ENSG00000124145	SDC4	40.2792	4939	36.8048	4921	37.4229	4883	21.8849	2778	24.0914	3151	24.1244	2620	0	-0.687739	down	--	--	--	K16338|4.55798e-101|hsa:6385|K16338 syndecan 4 | (RefSeq) SDC4, SYND4; syndecan 4	ECM-receptor interaction (ko04512);; Cell adhesion molecules (CAMs) (ko04514);; Proteoglycans in cancer (ko05205)	--	--	Syndecan domain	Syndecan-4 OS=Homo sapiens OX=9606 GN=SDC4 PE=1 SV=2	U	Intracellular trafficking, secretion, and vesicular transport	syndecan-4 precursor [Homo sapiens]	--
ENSG00000182310	SPACA6	1.01534	59	1.07796	57	1.27673	74	0.331747	19	0.479811	28	0.486258	24	0.0021	-0.689423	down	--	--	Molecular Function: protein binding (GO:0005515);; Cellular Component: integral component of membrane (GO:0016021);;	--	--	--	--	--	Sperm acrosome membrane-associated protein 6 OS=Homo sapiens OX=9606 GN=SPACA6 PE=1 SV=2	S	Function unknown	PREDICTED: uncharacterized protein LOC100985750 isoform X1 [Pan paniscus]	molecular function: binding (GO:0005488);; cellular component: membrane (GO:0016020);; cellular component: membrane part (GO:0044425)
ENSG00000159899	NPR2	3.98032	844	1.74584	708	2.32117	738	2.0627	541	1.48819	392	1.30485	236	0.0004	-0.69011	down	[T]	Signal transduction mechanisms	Biological Process: ossification (GO:0001503);; Molecular Function: adenylate cyclase activity (GO:0004016);; Molecular Function: guanylate cyclase activity (GO:0004383);; Molecular Function: protein tyrosine kinase activity (GO:0004713);; Molecular Function: transmembrane signaling receptor activity (GO:0004888);; Molecular Function: ATP binding (GO:0005524);; Molecular Function: GTP binding (GO…	K12324|0|rro:104672382|K12324 atrial natriuretic peptide receptor B [EC:4.6.1.2] | (RefSeq) NPR2; natriuretic peptide receptor 2	Purine metabolism (ko00230);; cGMP-PKG signaling pathway (ko04022);; Vascular smooth muscle contraction (ko04270);; Oxytocin signaling pathway (ko04921)	[T]	Signal transduction mechanisms	Adenylate and Guanylate cyclase catalytic domain;; Receptor family ligand binding region;; Protein tyrosine kinase;; Protein kinase domain	Atrial natriuretic peptide receptor 2 OS=Homo sapiens OX=9606 GN=NPR2 PE=1 SV=1	T	Signal transduction mechanisms	atrial natriuretic peptide receptor 2 precursor [Homo sapiens]	biological process: multicellular organismal process (GO:0032501);; biological process: single-organism process (GO:0044699);; molecular function: catalytic activity (GO:0003824);; biological process: metabolic process (GO:0008152);; biological process: cellular process (GO:0009987);; molecular function: signal transducer activity (GO:0004871);; molecular function: molecular transducer activity (…
ENSG00000072609	CHFR	9.48656	2574	9.61497	2454	9.92205	2646	6.66919	1041	5.67835	1102	9.22436	1704	0.0002	-0.690696	down	--	--	Molecular Function: nucleotide binding (GO:0000166);; Biological Process: protein polyubiquitination (GO:0000209);; Molecular Function: protein binding (GO:0005515);; Biological Process: mitotic cell cycle (GO:0007067);; Biological Process: mitotic cell cycle checkpoint (GO:0007093);; Molecular Function: zinc ion binding (GO:0008270);; Cellular Component: PML body (GO:0016605);; Molecular Functio…	K10644|0|rro:104674310|K10644 E3 ubiquitin-protein ligase CHFR [EC:2.3.2.27] | (RefSeq) CHFR; checkpoint with forkhead and ring finger domains	--	[O]	Posttranslational modification, protein turnover, chaperones	FHA domain;; Zinc finger, C3HC4 type (RING finger);; Ring finger domain;; Zinc finger, C3HC4 type (RING finger);; Zinc finger, C3HC4 type (RING finger);; Ribosomal protein S10p/S20e	E3 ubiquitin-protein ligase CHFR OS=Homo sapiens OX=9606 GN=CHFR PE=1 SV=2	O	Posttranslational modification, protein turnover, chaperones	E3 ubiquitin-protein ligase CHFR isoform 4 [Homo sapiens]	molecular function: binding (GO:0005488);; biological process: metabolic process (GO:0008152);; biological process: cellular process (GO:0009987);; biological process: single-organism process (GO:0044699);; biological process: biological regulation (GO:0065007);; cellular component: cell (GO:0005623);; cellular component: membrane-enclosed lumen (GO:0031974);; cellular component: organelle (GO:00…
Homo_sapiens_newGene_17329	--	2.10693	234	0.881258	187	1.5706	216	0.182079	37	0.730876	122	0.724577	77	0.002	-0.694082	down	--	--	Molecular Function: RNA polymerase II regulatory region sequence-specific DNA binding (GO:0000977);; Molecular Function: transcription factor activity, sequence-specific DNA binding (GO:0003700);; Cellular Component: intracellular (GO:0005622);; Biological Process: regulation of transcription, DNA-templated (GO:0006355);; Cellular Component: membrane (GO:0016020);;	--	--	--	--	--	UPF0764 protein C16orf89 OS=Homo sapiens OX=9606 GN=C16orf89 PE=1 SV=2	--	--	hypothetical protein EGK_13646, partial [Macaca mulatta]	molecular function: binding (GO:0005488);; molecular function: nucleic acid binding transcription factor activity (GO:0001071);; biological process: biological regulation (GO:0065007);; cellular component: cell (GO:0005623);; cellular component: cell part (GO:0044464);; cellular component: membrane (GO:0016020)
Homo_sapiens_newGene_30927	--	0.841258	318	0.919746	379	0.917563	369	0.531761	208	0.549562	222	0.444401	149	0	-0.694474	down	--	--	Biological Process: negative regulation of transcription from RNA polymerase II promoter (GO:0000122);; Biological Process: activation of MAPK activity (GO:0000187);; Biological Process: ossification (GO:0001503);; Biological Process: neural tube closure (GO:0001843);; Biological Process: stimulatory C-type lectin receptor signaling pathway (GO:0002223);; Biological Process: positive regulation o…	--	--	--	--	--	Zinc finger protein ENSP00000375192 OS=Homo sapiens OX=9606 PE=2 SV=1	S	Function unknown	PREDICTED: LOW QUALITY PROTEIN: uncharacterized protein LOC101029017 [Saimiri boliviensis boliviensis]	biological process: biological regulation (GO:0065007);; biological process: multicellular organismal process (GO:0032501);; biological process: single-organism process (GO:0044699);; biological process: developmental process (GO:0032502);; biological process: immune system process (GO:0002376);; biological process: cellular process (GO:0009987);; biological process: signaling (GO:0023052);; biol…
ENSG00000170581	STAT2	11.8564	2142	13.105	2519	12.1731	2162	8.08256	1355	9.25801	1387	8.40165	1187	0	-0.694966	down	--	--	Biological Process: positive regulation of defense response to virus by host (GO:0002230);; Molecular Function: DNA binding (GO:0003677);; Molecular Function: transcription factor activity, sequence-specific DNA binding (GO:0003700);; Molecular Function: signal transducer activity (GO:0004871);; Cellular Component: nucleoplasm (GO:0005654);; Cellular Component: cytosol (GO:0005829);; Cellular Com…	K11221|0|hsa:6773|K11221 signal transducer and activator of transcription 2 | (RefSeq) STAT2, IMD44, ISGF-3, P113, STAT113; signal transducer and activator of transcription 2	Chemokine signaling pathway (ko04062);; Osteoclast differentiation (ko04380);; Jak-STAT signaling pathway (ko04630);; Hepatitis C (ko05160);; Hepatitis B (ko05161);; Measles (ko05162);; Influenza A (ko05164);; Herpes simplex infection (ko05168)	[KT]	Transcription;; Signal transduction mechanisms	STAT protein, DNA binding domain;; STAT protein, all-alpha domain;; Signal transducer and activator of transcription 2 C terminal;; STAT protein, protein interaction domain;; SH2 domain	Signal transducer and activator of transcription 2 OS=Homo sapiens OX=9606 GN=STAT2 PE=1 SV=1	K	Transcription	signal transducer and activator of transcription 2 isoform 1 [Homo sapiens]	biological process: biological regulation (GO:0065007);; molecular function: binding (GO:0005488);; molecular function: nucleic acid binding transcription factor activity (GO:0001071);; molecular function: signal transducer activity (GO:0004871);; cellular component: cell (GO:0005623);; cellular component: organelle (GO:0043226);; cellular component: organelle part (GO:0044422);; cellular compone…
ENSG00000114251	WNT5A	45.0365	8469	49.2449	9836	44.9278	9070	17.7361	2978	29.7087	6286	26.9706	4736	0.0002	-0.696823	down	--	--	--	K00444|0|hsa:7474|K00444 wingless-type MMTV integration site family, member 5 | (RefSeq) WNT5A, hWNT5A; Wnt family member 5A	mTOR signaling pathway (ko04150);; Wnt signaling pathway (ko04310);; Axon guidance (ko04360);; Hippo signaling pathway (ko04390);; Signaling pathways regulating pluripotency of stem cells (ko04550);; Melanogenesis (ko04916);; HTLV-I infection (ko05166);; Pathways in cancer (ko05200);; Proteoglycans in cancer (ko05205);; Basal cell carcinoma (ko05217)	[T]	Signal transduction mechanisms	wnt family	Protein Wnt-5a OS=Homo sapiens OX=9606 GN=WNT5A PE=1 SV=2	O	Posttranslational modification, protein turnover, chaperones	PREDICTED: protein Wnt-5a isoform X1 [Homo sapiens]	--
ENSG00000147003	CLTRN	1.46908	110	1.17762	97	1.32511	105	0.639372	50	0.719622	57	0.520753	36	0.001	-0.698399	down	--	--	Molecular Function: protein binding (GO:0005515);; Cellular Component: cytoplasm (GO:0005737);; Biological Process: proteolysis (GO:0006508);; Molecular Function: metallopeptidase activity (GO:0008237);; Molecular Function: peptidyl-dipeptidase activity (GO:0008241);; Cellular Component: integral component of membrane (GO:0016021);; Cellular Component: brush border membrane (GO:0031526);; Biologi…	K20004|3.33001e-146|pon:100435255|K20004 collectrin | (RefSeq) TMEM27; transmembrane protein 27	--	--	--	Renal amino acid transporter	Collectrin OS=Homo sapiens OX=9606 GN=TMEM27 PE=1 SV=1	S	Function unknown	PREDICTED: collectrin [Pan troglodytes]	molecular function: binding (GO:0005488);; cellular component: cell (GO:0005623);; cellular component: cell part (GO:0044464);; biological process: metabolic process (GO:0008152);; molecular function: catalytic activity (GO:0003824);; cellular component: membrane (GO:0016020);; cellular component: membrane part (GO:0044425);; biological process: biological regulation (GO:0065007);; cellular compo…
ENSG00000144802	NFKBIZ	2.38756	726	2.97318	852	3.02787	783	1.86349	477	1.51454	453	1.71507	405	0	-0.699511	down	[T]	Signal transduction mechanisms	Molecular Function: transcription cofactor activity (GO:0003712);; Molecular Function: protein binding (GO:0005515);; Cellular Component: nucleus (GO:0005634);; Biological Process: regulation of transcription from RNA polymerase II promoter (GO:0006357);; Biological Process: inflammatory response (GO:0006954);;	K14242|0|hsa:64332|K14242 NF-kappa-B inhibitor zeta | (RefSeq) NFKBIZ, IKBZ, INAP, MAIL; NFKB inhibitor zeta	Transcriptional misregulation in cancer (ko05202)	[R]	General function prediction only	Ankyrin repeats (3 copies);; Ankyrin repeats (many copies);; Ankyrin repeat;; Ankyrin repeat;; Ankyrin repeats (many copies)	NF-kappa-B inhibitor zeta OS=Homo sapiens OX=9606 GN=NFKBIZ PE=1 SV=1	S	Function unknown	NF-kappa-B inhibitor zeta isoform a [Homo sapiens]	molecular function: transcription factor activity, protein binding (GO:0000988);; biological process: biological regulation (GO:0065007);; molecular function: binding (GO:0005488);; cellular component: cell (GO:0005623);; cellular component: organelle (GO:0043226);; cellular component: cell part (GO:0044464);; biological process: response to stimulus (GO:0050896)
ENSG00000178685	PARP10	12.1789	2256	12.7422	2401	12.0049	2137	10.0117	1546	7.13362	1348	5.74188	851	0	-0.701275	down	--	--	Molecular Function: nucleotide binding (GO:0000166);; Molecular Function: NAD+ ADP-ribosyltransferase activity (GO:0003950);; Cellular Component: nucleoplasm (GO:0005654);; Cellular Component: nucleolus (GO:0005730);; Cellular Component: Golgi apparatus (GO:0005794);; Biological Process: negative regulation of gene expression (GO:0010629);; Biological Process: regulation of chromatin assembly (GO…	K15261|0|hsa:84875|K15261 poly [ADP-ribose] polymerase 10/14/15 [EC:2.4.2.30] | (RefSeq) PARP10, ARTD10; poly(ADP-ribose) polymerase family member 10	--	--	--	Poly(ADP-ribose) polymerase catalytic domain	Poly [ADP-ribose] polymerase 10 OS=Homo sapiens OX=9606 GN=PARP10 PE=1 SV=2	S	Function unknown	poly [ADP-ribose] polymerase 10 isoform 1 [Homo sapiens]	molecular function: binding (GO:0005488);; molecular function: catalytic activity (GO:0003824);; cellular component: cell (GO:0005623);; cellular component: organelle (GO:0043226);; cellular component: organelle part (GO:0044422);; cellular component: cell part (GO:0044464);; biological process: biological regulation (GO:0065007);; biological process: metabolic process (GO:0008152);; biological p…
ENSG00000185008	ROBO2	0.213659	73	0.277363	83	0.422581	102	0.080343	35	0.077527	35	0.101706	38	0.0014	-0.703121	down	[M]	Cell wall/membrane/envelope biogenesis	Biological Process: metanephros development (GO:0001656);; Biological Process: ureteric bud development (GO:0001657);; Biological Process: homophilic cell adhesion via plasma membrane adhesion molecules (GO:0007156);; Molecular Function: axon guidance receptor activity (GO:0008046);; Cellular Component: cell surface (GO:0009986);; Cellular Component: integral component of membrane (GO:0016021);; …	K06754|0|ptr:460517|K06754 roundabout, axon guidance receptor 2 | (RefSeq) ROBO2; roundabout guidance receptor 2	Axon guidance (ko04360)	[T]	Signal transduction mechanisms	Immunoglobulin I-set domain;; Immunoglobulin domain;; Immunoglobulin domain;; Immunoglobulin domain;; Fibronectin type III domain;; Immunoglobulin V-set domain;; CD80-like C2-set immunoglobulin domain;; Ig-like domain on T-cell surface glycoprotein CD3 epsilon chain;; T-cell surface glycoprotein CD3 delta chain	Roundabout homolog 2 OS=Homo sapiens OX=9606 GN=ROBO2 PE=1 SV=2	S	Function unknown	roundabout homolog 2 isoform ROBO2b precursor [Homo sapiens]	biological process: multicellular organismal process (GO:0032501);; biological process: developmental process (GO:0032502);; biological process: single-organism process (GO:0044699);; biological process: biological adhesion (GO:0022610);; molecular function: signal transducer activity (GO:0004871);; molecular function: molecular transducer activity (GO:0060089);; biological process: cellular proc…
ENSG00000117226	GBP3	7.38732	970	9.09834	1206	7.33453	952	5.13303	598	5.58251	687	4.05168	438	0	-0.705645	down	--	--	Cellular Component: Golgi cis cisterna (GO:0000137);; Cellular Component: Golgi membrane (GO:0000139);; Molecular Function: GTPase activity (GO:0003924);; Molecular Function: GTP binding (GO:0005525);; Cellular Component: endoplasmic reticulum membrane (GO:0005789);; Biological Process: endoplasmic reticulum organization (GO:0007029);; Biological Process: axonogenesis (GO:0007409);; Cellular Comp…	K20899|0|hsa:2635|K20899 guanylate-binding protein 1/3/4/7 | (RefSeq) GBP3; guanylate binding protein 3	--	[R]	General function prediction only	Guanylate-binding protein, N-terminal domain;; Guanylate-binding protein, C-terminal domain	Guanylate-binding protein 3 OS=Homo sapiens OX=9606 GN=GBP3 PE=1 SV=3	S	Function unknown	guanylate-binding protein 3 isoform 1 [Homo sapiens]	cellular component: cell (GO:0005623);; cellular component: organelle (GO:0043226);; cellular component: organelle part (GO:0044422);; cellular component: cell part (GO:0044464);; cellular component: membrane (GO:0016020);; molecular function: catalytic activity (GO:0003824);; molecular function: binding (GO:0005488);; cellular component: membrane part (GO:0044425);; biological process: cellular …
ENSG00000073756	PTGS2	7.98836	1692	7.75698	1792	7.65346	1671	4.36857	958	4.32306	977	5.14333	965	0	-0.708351	down	[QV]	Secondary metabolites biosynthesis, transport and catabolism;; Defense mechanisms	Molecular Function: peroxidase activity (GO:0004601);; Molecular Function: prostaglandin-endoperoxide synthase activity (GO:0004666);; Cellular Component: nucleus (GO:0005634);; Cellular Component: endoplasmic reticulum lumen (GO:0005788);; Cellular Component: endoplasmic reticulum membrane (GO:0005789);; Cellular Component: caveola (GO:0005901);; Biological Process: nicotinamide metabolic proces…	K11987|0|hsa:5743|K11987 prostaglandin-endoperoxide synthase 2 [EC:1.14.99.1] | (RefSeq) PTGS2, COX-2, COX2, GRIPGHS, PGG/HS, PGHS-2, PHS-2, hCox-2; prostaglandin-endoperoxide synthase 2	Arachidonic acid metabolism (ko00590);; NF-kappa B signaling pathway (ko04064);; VEGF signaling pathway (ko04370);; TNF signaling pathway (ko04668);; Retrograde endocannabinoid signaling (ko04723);; Serotonergic synapse (ko04726);; Ovarian steroidogenesis (ko04913);; Oxytocin signaling pathway (ko04921);; Regulation of lipolysis in adipocytes (ko04923);; Leishmaniasis (ko05140);; Pathways in canc…	[R]	General function prediction only	Animal haem peroxidase;; EGF-like domain	Prostaglandin G/H synthase 2 OS=Homo sapiens OX=9606 GN=PTGS2 PE=1 SV=2	S	Function unknown	prostaglandin G/H synthase 2 precursor [Homo sapiens]	molecular function: catalytic activity (GO:0003824);; molecular function: antioxidant activity (GO:0016209);; biological process: metabolic process (GO:0008152);; biological process: cellular process (GO:0009987);; biological process: single-organism process (GO:0044699);; biological process: response to stimulus (GO:0050896);; biological process: detoxification (GO:0098754);; cellular component:…
ENSG00000003989	SLC7A2	4.53595	973	4.56417	1576	5.57243	1367	2.72899	714	2.98252	843	2.67065	519	0	-0.709543	down	[E]	Amino acid transport and metabolism	Biological Process: nitric oxide production involved in inflammatory response (GO:0002537);; Molecular Function: high-affinity arginine transmembrane transporter activity (GO:0005289);; Molecular Function: high-affinity lysine transmembrane transporter activity (GO:0005292);; Cellular Component: integral component of plasma membrane (GO:0005887);; Biological Process: cellular amino acid metabolic…	K13864|0|hsa:6542|K13864 solute carrier family 7 (cationic amino acid transporter), member 2 | (RefSeq) SLC7A2, ATRC2, CAT2, HCAT2; solute carrier family 7 member 2	--	[E]	Amino acid transport and metabolism	Amino acid permease;; Amino acid permease;; C-terminus of AA_permease	Cationic amino acid transporter 2 OS=Homo sapiens OX=9606 GN=SLC7A2 PE=1 SV=2	E	Amino acid transport and metabolism	cationic amino acid transporter 2 isoform 1 [Homo sapiens]	biological process: multicellular organismal process (GO:0032501);; biological process: single-organism process (GO:0044699);; biological process: response to stimulus (GO:0050896);; molecular function: transporter activity (GO:0005215);; biological process: localization (GO:0051179);; cellular component: cell (GO:0005623);; cellular component: membrane (GO:0016020);; cellular component: membrane…
ENSG00000163110	PDLIM5	19.1075	3317	29.7427	8207	17.77	3930	11.9205	2640	12.2109	2671	13.3437	2115	0.0004	-0.710222	down	--	--	--	--	--	[TZ]	Signal transduction mechanisms;; Cytoskeleton	LIM domain;; PDZ domain (Also known as DHR or GLGF);; Domain of unknown function (DUF4749)	PDZ and LIM domain protein 5 OS=Homo sapiens OX=9606 GN=PDLIM5 PE=1 SV=5	S	Function unknown	PDZ and LIM domain protein 5 isoform f [Homo sapiens]	--
ENSG00000174837	ADGRE1	0.129024	19	0.273241	44	0.179071	28	0.019878	4	0.024951	4	0.021943	3	0.0004	-0.712532	down	--	--	--	K04591|0|hsa:2015|K04591 egf-like module containing, mucin-like, hormone receptor-like 1 | (RefSeq) ADGRE1, EMR1, TM7LN3; adhesion G protein-coupled receptor E1	--	[T]	Signal transduction mechanisms	7 transmembrane receptor (Secretin family);; Calcium-binding EGF domain;; Complement Clr-like EGF-like;; EGF domain;; MSP1 EGF domain 1;; GPCR proteolysis site, GPS, motif;; Human growth factor-like EGF;; EGF-like domain	Adhesion G protein-coupled receptor E1 OS=Homo sapiens OX=9606 GN=ADGRE1 PE=2 SV=3	S	Function unknown	adhesion G protein-coupled receptor E1 isoform 1 precursor [Homo sapiens]	--
Homo_sapiens_newGene_12180	--	0.216739	67	1.73577	579	1.63596	533	0.291001	93	0.18714	62	0.305926	83	0.0008	-0.717665	down	--	--	Cellular Component: exocyst (GO:0000145);; Biological Process: oocyte maturation (GO:0001556);; Biological Process: dendritic cell antigen processing and presentation (GO:0002468);; Molecular Function: actin binding (GO:0003779);; Cellular Component: late endosome (GO:0005770);; Cellular Component: autophagosome (GO:0005776);; Cellular Component: centriole (GO:0005814);; Biological Process: prote…	--	--	--	--	WAHD domain of WASH complex	Putative WAS protein family homolog 4 OS=Homo sapiens OX=9606 GN=WASH4P PE=5 SV=1	S	Function unknown	FLJ00038 protein, partial [Homo sapiens]	cellular component: cell (GO:0005623);; cellular component: macromolecular complex (GO:0032991);; cellular component: cell part (GO:0044464);; biological process: reproduction (GO:0000003);; biological process: cellular process (GO:0009987);; biological process: reproductive process (GO:0022414);; biological process: multicellular organismal process (GO:0032501);; biological process: developmenta…
ENSG00000180806	HOXC9	3.74914	1200	2.44207	738	4.61909	1454	2.29721	516	4.38503	585	6.06964	549	0.0003	-0.719411	down	--	--	Molecular Function: transcription factor activity, sequence-specific DNA binding (GO:0003700);; Molecular Function: protein binding (GO:0005515);; Cellular Component: nucleus (GO:0005634);; Biological Process: regulation of transcription from RNA polymerase II promoter (GO:0006357);; Biological Process: anterior/posterior pattern specification (GO:0009952);; Molecular Function: sequence-specific …	K09294|9.50268e-179|ptr:735639|K09294 homeobox protein HoxA/B/C/D9 | (RefSeq) HOXC9; homeobox C9	--	[K]	Transcription	Hox9 activation region;; Homeobox domain	Homeobox protein Hox-C9 OS=Homo sapiens OX=9606 GN=HOXC9 PE=1 SV=3	K	Transcription	homeobox protein Hox-C9 [Homo sapiens]	molecular function: nucleic acid binding transcription factor activity (GO:0001071);; biological process: biological regulation (GO:0065007);; molecular function: binding (GO:0005488);; cellular component: cell (GO:0005623);; cellular component: organelle (GO:0043226);; cellular component: cell part (GO:0044464);; biological process: multicellular organismal process (GO:0032501);; biological proc…
ENSG00000117318	ID3	55.2741	3245	50.7283	3247	63.3931	3960	33.1534	2015	36.4731	2284	28.3817	1476	0	-0.719426	down	--	--	Biological Process: negative regulation of transcription from RNA polymerase II promoter (GO:0000122);; Biological Process: metanephros development (GO:0001656);; Molecular Function: DNA binding (GO:0003677);; Molecular Function: transcription factor activity, sequence-specific DNA binding (GO:0003700);; Molecular Function: transcription corepressor activity (GO:0003714);; Cellular Component: nuc…	K17694|1.3962e-63|fca:101098313|K17694 DNA-binding protein inhibitor ID3 | (RefSeq) ID3; inhibitor of DNA binding 3, HLH protein	TGF-beta signaling pathway (ko04350);; Signaling pathways regulating pluripotency of stem cells (ko04550)	--	--	Helix-loop-helix DNA-binding domain	DNA-binding protein inhibitor ID-3 OS=Homo sapiens OX=9606 GN=ID3 PE=1 SV=2	K	Transcription	helix-loop-helix protein [Homo sapiens]	biological process: biological regulation (GO:0065007);; biological process: multicellular organismal process (GO:0032501);; biological process: developmental process (GO:0032502);; biological process: single-organism process (GO:0044699);; molecular function: binding (GO:0005488);; molecular function: nucleic acid binding transcription factor activity (GO:0001071);; molecular function: transcrip…
ENSG00000115919	KYNU	58.6291	11607	43.5873	12866	56.3938	12388	38.8481	6604	25.5399	8262	20.6623	5914	0	-0.720703	down	[E]	Amino acid transport and metabolism	--	K01556|0|hsa:8942|K01556 kynureninase [EC:3.7.1.3] | (RefSeq) KYNU, KYNUU; kynureninase	Tryptophan metabolism (ko00380)	[E]	Amino acid transport and metabolism	Aminotransferase class-V;; Protein of unknown function (DUF1725);; Protein of unknown function (DUF1725)	Kynureninase OS=Homo sapiens OX=9606 GN=KYNU PE=1 SV=1	E	Amino acid transport and metabolism	PREDICTED: kynureninase isoform X1 [Pan troglodytes]	--
ENSG00000206538	VGLL3	8.92351	4033	8.83514	4105	9.13189	3720	5.06515	2253	5.57912	2584	4.27135	1834	0	-0.723188	down	--	--	Cellular Component: nucleus (GO:0005634);; Biological Process: regulation of transcription, DNA-templated (GO:0006355);;	--	--	--	--	Vestigial/Tondu family	Transcription cofactor vestigial-like protein 3 OS=Homo sapiens OX=9606 GN=VGLL3 PE=1 SV=1	S	Function unknown	transcription cofactor vestigial-like protein 3 isoform 1 [Homo sapiens]	cellular component: cell (GO:0005623);; cellular component: organelle (GO:0043226);; cellular component: cell part (GO:0044464);; biological process: biological regulation (GO:0065007)
Homo_sapiens_newGene_2361	--	0.871691	82	1.38714	139	1.13335	108	0.491449	44	0.54577	53	0.550876	43	0.0008	-0.723866	down	--	--	Molecular Function: DNA binding (GO:0003677);; Molecular Function: RNA-directed DNA polymerase activity (GO:0003964);; Molecular Function: aspartic-type endopeptidase activity (GO:0004190);; Molecular Function: RNA-DNA hybrid ribonuclease activity (GO:0004523);; Molecular Function: structural molecule activity (GO:0005198);; Cellular Component: nucleus (GO:0005634);; Cellular Component: plasma me…	--	--	--	--	--	Endogenous retrovirus group K member 5 Np9 protein OS=Homo sapiens OX=9606 GN=ERVK-5 PE=3 SV=1	S	Function unknown	PREDICTED: uncharacterized protein LOC109028299 [Gorilla gorilla gorilla]	molecular function: binding (GO:0005488);; molecular function: catalytic activity (GO:0003824);; biological process: metabolic process (GO:0008152);; biological process: cellular process (GO:0009987);; molecular function: structural molecule activity (GO:0005198);; cellular component: cell (GO:0005623);; cellular component: organelle (GO:0043226);; cellular component: cell part (GO:0044464);; cel…
ENSG00000137752	CASP1	17.4029	1290	17.4544	1436	15.5524	1269	8.95023	794	8.82743	838	8.83099	599	0	-0.72467	down	--	--	--	K01370|0|hsa:834|K01370 caspase 1 [EC:3.4.22.36] | (RefSeq) CASP1, ICE, IL1BC, P45; caspase 1	NOD-like receptor signaling pathway (ko04621);; Cytosolic DNA-sensing pathway (ko04623);; Amyotrophic lateral sclerosis (ALS) (ko05014);; Salmonella infection (ko05132);; Pertussis (ko05133);; Legionellosis (ko05134);; Influenza A (ko05164)	[D]	Cell cycle control, cell division, chromosome partitioning	Caspase domain;; Caspase recruitment domain	Caspase-1 OS=Homo sapiens OX=9606 GN=CASP1 PE=1 SV=1	O	Posttranslational modification, protein turnover, chaperones	PREDICTED: caspase-1 isoform X1 [Gorilla gorilla gorilla]	--
ENSG00000117525	F3	16.4961	2264	18.9206	2891	12.6143	1834	9.86282	1321	9.31943	1425	8.46838	1000	0	-0.724825	down	--	--	Biological Process: positive regulation of endothelial cell proliferation (GO:0001938);; Molecular Function: protease binding (GO:0002020);; Biological Process: activation of plasma proteins involved in acute inflammatory response (GO:0002541);; Biological Process: activation of blood coagulation via clotting cascade (GO:0002543);; Molecular Function: cytokine receptor activity (GO:0004896);; Mol…	K03901|0|hsa:2152|K03901 coagulation factor III (tissue factor) | (RefSeq) F3, CD142, TF, TFA; coagulation factor III, tissue factor	Complement and coagulation cascades (ko04610);; AGE-RAGE signaling pathway in diabetic complications (ko04933)	--	--	Tissue factor;; Interferon-alpha/beta receptor, fibronectin type III	Tissue factor OS=Homo sapiens OX=9606 GN=F3 PE=1 SV=1	A	RNA processing and modification	tissue factor precursor [Homo sapiens]	biological process: biological regulation (GO:0065007);; molecular function: binding (GO:0005488);; biological process: metabolic process (GO:0008152);; molecular function: signal transducer activity (GO:0004871);; molecular function: molecular transducer activity (GO:0060089);; biological process: cellular process (GO:0009987);; biological process: signaling (GO:0023052);; biological process: si…
ENSG00000251349	MSANTD3-TMEFF1	0.840211	90	0.944334	109	2.32921	263	0.490919	55	0.438057	50	0.447198	42	0.0012	-0.726181	down	--	--	Molecular Function: DNA binding (GO:0003677);; Cellular Component: plasma membrane (GO:0005886);; Biological Process: multicellular organism development (GO:0007275);; Cellular Component: integral component of membrane (GO:0016021);;	--	--	[R]	General function prediction only	Kazal-type serine protease inhibitor domain;; Kazal-type serine protease inhibitor domain	Tomoregulin-1 OS=Homo sapiens OX=9606 GN=TMEFF1 PE=1 SV=1	S	Function unknown	MSANTD3-TMEFF1 fusion protein [Homo sapiens]	molecular function: binding (GO:0005488);; cellular component: cell (GO:0005623);; cellular component: membrane (GO:0016020);; cellular component: cell part (GO:0044464);; biological process: multicellular organismal process (GO:0032501);; biological process: developmental process (GO:0032502);; biological process: single-organism process (GO:0044699);; cellular component: membrane part (GO:00444…
ENSG00000204172	AGAP9	0.693944	101	0.52179	74	0.748915	148	0.337934	49	0.190301	41	0.326448	29	0.0012	-0.726666	down	--	--	Molecular Function: GTPase activator activity (GO:0005096);; Biological Process: positive regulation of GTPase activity (GO:0043547);; Molecular Function: metal ion binding (GO:0046872);;	--	--	[T]	Signal transduction mechanisms	Putative GTPase activating protein for Arf;; PH domain	Arf-GAP with GTPase, ANK repeat and PH domain-containing protein 5 OS=Homo sapiens OX=9606 GN=AGAP5 PE=2 SV=2	U	Intracellular trafficking, secretion, and vesicular transport	arf-GAP with GTPase, ANK repeat and PH domain-containing protein 9 [Homo sapiens]	molecular function: molecular function regulator (GO:0098772);; biological process: biological regulation (GO:0065007);; molecular function: binding (GO:0005488)
Homo_sapiens_newGene_10550	--	7.22613	554	5.91086	571	7.97307	629	3.86192	259	4.32114	358	4.31581	302	0	-0.728996	down	--	--	Molecular Function: protein binding (GO:0005515);; Cellular Component: mitochondrial inner membrane (GO:0005743);; Cellular Component: ribosome (GO:0005840);; Molecular Function: RNA binding (GO:0044822);; Biological Process: mitochondrial translational elongation (GO:0070125);; Biological Process: mitochondrial translational termination (GO:0070126);;	K17426|4.06147e-97|nle:100595014|K17426 large subunit ribosomal protein L45 | (RefSeq) MRPL45; mitochondrial ribosomal protein L45	--	[J]	Translation, ribosomal structure and biogenesis	--	39S ribosomal protein L45, mitochondrial OS=Homo sapiens OX=9606 GN=MRPL45 PE=1 SV=2	S	Function unknown	unnamed protein product [Homo sapiens]	molecular function: binding (GO:0005488);; cellular component: cell (GO:0005623);; cellular component: membrane (GO:0016020);; cellular component: organelle (GO:0043226);; cellular component: organelle part (GO:0044422);; cellular component: cell part (GO:0044464);; cellular component: macromolecular complex (GO:0032991);; biological process: metabolic process (GO:0008152);; biological process: c…
ENSG00000132639	SNAP25	2.23455	210	2.70032	267	1.95544	187	1.42263	112	1.23182	127	1.10941	89	0.0001	-0.729238	down	--	--	Biological Process: neurotransmitter uptake (GO:0001504);; Molecular Function: voltage-gated potassium channel activity (GO:0005249);; Molecular Function: SNAP receptor activity (GO:0005484);; Cellular Component: lysosome (GO:0005764);; Cellular Component: endosome (GO:0005768);; Cellular Component: trans-Golgi network (GO:0005802);; Biological Process: axonogenesis (GO:0007409);; Biological Proc…	K18211|1.10427e-139|umr:103674434|K18211 synaptosomal-associated protein 25 | (RefSeq) SNAP25; synaptosome associated protein 25	Synaptic vesicle cycle (ko04721);; Insulin secretion (ko04911)	[U]	Intracellular trafficking, secretion, and vesicular transport	SNAP-25 family	Synaptosomal-associated protein 25 OS=Homo sapiens OX=9606 GN=SNAP25 PE=1 SV=1	U	Intracellular trafficking, secretion, and vesicular transport	synaptosomal-associated protein 25 isoform SNAP25B variant, partial [Homo sapiens]	biological process: single-organism process (GO:0044699);; biological process: localization (GO:0051179);; biological process: biological regulation (GO:0065007);; molecular function: transporter activity (GO:0005215);; biological process: cellular process (GO:0009987);; molecular function: binding (GO:0005488);; cellular component: cell (GO:0005623);; cellular component: organelle (GO:0043226);;…
ENSG00000117266	CDK18	1.3579	183	1.38611	211	1.50405	258	1.00786	127	0.662109	102	1.00137	88	0.0002	-0.731502	down	[R]	General function prediction only	Molecular Function: cyclin-dependent protein serine/threonine kinase activity (GO:0004693);; Molecular Function: protein binding (GO:0005515);; Molecular Function: ATP binding (GO:0005524);; Biological Process: protein phosphorylation (GO:0006468);; Biological Process: regulation of cell cycle (GO:0051726);;	K15596|0|hsa:5129|K15596 cyclin-dependent kinase 18 [EC:2.7.11.22] | (RefSeq) CDK18, PCTAIRE, PCTAIRE3, PCTK3; cyclin dependent kinase 18	--	[R]	General function prediction only	Protein kinase domain;; Protein tyrosine kinase;; Kinase-like	Cyclin-dependent kinase 18 OS=Homo sapiens OX=9606 GN=CDK18 PE=1 SV=4	T	Signal transduction mechanisms	PREDICTED: cyclin-dependent kinase 18 isoform X2 [Homo sapiens]	molecular function: catalytic activity (GO:0003824);; biological process: metabolic process (GO:0008152);; biological process: cellular process (GO:0009987);; biological process: biological regulation (GO:0065007);; molecular function: binding (GO:0005488)
ENSG00000166734	CASC4	24.3927	4296	25.6532	4929	12.741	2322	11.4254	1944	10.506	1925	11.6528	1815	0.0001	-0.732185	down	--	--	Cellular Component: Golgi apparatus (GO:0005794);; Cellular Component: integral component of membrane (GO:0016021);;	--	--	--	--	--	Protein CASC4 OS=Homo sapiens OX=9606 GN=CASC4 PE=1 SV=1	U	Intracellular trafficking, secretion, and vesicular transport	protein CASC4 isoform a [Homo sapiens]	cellular component: cell (GO:0005623);; cellular component: organelle (GO:0043226);; cellular component: cell part (GO:0044464);; cellular component: membrane (GO:0016020);; cellular component: membrane part (GO:0044425)
Homo_sapiens_newGene_10522	--	4.19964	1652	5.45747	2327	4.58846	2315	3.82639	1343	2.98242	1180	2.84053	836	0	-0.732965	down	--	--	Cellular Component: integral component of membrane (GO:0016021);;	--	--	--	--	LRRC37A/B like protein 1 C-terminal domain;; ADP-ribosylation factor-like protein 17	Leucine-rich repeat-containing protein 37A3 OS=Homo sapiens OX=9606 GN=LRRC37A3 PE=2 SV=2	S	Function unknown	LRRC37A3 protein, partial [Homo sapiens]	cellular component: membrane (GO:0016020);; cellular component: membrane part (GO:0044425)
ENSG00000179399	GPC5	3.34411	407	3.77977	514	3.27098	463	1.97778	239	2.04691	298	1.54484	190	0	-0.734339	down	--	--	Biological Process: retinoid metabolic process (GO:0001523);; Cellular Component: proteinaceous extracellular matrix (GO:0005578);; Cellular Component: extracellular space (GO:0005615);; Cellular Component: Golgi lumen (GO:0005796);; Cellular Component: integral component of plasma membrane (GO:0005887);; Biological Process: glycosaminoglycan biosynthetic process (GO:0006024);; Biological Process…	K08111|0|hsa:2262|K08111 glypican 5 | (RefSeq) GPC5; glypican 5	--	[T]	Signal transduction mechanisms	Glypican	Glypican-5 OS=Homo sapiens OX=9606 GN=GPC5 PE=2 SV=1	O	Posttranslational modification, protein turnover, chaperones	glypican-5 precursor [Homo sapiens]	biological process: metabolic process (GO:0008152);; biological process: cellular process (GO:0009987);; biological process: single-organism process (GO:0044699);; cellular component: extracellular region (GO:0005576);; cellular component: extracellular region part (GO:0044421);; cellular component: cell (GO:0005623);; cellular component: membrane-enclosed lumen (GO:0031974);; cellular component:…
Homo_sapiens_newGene_30779	--	2.11265	691	1.53213	404	1.65527	573	1.11099	281	1.01184	263	1.23016	264	0.0002	-0.73493	down	--	--	--	--	--	--	--	--	--	--	--	hCG2045595 [Homo sapiens]	--
ENSG00000144824	PHLDB2	45.7997	10031	48.9096	11393	46.2469	10279	38.7406	5948	45.0746	7178	22.9055	4301	0	-0.736739	down	--	--	Molecular Function: protein binding (GO:0005515);; Cellular Component: plasma membrane (GO:0005886);; Cellular Component: focal adhesion (GO:0005925);; Biological Process: regulation of gastrulation (GO:0010470);; Biological Process: regulation of epithelial to mesenchymal transition (GO:0010717);; Cellular Component: integral component of membrane (GO:0016021);; Cellular Component: cell leading …	--	--	--	--	PH domain	Pleckstrin homology-like domain family B member 2 OS=Homo sapiens OX=9606 GN=PHLDB2 PE=1 SV=2	S	Function unknown	LL5 beta protein variant, partial [Homo sapiens]	molecular function: binding (GO:0005488);; cellular component: cell (GO:0005623);; cellular component: membrane (GO:0016020);; cellular component: cell part (GO:0044464);; cellular component: cell junction (GO:0030054);; biological process: biological regulation (GO:0065007);; cellular component: membrane part (GO:0044425);; cellular component: organelle (GO:0043226);; biological process: localiz…
ENSG00000055332	EIF2AK2	34.6448	15208	33.2409	17065	26.8953	12108	13.606	6622	4.83612	2385	12.9766	5376	0.001	-0.737112	down	[R]	General function prediction only	Biological Process: activation of MAPKK activity (GO:0000186);; Molecular Function: double-stranded RNA binding (GO:0003725);; Molecular Function: translation initiation factor activity (GO:0003743);; Molecular Function: eukaryotic translation initiation factor 2alpha kinase activity (GO:0004694);; Molecular Function: non-membrane spanning protein tyrosine kinase activity (GO:0004715);; Molecular…	K16195|0|hsa:5610|K16195 eukaryotic translation initiation factor 2-alpha kinase 2 [EC:2.7.11.1] | (RefSeq) EIF2AK2, EIF2AK1, PKR, PPP1R83, PRKR; eukaryotic translation initiation factor 2 alpha kinase 2	Protein processing in endoplasmic reticulum (ko04141);; Hepatitis C (ko05160);; Measles (ko05162);; Influenza A (ko05164);; Herpes simplex infection (ko05168);; Epstein-Barr virus infection (ko05169);; Viral carcinogenesis (ko05203)	[J]	Translation, ribosomal structure and biogenesis	Protein kinase domain;; Protein tyrosine kinase;; Double-stranded RNA binding motif	Interferon-induced, double-stranded RNA-activated protein kinase OS=Homo sapiens OX=9606 GN=EIF2AK2 PE=1 SV=2	T	Signal transduction mechanisms	PREDICTED: interferon-induced, double-stranded RNA-activated protein kinase isoform X1 [Pan paniscus]	biological process: biological regulation (GO:0065007);; molecular function: binding (GO:0005488);; biological process: metabolic process (GO:0008152);; biological process: cellular process (GO:0009987);; molecular function: catalytic activity (GO:0003824);; cellular component: cell (GO:0005623);; cellular component: organelle (GO:0043226);; cellular component: cell part (GO:0044464);; cellular c…
ENSG00000172183	ISG20	7.18634	476	7.2209	488	9.65252	557	3.88299	273	3.98364	225	4.05686	278	0	-0.738832	down	--	--	Molecular Function: 3'-5'-exoribonuclease activity (GO:0000175);; Biological Process: DNA catabolic process, exonucleolytic (GO:0000738);; Cellular Component: nucleolus (GO:0005730);; Cellular Component: cytoplasm (GO:0005737);; Biological Process: rRNA processing (GO:0006364);; Biological Process: RNA catabolic process (GO:0006401);; Biological Process: cell proliferation (GO:0008283);; Molecula…	K12579|2.54563e-112|pps:100969307|K12579 interferon-stimulated gene 20 kDa protein [EC:3.1.13.1] | (RefSeq) ISG20; interferon stimulated exonuclease gene 20	--	[L]	Replication, recombination and repair	Exonuclease	Interferon-stimulated gene 20 kDa protein OS=Homo sapiens OX=9606 GN=ISG20 PE=1 SV=2	L	Replication, recombination and repair	interferon-stimulated gene 20 kDa protein isoform a [Homo sapiens]	molecular function: catalytic activity (GO:0003824);; biological process: metabolic process (GO:0008152);; biological process: cellular process (GO:0009987);; cellular component: cell (GO:0005623);; cellular component: organelle (GO:0043226);; cellular component: organelle part (GO:0044422);; cellular component: cell part (GO:0044464);; biological process: single-organism process (GO:0044699);; c…
ENSG00000136147	PHF11	7.93052	470	9.08989	601	9.67293	605	5.32805	317	5.03865	346	3.47013	181	0	-0.740196	down	--	--	--	--	--	[K]	Transcription	PHD-like zinc-binding domain;; PHD-zinc-finger like domain	PHD finger protein 11 OS=Homo sapiens OX=9606 GN=PHF11 PE=1 SV=3	S	Function unknown	SETDB2-PHF11 protein [Homo sapiens]	--
ENSG00000196116	TDRD7	4.9991	900	4.59967	903	4.88801	936	2.47222	461	2.88843	555	2.94715	470	0	-0.741001	down	--	--	Biological Process: lens morphogenesis in camera-type eye (GO:0002089);; Molecular Function: mRNA binding (GO:0003729);; Cellular Component: mitochondrial matrix (GO:0005759);; Biological Process: spermatogenesis (GO:0007283);; Biological Process: posttranscriptional regulation of gene expression (GO:0010608);; Cellular Component: chromatoid body (GO:0033391);; Molecular Function: protein N-termi…	K18405|0|hsa:23424|K18405 tudor domain-containing protein 1/4/6/7 | (RefSeq) TDRD7, CATC4, PCTAIRE2BP, TRAP; tudor domain containing 7	--	[K]	Transcription	Tudor domain;; OST-HTH/LOTUS domain	Tudor domain-containing protein 7 OS=Homo sapiens OX=9606 GN=TDRD7 PE=1 SV=2	J	Translation, ribosomal structure and biogenesis	tudor domain-containing protein 7 isoform 1 [Homo sapiens]	biological process: developmental process (GO:0032502);; biological process: single-organism process (GO:0044699);; molecular function: binding (GO:0005488);; cellular component: cell (GO:0005623);; cellular component: membrane-enclosed lumen (GO:0031974);; cellular component: organelle (GO:0043226);; cellular component: organelle part (GO:0044422);; cellular component: cell part (GO:0044464);; b…
Homo_sapiens_newGene_13062	--	1.34549	60	1.57364	68	1.89936	94	0.345096	13	0.825526	32	0.193851	9	0.0007	-0.744019	down	--	--	--	K09258|1.0193e-08|ggo:101133999|K09258 B-cell CLL/lymphoma protein 3 | (RefSeq) BCL3; B-cell CLL/lymphoma 3	TNF signaling pathway (ko04668)	--	--	--	--	--	--	unnamed protein product [Macaca fascicularis]	--
ENSG00000152778	IFIT5	12.0612	2273	10.6912	2197	10.2321	2052	6.08326	1187	6.36953	1280	6.74311	1126	0	-0.744617	down	--	--	--	--	--	[R]	General function prediction only	Tetratricopeptide repeat;; Tetratricopeptide repeat;; Tetratricopeptide repeat;; Tetratricopeptide repeat;; Tetratricopeptide repeat;; Tetratricopeptide repeat;; TPR repeat;; Tetratricopeptide repeat;; Tetratricopeptide repeat;; Tetratricopeptide repeat;; Tetratricopeptide repeat	Interferon-induced protein with tetratricopeptide repeats 5 OS=Homo sapiens OX=9606 GN=IFIT5 PE=1 SV=1	S	Function unknown	interferon-induced protein with tetratricopeptide repeats 5 [Homo sapiens]	--
ENSG00000169248	CXCL11	0.716835	55	0.693107	57	1.1276	91	0.308271	25	0.124924	11	0.0896	6	0.0005	-0.747813	down	--	--	--	K12672|1.919e-55|ptr:739195|K12672 C-X-C motif chemokine 11 | (RefSeq) CXCL11; C-X-C motif chemokine ligand 11	Cytokine-cytokine receptor interaction (ko04060);; Chemokine signaling pathway (ko04062);; Toll-like receptor signaling pathway (ko04620)	--	--	Small cytokines (intecrine/chemokine), interleukin-8 like	C-X-C motif chemokine 11 OS=Homo sapiens OX=9606 GN=CXCL11 PE=1 SV=1	U	Intracellular trafficking, secretion, and vesicular transport	C-X-C motif chemokine 11 isoform 1 precursor [Homo sapiens]	--
Homo_sapiens_newGene_12156	--	1.28306	155	1.08946	143	1.66322	213	0.619707	78	0.609442	79	0.694155	74	0.0003	-0.74978	down	--	--	--	--	--	--	--	--	--	--	--	--	--
ENSG00000145375	SPATA5	3.83325	1361	4.26136	1566	3.87276	1304	1.87605	680	2.28689	895	2.11463	693	0	-0.75002	down	[O]	Posttranslational modification, protein turnover, chaperones	Molecular Function: ATP binding (GO:0005524);; Cellular Component: mitochondrion (GO:0005739);; Biological Process: spermatogenesis (GO:0007283);; Biological Process: brain development (GO:0007420);; Biological Process: cell differentiation (GO:0030154);;	K14575|0|hsa:166378|K14575 AAA family ATPase | (RefSeq) SPATA5, AFG2, EHLMRS, SPAF; spermatogenesis associated 5	Ribosome biogenesis in eukaryotes (ko03008)	[O]	Posttranslational modification, protein turnover, chaperones	ATPase family associated with various cellular activities (AAA);; Holliday junction DNA helicase ruvB N-terminus;; AAA domain (dynein-related subfamily);; AAA ATPase domain;; TIP49 C-terminus;; AAA domain (Cdc48 subfamily);; AAA domain;; AAA domain;; Magnesium chelatase, subunit ChlI;; AAA domain;; RNA helicase;; IstB-like ATP binding protein;; ATPase family associated with various cellular activ…	Spermatogenesis-associated protein 5 OS=Homo sapiens OX=9606 GN=SPATA5 PE=1 SV=3	O	Posttranslational modification, protein turnover, chaperones	spermatogenesis-associated protein 5 isoform 1 [Homo sapiens]	molecular function: binding (GO:0005488);; cellular component: cell (GO:0005623);; cellular component: organelle (GO:0043226);; cellular component: cell part (GO:0044464);; biological process: reproduction (GO:0000003);; biological process: reproductive process (GO:0022414);; biological process: multicellular organismal process (GO:0032501);; biological process: single-organism process (GO:004469…
ENSG00000108176	DNAJC12	16.2978	870	17.2353	1021	19.3331	1099	9.39376	531	10.6899	632	9.71129	436	0	-0.751705	down	[O]	Posttranslational modification, protein turnover, chaperones	--	K09532|3.28764e-142|hsa:56521|K09532 DnaJ homolog subfamily C member 12 | (RefSeq) DNAJC12, JDP1; DnaJ heat shock protein family (Hsp40) member C12	--	[O]	Posttranslational modification, protein turnover, chaperones	DnaJ domain	DnaJ homolog subfamily C member 12 OS=Homo sapiens OX=9606 GN=DNAJC12 PE=1 SV=1	O	Posttranslational modification, protein turnover, chaperones	dnaJ homolog subfamily C member 12 isoform a [Homo sapiens]	--
ENSG00000105926	MPP6	5.52341	1968	5.85936	2154	8.38317	1144	6.88222	829	8.18603	905	8.86415	839	0	-0.753814	down	[F]	Nucleotide transport and metabolism	--	--	--	[T]	Signal transduction mechanisms	Guanylate kinase;; L27 domain;; Variant SH3 domain;; PDZ domain (Also known as DHR or GLGF);; SH3 domain	MAGUK p55 subfamily member 6 OS=Homo sapiens OX=9606 GN=MPP6 PE=1 SV=2	F	Nucleotide transport and metabolism	PREDICTED: MAGUK p55 subfamily member 6 isoform X3 [Macaca nemestrina]	--
ENSG00000164308	ERAP2	2.6502	344	1.86865	305	2.08053	354	0.964197	206	1.56632	172	1.14301	118	0	-0.754319	down	[E]	Amino acid transport and metabolism	--	K13723|0|hsa:64167|K13723 endoplasmic reticulum aminopeptidase 2 [EC:3.4.11.-] | (RefSeq) ERAP2, L-RAP, LRAP; endoplasmic reticulum aminopeptidase 2	--	[EO]	Amino acid transport and metabolism;; Posttranslational modification, protein turnover, chaperones	Peptidase family M1 domain;; ERAP1-like C-terminal domain	Endoplasmic reticulum aminopeptidase 2 OS=Homo sapiens OX=9606 GN=ERAP2 PE=1 SV=2	E	Amino acid transport and metabolism	endoplasmic reticulum aminopeptidase 2 isoform 1 [Homo sapiens]	--
Homo_sapiens_newGene_40858	--	8.22904	3095	9.10455	3922	6.8647	2765	5.89396	2404	2.37153	986	2.78584	957	0.0003	-0.755748	down	--	--	Molecular Function: nucleic acid binding (GO:0003676);; Molecular Function: transcription factor activity, sequence-specific DNA binding (GO:0003700);; Cellular Component: nucleus (GO:0005634);; Biological Process: regulation of transcription, DNA-templated (GO:0006355);; Molecular Function: metal ion binding (GO:0046872);;	K09228|0|hsa:7587|K09228 KRAB domain-containing zinc finger protein | (RefSeq) ZNF37A, KOX21, ZNF37; zinc finger protein 37A	--	[R]	General function prediction only	Zinc-finger double domain;; Plastocyanin-like domain	Zinc finger protein 37A OS=Homo sapiens OX=9606 GN=ZNF37A PE=2 SV=3	S	Function unknown	zinc finger protein 37a (KOX 21), isoform CRA_a [Homo sapiens]	molecular function: binding (GO:0005488);; molecular function: nucleic acid binding transcription factor activity (GO:0001071);; biological process: biological regulation (GO:0065007);; cellular component: cell (GO:0005623);; cellular component: organelle (GO:0043226);; cellular component: cell part (GO:0044464)
ENSG00000145703	IQGAP2	1.81455	498	1.88494	564	1.9573	572	1.10209	313	1.0473	307	1.04816	255	0	-0.756059	down	--	--	Molecular Function: GTPase inhibitor activity (GO:0005095);; Molecular Function: GTPase activator activity (GO:0005096);; Molecular Function: calmodulin binding (GO:0005516);; Molecular Function: phosphatidylinositol-3,4,5-trisphosphate binding (GO:0005547);; Cellular Component: cytosol (GO:0005829);; Cellular Component: microtubule (GO:0005874);; Cellular Component: microvillus (GO:0005902);; Bi…	K05767|0|hsa:10788|K05767 Ras GTPase-activating-like protein IQGAP2/3 | (RefSeq) IQGAP2; IQ motif containing GTPase activating protein 2	Regulation of actin cytoskeleton (ko04810)	[T]	Signal transduction mechanisms	GTPase-activator protein for Ras-like GTPase;; RasGAP C-terminus;; Calponin homology (CH) domain;; IQ calmodulin-binding motif	Ras GTPase-activating-like protein IQGAP2 OS=Homo sapiens OX=9606 GN=IQGAP2 PE=1 SV=4	Z	Cytoskeleton	RecName: Full=Ras GTPase-activating-like protein IQGAP2	molecular function: molecular function regulator (GO:0098772);; biological process: biological regulation (GO:0065007);; molecular function: binding (GO:0005488);; cellular component: cell (GO:0005623);; cellular component: cell part (GO:0044464);; cellular component: organelle (GO:0043226);; cellular component: organelle part (GO:0044422);; cellular component: supramolecular complex (GO:0099080)…
Homo_sapiens_newGene_36042	--	2.38142	207	3.03629	256	3.17041	238	1.30323	111	2.0573	143	1.77498	89	0	-0.756084	down	--	--	--	--	--	--	--	--	--	S	Function unknown	PREDICTED: uncharacterized protein LOC105524255 [Colobus angolensis palliatus]	--
Homo_sapiens_newGene_24845	--	2.41147	1205	2.26606	1529	3.21766	1330	1.20501	677	1.36628	907	0.97943	553	0	-0.758046	down	--	--	--	--	--	[BD]	Chromatin structure and dynamics;; Cell cycle control, cell division, chromosome partitioning	--	Tigger transposable element-derived protein 1 OS=Homo sapiens OX=9606 GN=TIGD1 PE=1 SV=1	S	Function unknown	PREDICTED: tigger transposable element-derived protein 1 [Nomascus leucogenys]	--
ENSG00000188906	LRRK2	1.54805	472	1.91417	507	2.08741	526	0.605576	232	1.23562	329	0.562992	207	0	-0.760652	down	[K]	Transcription	Biological Process: activation of MAPKK activity (GO:0000186);; Biological Process: activation of MAPK activity (GO:0000187);; Biological Process: negative regulation of protein phosphorylation (GO:0001933);; Molecular Function: protein binding (GO:0001948);; Molecular Function: actin binding (GO:0003779);; Molecular Function: GTPase activity (GO:0003924);; Molecular Function: MAP kinase kinase a…	K08844|0|hsa:120892|K08844 leucine-rich repeat kinase 2 [EC:2.7.11.1] | (RefSeq) LRRK2, AURA17, DARDARIN, PARK8, RIPK7, ROCO2; leucine rich repeat kinase 2	Parkinson's disease (ko05012)	--	--	Protein kinase domain;; Protein tyrosine kinase;; Ras of Complex, Roc, domain of DAPkinase;; Leucine rich repeat;; C-terminal of Roc, COR, domain;; Leucine Rich repeats (2 copies);; Ras family;; ADP-ribosylation factor family	Leucine-rich repeat serine/threonine-protein kinase 2 OS=Homo sapiens OX=9606 GN=LRRK2 PE=1 SV=2	S	Function unknown	RecName: Full=Leucine-rich repeat serine/threonine-protein kinase 2; AltName: Full=Dardarin	biological process: biological regulation (GO:0065007);; molecular function: binding (GO:0005488);; molecular function: catalytic activity (GO:0003824);; molecular function: signal transducer activity (GO:0004871);; biological process: metabolic process (GO:0008152);; biological process: cellular process (GO:0009987);; biological process: signaling (GO:0023052);; biological process: single-organi…
ENSG00000168152	THAP9	1.94048	248	1.95169	277	1.28214	223	0.773188	132	1.09955	98	0.777366	124	0.0001	-0.760985	down	--	--	--	--	--	--	--	THAP domain;; Transposase protein	DNA transposase THAP9 OS=Homo sapiens OX=9606 GN=THAP9 PE=1 SV=2	S	Function unknown	DNA transposase THAP9 isoform 1 [Homo sapiens]	--
ENSG00000058673	ZC3H11A	43.2236	11386	29.5554	8717	25.0306	6968	14.8596	4401	20.2083	5754	15.9053	3540	0	-0.76447	down	--	--	Molecular Function: RNA polymerase II regulatory region sequence-specific DNA binding (GO:0000977);; Molecular Function: transcription factor activity, sequence-specific DNA binding (GO:0003700);; Cellular Component: nucleolus (GO:0005730);; Biological Process: regulation of transcription from RNA polymerase II promoter (GO:0006357);; Biological Process: negative regulation of transcription, DNA-…	--	--	[S]	Function unknown	BED zinc finger;; hAT family C-terminal dimerisation region;; Zinc-finger containing family	Zinc finger BED domain-containing protein 6 OS=Homo sapiens OX=9606 GN=ZBED6 PE=3 SV=1	K	Transcription	zinc finger BED domain-containing protein 6 [Homo sapiens]	molecular function: binding (GO:0005488);; molecular function: nucleic acid binding transcription factor activity (GO:0001071);; biological process: biological regulation (GO:0065007);; cellular component: cell (GO:0005623);; cellular component: organelle (GO:0043226);; cellular component: organelle part (GO:0044422);; cellular component: cell part (GO:0044464)
ENSG00000131203	IDO1	0.671778	67	0.389741	37	0.495724	52	0	0	0.038372	5	0.046209	5	0.0001	-0.765396	down	--	--	Biological Process: cytokine production involved in inflammatory response (GO:0002534);; Biological Process: positive regulation of T cell tolerance induction (GO:0002666);; Biological Process: positive regulation of chronic inflammatory response (GO:0002678);; Biological Process: positive regulation of type 2 immune response (GO:0002830);; Molecular Function: tryptophan 2,3-dioxygenase activity …	K00463|0|hsa:3620|K00463 indoleamine 2,3-dioxygenase [EC:1.13.11.52] | (RefSeq) IDO1, IDO, IDO-1, INDO; indoleamine 2,3-dioxygenase 1	Tryptophan metabolism (ko00380);; African trypanosomiasis (ko05143)	--	--	Indoleamine 2,3-dioxygenase	Indoleamine 2,3-dioxygenase 1 OS=Homo sapiens OX=9606 GN=IDO1 PE=1 SV=1	I	Lipid transport and metabolism	indoleamine 2,3-dioxygenase 1 [Homo sapiens]	biological process: multicellular organismal process (GO:0032501);; biological process: single-organism process (GO:0044699);; biological process: response to stimulus (GO:0050896);; biological process: biological regulation (GO:0065007);; molecular function: catalytic activity (GO:0003824);; biological process: metabolic process (GO:0008152);; cellular component: cell (GO:0005623);; cellular com…
ENSG00000187498	COL4A1	27.09	8308	28.3942	9542	29.9381	9509	17.4808	5568	15.9903	5230	15.7588	4270	0	-0.765868	down	--	--	Biological Process: branching involved in blood vessel morphogenesis (GO:0001569);; Cellular Component: collagen type IV trimer (GO:0005587);; Cellular Component: endoplasmic reticulum lumen (GO:0005788);; Biological Process: brain development (GO:0007420);; Biological Process: neuromuscular junction development (GO:0007528);; Molecular Function: extracellular matrix constituent conferring elasti…	K06237|1.23628e-149|pon:100444160|K06237 collagen, type IV, alpha | (RefSeq) COL4A1; collagen type IV alpha 1 chain	PI3K-Akt signaling pathway (ko04151);; Focal adhesion (ko04510);; ECM-receptor interaction (ko04512);; AGE-RAGE signaling pathway in diabetic complications (ko04933);; Protein digestion and absorption (ko04974);; Amoebiasis (ko05146);; Pathways in cancer (ko05200);; Small cell lung cancer (ko05222)	[W]	Extracellular structures	Collagen triple helix repeat (20 copies);; C-terminal tandem repeated domain in type 4 procollagen	Collagen alpha-1(IV) chain OS=Homo sapiens OX=9606 GN=COL4A1 PE=1 SV=3	S	Function unknown	pro-alpha-1(IV), partial [Homo sapiens]	biological process: multicellular organismal process (GO:0032501);; biological process: developmental process (GO:0032502);; biological process: single-organism process (GO:0044699);; cellular component: extracellular region (GO:0005576);; cellular component: macromolecular complex (GO:0032991);; cellular component: extracellular region part (GO:0044421);; cellular component: supramolecular compl…
ENSG00000158748	HTR6	0.377299	36	0.36113	37	0.358615	36	0.083574	9	0.059822	6	0.091821	8	0.0004	-0.768384	down	--	--	Molecular Function: histamine receptor activity (GO:0004969);; Molecular Function: G-protein coupled serotonin receptor activity (GO:0004993);; Molecular Function: protein binding (GO:0005515);; Cellular Component: integral component of plasma membrane (GO:0005887);; Cellular Component: cilium (GO:0005929);; Biological Process: G-protein coupled receptor signaling pathway, coupled to cyclic nucle…	K04162|0|hsa:3362|K04162 5-hydroxytryptamine receptor 6 | (RefSeq) HTR6, 5-HT6, 5-HT6R; 5-hydroxytryptamine receptor 6	Calcium signaling pathway (ko04020);; cAMP signaling pathway (ko04024);; Neuroactive ligand-receptor interaction (ko04080);; Serotonergic synapse (ko04726)	[R]	General function prediction only	7 transmembrane receptor (rhodopsin family)	5-hydroxytryptamine receptor 6 OS=Homo sapiens OX=9606 GN=HTR6 PE=1 SV=1	U	Intracellular trafficking, secretion, and vesicular transport	5-hydroxytryptamine receptor 6 [Homo sapiens]	molecular function: signal transducer activity (GO:0004871);; molecular function: molecular transducer activity (GO:0060089);; biological process: cellular process (GO:0009987);; biological process: signaling (GO:0023052);; biological process: single-organism process (GO:0044699);; biological process: response to stimulus (GO:0050896);; biological process: biological regulation (GO:0065007);; mol…
ENSG00000127954	STEAP4	0.842172	361	0.758926	378	0.862644	389	0.503852	239	0.379474	184	0.337117	140	0	-0.768439	down	[R]	General function prediction only	--	K19876|0|hsa:79689|K19876 metalloreductase STEAP4 [EC:1.16.1.-] | (RefSeq) STEAP4, STAMP2, TIARP, TNFAIP9; STEAP4 metalloreductase	--	--	--	Ferric reductase like transmembrane component;; NADP oxidoreductase coenzyme F420-dependent	Metalloreductase STEAP4 OS=Homo sapiens OX=9606 GN=STEAP4 PE=1 SV=1	S	Function unknown	metalloreductase STEAP4 isoform 1 [Homo sapiens]	--
ENSG00000185261	KIAA0825	0.925159	155	1.037	177	0.725861	130	0.338365	77	0.180796	42	0.352876	65	0.0004	-0.769242	down	--	--	--	--	--	--	--	Domain of unknown function (DUF4495)	Uncharacterized protein KIAA0825 OS=Homo sapiens OX=9606 GN=KIAA0825 PE=2 SV=2	S	Function unknown	uncharacterized protein KIAA0825 isoform 1 [Homo sapiens]	--
Homo_sapiens_newGene_6362	--	31.4158	1382	56.0994	2060	209.755	6496	4.00467	207	8.94928	418	10.3196	368	0.0001	-0.769512	down	--	--	--	--	--	--	--	--	--	S	Function unknown	ZNF564 isoform 3 [Pongo abelii]	--
ENSG00000124882	EREG	17.8826	3876	18.1919	4300	18.1791	4193	10.288	2309	10.6968	2474	10.5228	2020	0	-0.771099	down	--	--	Biological Process: MAPK cascade (GO:0000165);; Biological Process: angiogenesis (GO:0001525);; Biological Process: ovarian cumulus expansion (GO:0001550);; Biological Process: oocyte maturation (GO:0001556);; Molecular Function: protein tyrosine kinase activity (GO:0004713);; Molecular Function: Ras guanyl-nucleotide exchange factor activity (GO:0005088);; Molecular Function: epidermal growth fa…	K09784|5.52395e-89|hsa:2069|K09784 epiregulin | (RefSeq) EREG, EPR, ER, Ep; epiregulin	ErbB signaling pathway (ko04012)	--	--	--	Proepiregulin OS=Homo sapiens OX=9606 GN=EREG PE=1 SV=1	S	Function unknown	PREDICTED: proepiregulin [Gorilla gorilla gorilla]	biological process: metabolic process (GO:0008152);; biological process: cellular process (GO:0009987);; biological process: signaling (GO:0023052);; biological process: single-organism process (GO:0044699);; biological process: response to stimulus (GO:0050896);; biological process: biological regulation (GO:0065007);; biological process: developmental process (GO:0032502);; biological process: …
ENSG00000171522	PTGER4	4.00192	692	3.70031	710	3.22015	619	1.98729	371	2.16824	372	2.47907	328	0	-0.771307	down	--	--	--	K04261|0|hsa:5734|K04261 prostaglandin E receptor 4 | (RefSeq) PTGER4, EP4, EP4R; prostaglandin E receptor 4	Neuroactive ligand-receptor interaction (ko04080);; Inflammatory mediator regulation of TRP channels (ko04750);; Renin secretion (ko04924);; Pathways in cancer (ko05200)	[R]	General function prediction only	7 transmembrane receptor (rhodopsin family);; Serpentine type 7TM GPCR chemoreceptor Srx	Prostaglandin E2 receptor EP4 subtype OS=Homo sapiens OX=9606 GN=PTGER4 PE=1 SV=1	U	Intracellular trafficking, secretion, and vesicular transport	PREDICTED: prostaglandin E2 receptor EP4 subtype isoform X1 [Macaca nemestrina]	--
Homo_sapiens_newGene_13069	--	2.80509	97	4.60979	167	3.86704	155	1.5717	58	2.01601	71	1.19349	38	0.0004	-0.771641	down	--	--	--	--	--	--	--	--	--	--	--	--	--
ENSG00000137834	SMAD6	7.62423	2513	6.82628	2646	7.8593	2732	4.78955	1566	4.59758	1635	3.38453	934	0	-0.773109	down	--	--	--	K04677|0|hsa:4091|K04677 mothers against decapentaplegic homolog 6 | (RefSeq) SMAD6, AOVD2, HsT17432, MADH6, MADH7; SMAD family member 6	TGF-beta signaling pathway (ko04350)	[TK]	Signal transduction mechanisms;; Transcription	MH2 domain;; MH1 domain	Mothers against decapentaplegic homolog 6 OS=Homo sapiens OX=9606 GN=SMAD6 PE=1 SV=2	K	Transcription	Smad6 [Homo sapiens]	--
ENSG00000145354	CISD2	30.6202	2446	12.7403	1304	7.16854	1915	4.38792	765	9.93463	1040	9.22059	856	0.0001	-0.774247	down	--	--	Biological Process: autophagy of mitochondrion (GO:0000422);; Molecular Function: RNA polymerase II transcription factor activity, sequence-specific DNA binding (GO:0000981);; Cellular Component: mitochondrial outer membrane (GO:0005741);; Cellular Component: endoplasmic reticulum membrane (GO:0005789);; Biological Process: regulation of transcription from RNA polymerase II promoter (GO:0006357);…	--	--	[R]	General function prediction only	Iron-containing outer mitochondrial membrane protein N-terminus;; Iron-binding zinc finger CDGSH type	CDGSH iron-sulfur domain-containing protein 2 OS=Homo sapiens OX=9606 GN=CISD2 PE=1 SV=1	S	Function unknown	hypothetical protein, partial [Homo sapiens]	biological process: metabolic process (GO:0008152);; biological process: cellular process (GO:0009987);; biological process: single-organism process (GO:0044699);; biological process: cellular component organization or biogenesis (GO:0071840);; molecular function: nucleic acid binding transcription factor activity (GO:0001071);; biological process: biological regulation (GO:0065007);; cellular co…
ENSG00000129595	EPB41L4A	3.12627	565	2.57071	678	1.66663	592	1.00516	193	2.25603	425	0.566957	169	0.0003	-0.774544	down	--	--	Cellular Component: cytoplasm (GO:0005737);; Cellular Component: cytoskeleton (GO:0005856);; Molecular Function: cytoskeletal protein binding (GO:0008092);; Cellular Component: extrinsic component of membrane (GO:0019898);;	--	--	[R]	General function prediction only	FERM central domain;; FERM N-terminal domain;; FERM C-terminal PH-like domain;; FERM adjacent (FA)	Band 4.1-like protein 4A OS=Homo sapiens OX=9606 GN=EPB41L4A PE=1 SV=2	S	Function unknown	band 4.1-like protein 4A isoform 2 [Homo sapiens]	cellular component: cell (GO:0005623);; cellular component: cell part (GO:0044464);; cellular component: organelle (GO:0043226);; molecular function: binding (GO:0005488);; cellular component: membrane (GO:0016020);; cellular component: membrane part (GO:0044425)
ENSG00000100918	REC8	1.05755	70	1.45871	76	0.705622	65	0.559821	25	0.249316	20	0.415151	28	0.0005	-0.774813	down	--	--	--	K13054|0|hsa:9985|K13054 meiotic recombination protein REC8, animal type | (RefSeq) REC8, HR21spB, REC8L1, Rec8p; REC8 meiotic recombination protein	Oocyte meiosis (ko04114)	[D]	Cell cycle control, cell division, chromosome partitioning	N terminus of Rad21 / Rec8 like protein;; Conserved region of Rad21 / Rec8 like protein	Meiotic recombination protein REC8 homolog OS=Homo sapiens OX=9606 GN=REC8 PE=1 SV=1	S	Function unknown	meiotic recombination protein REC8 homolog [Homo sapiens]	--
ENSG00000169245	CXCL10	0.726422	41	0.436126	27	0.410694	25	0	0	0	0	0	0	0	-0.775254	down	--	--	--	K12671|3.14913e-58|nle:100599244|K12671 C-X-C motif chemokine 10 | (RefSeq) CXCL10; C-X-C motif chemokine ligand 10	Cytokine-cytokine receptor interaction (ko04060);; Chemokine signaling pathway (ko04062);; Toll-like receptor signaling pathway (ko04620);; RIG-I-like receptor signaling pathway (ko04622);; Cytosolic DNA-sensing pathway (ko04623);; TNF signaling pathway (ko04668);; Influenza A (ko05164)	--	--	Small cytokines (intecrine/chemokine), interleukin-8 like	C-X-C motif chemokine 10 OS=Homo sapiens OX=9606 GN=CXCL10 PE=1 SV=2	U	Intracellular trafficking, secretion, and vesicular transport	C-X-C motif chemokine 10 precursor [Homo sapiens]	--
ENSG00000111912	NCOA7	27.8682	4609	34.4832	6089	31.0592	5356	16.3905	3191	13.9096	2913	15.4705	2546	0	-0.776471	down	--	--	--	--	--	[L]	Replication, recombination and repair	TLD;; LysM domain	Nuclear receptor coactivator 7 OS=Homo sapiens OX=9606 GN=NCOA7 PE=1 SV=2	L	Replication, recombination and repair	nuclear receptor coactivator 7, isoform CRA_d [Homo sapiens]	--
ENSG00000170961	HAS2	2.16331	426	2.43307	522	2.14355	449	1.22782	250	1.33491	280	1.07615	188	0	-0.777578	down	[N]	Cell motility	Biological Process: vasculogenesis (GO:0001570);; Biological Process: kidney development (GO:0001822);; Cellular Component: cytoplasm (GO:0005737);; Cellular Component: integral component of plasma membrane (GO:0005887);; Biological Process: positive regulation of keratinocyte proliferation (GO:0010838);; Biological Process: positive regulation of smooth muscle cell migration (GO:0014911);; Biolo…	K00752|0|aml:100471054|K00752 hyaluronan synthase [EC:2.4.1.212] | (RefSeq) HAS2; hyaluronan synthase 2	--	[M]	Cell wall/membrane/envelope biogenesis	Glycosyltransferase like family 2;; Chitin synthase;; Glycosyl transferase family 2;; Glycosyl transferase family group 2	Hyaluronan synthase 2 OS=Homo sapiens OX=9606 GN=HAS2 PE=2 SV=1	M	Cell wall/membrane/envelope biogenesis	hyaluronan synthase 2 [Homo sapiens]	biological process: cellular process (GO:0009987);; biological process: developmental process (GO:0032502);; biological process: single-organism process (GO:0044699);; biological process: multicellular organismal process (GO:0032501);; cellular component: cell (GO:0005623);; cellular component: cell part (GO:0044464);; cellular component: membrane (GO:0016020);; cellular component: membrane part …
Homo_sapiens_newGene_36274	--	0.797445	105	0.827995	125	0.487116	78	0.325619	50	0.235714	38	0.200308	27	0.0005	-0.777789	down	--	--	--	--	--	--	--	--	--	--	--	--	--
ENSG00000075420	FNDC3B	17.9091	4414	17.2265	4563	16.9325	4366	10.8959	2585	9.62156	2592	10.6161	2124	0	-0.780253	down	[X]	Mobilome: prophages, transposons	--	--	--	--	--	Fibronectin type III domain;; Purple acid Phosphatase, N-terminal domain;; Uncharacterised conserved protein (DUF2369);; Interferon-alpha/beta receptor, fibronectin type III	Fibronectin type III domain-containing protein 3B OS=Homo sapiens OX=9606 GN=FNDC3B PE=1 SV=2	S	Function unknown	fibronectin type III domain-containing protein 3B [Homo sapiens]	--
ENSG00000015171	ZMYND11	22.0176	3794	14.9551	2920	18.9683	3463	11.3076	1929	12.6635	1760	11.2844	1640	0	-0.781637	down	--	--	--	--	--	[R]	General function prediction only	Bromodomain;; PWWP domain	Zinc finger MYND domain-containing protein 11 OS=Homo sapiens OX=9606 GN=ZMYND11 PE=1 SV=2	S	Function unknown	zinc finger MYND domain-containing protein 11 isoform a [Homo sapiens]	--
ENSG00000068079	IFI35	20.2556	1188	20.2132	1285	18.7507	1160	11.2944	691	10.7234	669	11.3283	592	0	-0.782895	down	--	--	Molecular Function: protein binding (GO:0005515);; Cellular Component: nucleus (GO:0005634);; Cellular Component: cytosol (GO:0005829);; Biological Process: type I interferon signaling pathway (GO:0060337);;	--	--	--	--	Nmi/IFP 35 domain (NID);; Interferon-induced 35 kDa protein (IFP 35) N-terminus	Interferon-induced 35 kDa protein OS=Homo sapiens OX=9606 GN=IFI35 PE=1 SV=5	S	Function unknown	interferon-induced 35 kDa protein isoform 2 [Homo sapiens]	molecular function: binding (GO:0005488);; cellular component: cell (GO:0005623);; cellular component: organelle (GO:0043226);; cellular component: cell part (GO:0044464);; biological process: cellular process (GO:0009987);; biological process: signaling (GO:0023052);; biological process: single-organism process (GO:0044699);; biological process: response to stimulus (GO:0050896);; biological pro…
ENSG00000100906	NFKBIA	36.752	2650	38.5961	3022	44.0107	3357	22.441	1683	20.1645	1555	23.7892	1527	0	-0.789627	down	[T]	Signal transduction mechanisms	--	K04734|0|hsa:4792|K04734 NF-kappa-B inhibitor alpha | (RefSeq) NFKBIA, IKBA, MAD-3, NFKBI; NFKB inhibitor alpha	cAMP signaling pathway (ko04024);; Chemokine signaling pathway (ko04062);; NF-kappa B signaling pathway (ko04064);; Apoptosis (ko04210);; Osteoclast differentiation (ko04380);; Toll-like receptor signaling pathway (ko04620);; NOD-like receptor signaling pathway (ko04621);; RIG-I-like receptor signaling pathway (ko04622);; Cytosolic DNA-sensing pathway (ko04623);; T cell receptor signaling pathway…	[R]	General function prediction only	Ankyrin repeats (3 copies);; Ankyrin repeat;; Ankyrin repeat;; Ankyrin repeats (many copies);; Ankyrin repeats (many copies)	NF-kappa-B inhibitor alpha OS=Homo sapiens OX=9606 GN=NFKBIA PE=1 SV=1	S	Function unknown	NF-kappa-B inhibitor alpha [Homo sapiens]	--
ENSG00000165312	OTUD1	10.3999	1432	9.66003	1450	10.1158	1482	5.99905	855	5.48464	806	5.53556	675	0	-0.791754	down	--	--	--	K13716|0|hsa:220213|K13716 OTU domain-containing protein 1 [EC:3.4.19.12] | (RefSeq) OTUD1, DUBA7, OTDC1; OTU deubiquitinase 1	--	[TO]	Signal transduction mechanisms;; Posttranslational modification, protein turnover, chaperones	OTU-like cysteine protease	OTU domain-containing protein 1 OS=Homo sapiens OX=9606 GN=OTUD1 PE=1 SV=1	O	Posttranslational modification, protein turnover, chaperones	OTU domain-containing protein 1 [Homo sapiens]	--
Homo_sapiens_newGene_37608	--	2.22322	192	2.05792	287	2.35567	204	0.637892	99	0.864284	114	0.651669	99	0	-0.796631	down	--	--	Molecular Function: nuclease activity (GO:0004518);; Molecular Function: binding (GO:0005488);; Biological Process: DNA metabolic process (GO:0006259);; Molecular Function: transferase activity (GO:0016740);; Biological Process: single-organism cellular process (GO:0044763);;	--	--	--	--	Protein of unknown function (DUF3704)	LINE-1 retrotransposable element ORF2 protein OS=Homo sapiens OX=9606 PE=1 SV=1	S	Function unknown	RecName: Full=LINE-1 reverse transcriptase homolog	molecular function: catalytic activity (GO:0003824);; molecular function: binding (GO:0005488);; biological process: metabolic process (GO:0008152);; biological process: cellular process (GO:0009987);; biological process: single-organism process (GO:0044699)
ENSG00000050344	NFE2L3	2.28427	377	3.43114	630	3.31175	585	1.7647	301	1.06153	182	1.54423	224	0.0001	-0.796682	down	--	--	Biological Process: negative regulation of transcription from RNA polymerase II promoter (GO:0000122);; Molecular Function: RNA polymerase II core promoter proximal region sequence-specific DNA binding (GO:0000978);; Molecular Function: transcriptional repressor activity, RNA polymerase II core promoter proximal region sequence-specific binding (GO:0001078);; Molecular Function: transcription coa…	K09040|0|hsa:9603|K09040 nuclear factor erythroid 2-related factor 1/3 | (RefSeq) NFE2L3, NRF3; nuclear factor, erythroid 2 like 3	--	[K]	Transcription	bZIP Maf transcription factor;; bZIP transcription factor;; Basic region leucine zipper	Nuclear factor erythroid 2-related factor 3 OS=Homo sapiens OX=9606 GN=NFE2L3 PE=1 SV=1	K	Transcription	nuclear factor erythroid 2-related factor 3 [Homo sapiens]	biological process: biological regulation (GO:0065007);; molecular function: binding (GO:0005488);; molecular function: nucleic acid binding transcription factor activity (GO:0001071);; molecular function: transcription factor activity, protein binding (GO:0000988);; cellular component: cell (GO:0005623);; cellular component: organelle (GO:0043226);; cellular component: cell part (GO:0044464)
ENSG00000163131	CTSS	2.58734	499	2.51943	530	2.59986	534	1.44386	289	1.41565	291	1.34875	231	0	-0.797978	down	[O]	Posttranslational modification, protein turnover, chaperones	--	K01368|0|hsa:1520|K01368 cathepsin S [EC:3.4.22.27] | (RefSeq) CTSS; cathepsin S	Lysosome (ko04142);; Phagosome (ko04145);; Apoptosis (ko04210);; Antigen processing and presentation (ko04612);; Tuberculosis (ko05152)	[O]	Posttranslational modification, protein turnover, chaperones	Papain family cysteine protease;; Cathepsin propeptide inhibitor domain (I29);; Peptidase C1-like family	Cathepsin S OS=Homo sapiens OX=9606 GN=CTSS PE=1 SV=3	O	Posttranslational modification, protein turnover, chaperones	cathepsin S isoform 1 preproprotein [Homo sapiens]	--
ENSG00000067066	SP100	11.5962	1233	9.75207	1247	11.2194	1297	6.40338	723	5.39174	690	6.30782	591	0	-0.800266	down	--	--	--	K15413|0|hsa:6672|K15413 nuclear autoantigen Sp-100 | (RefSeq) SP100, lysp100b; SP100 nuclear antigen	Herpes simplex infection (ko05168);; Viral carcinogenesis (ko05203)	[O]	Posttranslational modification, protein turnover, chaperones	HSR domain;; SAND domain;; HMG (high mobility group) box;; HMG-box domain	Nuclear autoantigen Sp-100 OS=Homo sapiens OX=9606 GN=SP100 PE=1 SV=3	S	Function unknown	nuclear autoantigen Sp-100 isoform 2 [Homo sapiens]	--
ENSG00000141574	SECTM1	3.62826	380	4.60589	486	3.56569	398	1.97022	201	2.6755	247	2.82571	181	0	-0.801814	down	--	--	Molecular Function: signal transducer activity (GO:0004871);; Molecular Function: cytokine activity (GO:0005125);; Cellular Component: extracellular space (GO:0005615);; Cellular Component: Golgi apparatus (GO:0005794);; Cellular Component: plasma membrane (GO:0005886);; Biological Process: immune response (GO:0006955);; Biological Process: mesoderm development (GO:0007498);; Cellular Component: …	--	--	--	--	--	Secreted and transmembrane protein 1 OS=Homo sapiens OX=9606 GN=SECTM1 PE=1 SV=2	O	Posttranslational modification, protein turnover, chaperones	secreted and transmembrane protein 1 precursor [Homo sapiens]	molecular function: signal transducer activity (GO:0004871);; molecular function: binding (GO:0005488);; cellular component: extracellular region (GO:0005576);; cellular component: extracellular region part (GO:0044421);; cellular component: cell (GO:0005623);; cellular component: organelle (GO:0043226);; cellular component: cell part (GO:0044464);; cellular component: membrane (GO:0016020);; bio…
ENSG00000078401	EDN1	3.90898	558	4.10984	539	4.48641	561	2.15826	315	2.95121	314	2.50838	212	0	-0.802314	down	--	--	--	K16366|1.11674e-127|hsa:1906|K16366 endothelin-1 | (RefSeq) EDN1, ARCND3, ET1, HDLCQ7, PPET1, QME; endothelin 1	HIF-1 signaling pathway (ko04066);; TNF signaling pathway (ko04668);; Melanogenesis (ko04916);; AGE-RAGE signaling pathway in diabetic complications (ko04933)	--	--	Endothelin family	Endothelin-1 OS=Homo sapiens OX=9606 GN=EDN1 PE=1 SV=1	O	Posttranslational modification, protein turnover, chaperones	endothelin-1 isoform 1 preproprotein [Homo sapiens]	--
ENSG00000213928	IRF9	1.52467	95	1.26154	61	1.26823	71	0.386283	24	0.312332	29	0.27088	21	0.0003	-0.802771	down	--	--	Molecular Function: core promoter binding (GO:0001047);; Molecular Function: transcription factor activity, sequence-specific DNA binding (GO:0003700);; Molecular Function: ubiquitin-protein transferase activity (GO:0004842);; Molecular Function: protein binding (GO:0005515);; Cellular Component: nucleoplasm (GO:0005654);; Cellular Component: cytosol (GO:0005829);; Biological Process: regulation …	K04693|0|hsa:10379|K04693 interferon regulatory factor 9 | (RefSeq) IRF9, IRF-9, ISGF3, ISGF3G, p48; interferon regulatory factor 9	Osteoclast differentiation (ko04380);; Jak-STAT signaling pathway (ko04630);; Hepatitis C (ko05160);; Measles (ko05162);; Influenza A (ko05164);; Herpes simplex infection (ko05168);; Viral carcinogenesis (ko05203)	--	--	Interferon-regulatory factor 3;; Interferon regulatory factor transcription factor	Interferon regulatory factor 9 OS=Homo sapiens OX=9606 GN=IRF9 PE=1 SV=1	K	Transcription	interferon regulatory factor 9 [Homo sapiens]	molecular function: binding (GO:0005488);; molecular function: nucleic acid binding transcription factor activity (GO:0001071);; biological process: biological regulation (GO:0065007);; molecular function: catalytic activity (GO:0003824);; cellular component: cell (GO:0005623);; cellular component: organelle (GO:0043226);; cellular component: organelle part (GO:0044422);; cellular component: cell…
ENSG00000125538	IL1B	0.955952	64	1.36739	112	1.31369	86	0.400935	29	0.561096	35	0.191725	13	0.0003	-0.80644	down	--	--	--	K04519|0|hsa:3553|K04519 interleukin 1 beta | (RefSeq) IL1B, IL-1, IL1-BETA, IL1F2; interleukin 1 beta	MAPK signaling pathway (ko04010);; Cytokine-cytokine receptor interaction (ko04060);; NF-kappa B signaling pathway (ko04064);; Osteoclast differentiation (ko04380);; Toll-like receptor signaling pathway (ko04620);; NOD-like receptor signaling pathway (ko04621);; Cytosolic DNA-sensing pathway (ko04623);; Hematopoietic cell lineage (ko04640);; TNF signaling pathway (ko04668);; Inflammatory mediator…	--	--	Interleukin-1 / 18;; Interleukin-1 propeptide	Interleukin-1 beta OS=Homo sapiens OX=9606 GN=IL1B PE=1 SV=2	K	Transcription	interleukin 1, beta, isoform CRA_c [Homo sapiens]	--
Homo_sapiens_newGene_29557	--	2.02732	216	2.34848	284	2.14046	256	1.00938	115	1.07798	131	1.1345	114	0	-0.80853	down	--	--	Biological Process: negative regulation of transcription from RNA polymerase II promoter (GO:0000122);; Biological Process: activation of MAPK activity (GO:0000187);; Biological Process: ossification (GO:0001503);; Biological Process: neural tube closure (GO:0001843);; Biological Process: stimulatory C-type lectin receptor signaling pathway (GO:0002223);; Biological Process: positive regulation o…	--	--	--	--	--	Putative uncharacterized protein encoded by LINC00472 OS=Homo sapiens OX=9606 GN=LINC00472 PE=5 SV=2	S	Function unknown	PREDICTED: uncharacterized protein LOC108529180, partial [Rhinopithecus bieti]	biological process: biological regulation (GO:0065007);; biological process: multicellular organismal process (GO:0032501);; biological process: single-organism process (GO:0044699);; biological process: developmental process (GO:0032502);; biological process: immune system process (GO:0002376);; biological process: cellular process (GO:0009987);; biological process: signaling (GO:0023052);; biol…
Homo_sapiens_newGene_38736	--	0.984919	71	0.713283	56	1.12972	87	0.288303	22	0.364627	28	0.205421	14	0.0003	-0.810958	down	--	--	Molecular Function: single-stranded DNA endodeoxyribonuclease activity (GO:0000014);; Biological Process: regulation of mitotic recombination (GO:0000019);; Biological Process: double-strand break repair via homologous recombination (GO:0000724);; Biological Process: DNA double-strand break processing (GO:0000729);; Biological Process: DNA synthesis involved in DNA repair (GO:0000731);; Biologica…	--	--	--	--	--	Putative uncharacterized protein FLJ38264 OS=Homo sapiens OX=9606 PE=5 SV=1	S	Function unknown	MRE11 meiotic recombination 11 homolog A (S. cerevisiae), isoform CRA_b [Homo sapiens]	molecular function: catalytic activity (GO:0003824);; biological process: metabolic process (GO:0008152);; biological process: cellular process (GO:0009987);; biological process: biological regulation (GO:0065007);; biological process: response to stimulus (GO:0050896);; cellular component: cell (GO:0005623);; cellular component: membrane-enclosed lumen (GO:0031974);; cellular component: organell…
ENSG00000162408	NOL9	9.10117	2681	8.57734	2828	14.9248	2691	4.34492	1404	6.17742	1380	7.9841	1463	0	-0.811945	down	[J]	Translation, ribosomal structure and biogenesis	Biological Process: cleavage in ITS2 between 5.8S rRNA and LSU-rRNA of tricistronic rRNA transcript (SSU-rRNA, 5.8S rRNA, LSU-rRNA) (GO:0000448);; Molecular Function: RNA binding (GO:0003723);; Molecular Function: protein binding (GO:0005515);; Molecular Function: ATP binding (GO:0005524);; Cellular Component: nucleoplasm (GO:0005654);; Cellular Component: nucleolus (GO:0005730);; Cellular Compon…	K06947|0|hsa:79707|K06947 polynucleotide 5'-hydroxyl-kinase GRC3/NOL9 [EC:2.7.1.-] | (RefSeq) NOL9, Grc3, NET6; nucleolar protein 9	--	[R]	General function prediction only	mRNA cleavage and polyadenylation factor CLP1 P-loop	Polynucleotide 5&apos;-hydroxyl-kinase NOL9 OS=Homo sapiens OX=9606 GN=NOL9 PE=1 SV=1	S	Function unknown	RecName: Full=Polynucleotide 5&apos;-hydroxyl-kinase NOL9; AltName: Full=Nucleolar protein 9	biological process: metabolic process (GO:0008152);; biological process: cellular process (GO:0009987);; biological process: cellular component organization or biogenesis (GO:0071840);; molecular function: binding (GO:0005488);; cellular component: cell (GO:0005623);; cellular component: organelle (GO:0043226);; cellular component: organelle part (GO:0044422);; cellular component: cell part (GO:0…
Homo_sapiens_newGene_22458	--	1.29117	139	1.4422	156	1.18498	130	0.493727	57	0.581415	62	1.03776	63	0	-0.821856	down	--	--	--	--	--	--	--	--	--	--	--	uncharacterized protein LOC103884275 [Papio anubis]	--
ENSG00000152061	RABGAP1L	3.98656	606	2.8541	523	2.77634	484	1.86226	328	1.77627	225	1.72992	196	0	-0.829522	down	--	--	--	--	--	[R]	General function prediction only	--	Rab GTPase-activating protein 1-like, isoform 10 OS=Homo sapiens OX=9606 GN=RABGAP1L PE=1 SV=1	S	Function unknown	rab GTPase-activating protein 1-like isoform C [Homo sapiens]	--
ENSG00000181027	FKRP	1.91694	200	1.97783	247	2.73671	95	1.52557	67	1.01905	50	1.9681	56	0.0002	-0.830316	down	[I]	Lipid transport and metabolism	Cellular Component: Golgi membrane (GO:0000139);; Cellular Component: extracellular space (GO:0005615);; Cellular Component: rough endoplasmic reticulum (GO:0005791);; Cellular Component: dystrophin-associated glycoprotein complex (GO:0016010);; Cellular Component: integral component of membrane (GO:0016021);; Biological Process: protein processing (GO:0016485);; Molecular Function: transferase a…	K19873|0|hsa:79147|K19873 fukutin-related protein [EC:2.7.8.-] | (RefSeq) FKRP, LGMD2I, MDC1C, MDDGA5, MDDGB5, MDDGC5; fukutin related protein	--	--	--	LicD family	Fukutin-related protein OS=Homo sapiens OX=9606 GN=FKRP PE=1 SV=1	S	Function unknown	FKRP isoform 2 [Pan troglodytes]	cellular component: cell (GO:0005623);; cellular component: membrane (GO:0016020);; cellular component: organelle (GO:0043226);; cellular component: organelle part (GO:0044422);; cellular component: cell part (GO:0044464);; cellular component: extracellular region (GO:0005576);; cellular component: extracellular region part (GO:0044421);; cellular component: macromolecular complex (GO:0032991);; …
ENSG00000028137	TNFRSF1B	1.05341	183	0.909602	172	1.10412	181	0.510045	92	0.468819	87	0.331095	51	0	-0.831751	down	--	--	--	K05141|0|hsa:7133|K05141 tumor necrosis factor receptor superfamily member 1B | (RefSeq) TNFRSF1B, CD120b, TBPII, TNF-R-II, TNF-R75, TNFBR, TNFR1B, TNFR2, TNFR80, p75, p75TNFR; TNF receptor superfamily member 1B	Cytokine-cytokine receptor interaction (ko04060);; TNF signaling pathway (ko04668);; Adipocytokine signaling pathway (ko04920);; Amyotrophic lateral sclerosis (ALS) (ko05014)	--	--	TNFR/NGFR cysteine-rich region	Tumor necrosis factor receptor superfamily member 1B OS=Homo sapiens OX=9606 GN=TNFRSF1B PE=1 SV=3	U	Intracellular trafficking, secretion, and vesicular transport	tumor necrosis factor receptor superfamily member 1B precursor [Homo sapiens]	--
Homo_sapiens_newGene_22369	--	3.58521	1399	3.35622	1180	2.5017	1021	1.65576	604	1.31781	497	1.82998	603	0	-0.832678	down	--	--	Molecular Function: DNA binding (GO:0003677);; Cellular Component: nucleus (GO:0005634);;	--	--	[BD]	Chromatin structure and dynamics;; Cell cycle control, cell division, chromosome partitioning	DDE superfamily endonuclease;; DDE superfamily endonuclease	Tigger transposable element-derived protein 1 OS=Homo sapiens OX=9606 GN=TIGD1 PE=1 SV=1	S	Function unknown	PREDICTED: tigger transposable element-derived protein 1 [Macaca mulatta]	molecular function: binding (GO:0005488);; cellular component: cell (GO:0005623);; cellular component: organelle (GO:0043226);; cellular component: cell part (GO:0044464)
Homo_sapiens_newGene_8862	--	2.86298	245	2.63928	251	3.63586	340	1.49237	139	1.37461	130	1.32991	109	0	-0.839449	down	--	--	Cellular Component: endoplasmic reticulum membrane (GO:0005789);; Biological Process: blood coagulation (GO:0007596);; Cellular Component: integral component of membrane (GO:0016021);; Biological Process: drug metabolic process (GO:0017144);; Biological Process: peptidyl-glutamic acid carboxylation (GO:0017187);; Biological Process: vitamin K metabolic process (GO:0042373);; Molecular Function: v…	--	--	--	--	--	Putative uncharacterized protein encoded by LINC00269 OS=Homo sapiens OX=9606 GN=LINC00269 PE=5 SV=1	S	Function unknown	neuronal thread protein AD7c-NTP [Homo sapiens]	cellular component: cell (GO:0005623);; cellular component: membrane (GO:0016020);; cellular component: organelle (GO:0043226);; cellular component: organelle part (GO:0044422);; cellular component: membrane part (GO:0044425);; cellular component: cell part (GO:0044464);; biological process: multicellular organismal process (GO:0032501);; biological process: single-organism process (GO:0044699);;…
Homo_sapiens_newGene_11234	--	3.33493	138	3.73725	169	3.73284	154	1.77593	70	1.76774	77	1.51999	53	0	-0.844663	down	--	--	--	--	--	--	--	--	--	--	--	--	--
Homo_sapiens_newGene_7893	--	0.95831	413	0.902143	424	1.23058	564	0.258567	116	0.513325	236	0.524088	200	0.0001	-0.847344	down	--	--	Biological Process: negative regulation of transcription from RNA polymerase II promoter (GO:0000122);; Biological Process: activation of MAPK activity (GO:0000187);; Molecular Function: RNA polymerase II regulatory region sequence-specific DNA binding (GO:0000977);; Biological Process: stimulatory C-type lectin receptor signaling pathway (GO:0002223);; Biological Process: positive regulation of …	--	--	--	--	--	Putative uncharacterized protein encoded by LINC00269 OS=Homo sapiens OX=9606 GN=LINC00269 PE=5 SV=1	S	Function unknown	unnamed protein product [Homo sapiens]	biological process: biological regulation (GO:0065007);; molecular function: binding (GO:0005488);; biological process: immune system process (GO:0002376);; biological process: cellular process (GO:0009987);; biological process: signaling (GO:0023052);; biological process: single-organism process (GO:0044699);; biological process: response to stimulus (GO:0050896);; molecular function: nucleic ac…
ENSG00000185900	POMK	7.37179	645	5.37171	513	7.13482	665	3.38449	307	2.91037	272	3.56942	277	0	-0.856085	down	--	--	Biological Process: neuron migration (GO:0001764);; Molecular Function: protein kinase activity (GO:0004672);; Molecular Function: ATP binding (GO:0005524);; Cellular Component: endoplasmic reticulum membrane (GO:0005789);; Biological Process: protein phosphorylation (GO:0006468);; Biological Process: protein O-linked glycosylation (GO:0006493);; Biological Process: brain development (GO:0007420)…	K17547|0|mcc:706318|K17547 glycoprotein-mannosyl O6-kinase [EC:2.7.1.183] | (RefSeq) POMK, SGK196; protein-O-mannose kinase	--	--	--	Protein tyrosine kinase	Protein O-mannose kinase OS=Homo sapiens OX=9606 GN=POMK PE=1 SV=1	T	Signal transduction mechanisms	protein O-mannose kinase isoform X1 [Papio anubis]	biological process: cellular process (GO:0009987);; biological process: locomotion (GO:0040011);; biological process: single-organism process (GO:0044699);; biological process: localization (GO:0051179);; molecular function: catalytic activity (GO:0003824);; biological process: metabolic process (GO:0008152);; molecular function: binding (GO:0005488);; cellular component: cell (GO:0005623);; cell…
ENSG00000204152	TIMM23B	1.99477	412	1.60664	324	5.29619	797	0.807216	169	1.19822	240	0.83121	101	0.0001	-0.857842	down	--	--	Molecular Function: protein binding (GO:0005515);; Cellular Component: mitochondrial inner membrane presequence translocase complex (GO:0005744);; Cellular Component: mitochondrial intermembrane space (GO:0005758);; Molecular Function: protein channel activity (GO:0015266);; Molecular Function: P-P-bond-hydrolysis-driven protein transmembrane transporter activity (GO:0015450);; Biological Process…	K17794|2.82338e-99|hsa:100652748|K17794 mitochondrial import inner membrane translocase subunit TIM23 | (RefSeq) TIMM23B, bA592B15.7; translocase of inner mitochondrial membrane 23 homolog B	--	[U]	Intracellular trafficking, secretion, and vesicular transport	Tim17/Tim22/Tim23/Pmp24 family	Putative mitochondrial import inner membrane translocase subunit Tim23B OS=Homo sapiens OX=9606 GN=TIMM23B PE=5 SV=2	O	Posttranslational modification, protein turnover, chaperones	putative mitochondrial import inner membrane translocase subunit Tim23B isoform 1 [Homo sapiens]	molecular function: binding (GO:0005488);; cellular component: cell (GO:0005623);; cellular component: membrane (GO:0016020);; cellular component: macromolecular complex (GO:0032991);; cellular component: organelle (GO:0043226);; cellular component: organelle part (GO:0044422);; cellular component: membrane part (GO:0044425);; cellular component: cell part (GO:0044464);; cellular component: membr…
ENSG00000168016	TRANK1	1.85347	589	2.39389	799	2.54417	585	0.653309	374	0.636713	281	1.12291	264	0	-0.865331	down	[R]	General function prediction only	Molecular Function: ATP binding (GO:0005524);;	--	--	--	--	Ankyrin repeats (3 copies);; Ankyrin repeats (many copies);; UvrD/REP helicase N-terminal domain;; Ankyrin repeat	TPR and ankyrin repeat-containing protein 1 OS=Homo sapiens OX=9606 GN=TRANK1 PE=2 SV=4	S	Function unknown	PREDICTED: TPR and ankyrin repeat-containing protein 1 isoform X1 [Homo sapiens]	molecular function: binding (GO:0005488)
ENSG00000182585	EPGN	2.14924	199	1.17685	143	1.00502	64	0.449693	42	0.589606	22	0.567554	23	0.0001	-0.865596	down	--	--	Biological Process: activation of MAPK activity (GO:0000187);; Biological Process: angiogenesis (GO:0001525);; Molecular Function: epidermal growth factor receptor binding (GO:0005154);; Cellular Component: extracellular space (GO:0005615);; Cellular Component: intracellular (GO:0005622);; Cellular Component: integral component of plasma membrane (GO:0005887);; Molecular Function: growth factor a…	--	--	--	--	--	Epigen OS=Homo sapiens OX=9606 GN=EPGN PE=1 SV=2	O	Posttranslational modification, protein turnover, chaperones	PREDICTED: epigen isoform X1 [Saimiri boliviensis boliviensis]	biological process: biological regulation (GO:0065007);; biological process: developmental process (GO:0032502);; biological process: single-organism process (GO:0044699);; molecular function: binding (GO:0005488);; cellular component: extracellular region (GO:0005576);; cellular component: extracellular region part (GO:0044421);; cellular component: cell (GO:0005623);; cellular component: cell p…
Homo_sapiens_newGene_31045	--	4.13354	222	3.07568	180	2.75844	157	1.30402	74	1.2436	72	1.63263	78	0	-0.871098	down	--	--	--	--	--	--	--	--	--	--	--	--	--
ENSG00000241489	AC244197.3	0.393261	49	1.21194	164	0.882737	117	0	0	0.057327	8	0.013216	2	0	-0.90234	down	[P]	Inorganic ion transport and metabolism	Molecular Function: iduronate-2-sulfatase activity (GO:0004423);; Biological Process: chondroitin sulfate catabolic process (GO:0030207);; Cellular Component: lysosomal lumen (GO:0043202);; Molecular Function: metal ion binding (GO:0046872);;	K01136|0|hsa:3423|K01136 iduronate 2-sulfatase [EC:3.1.6.13] | (RefSeq) IDS, MPS2, SIDS; iduronate 2-sulfatase	Glycosaminoglycan degradation (ko00531);; Lysosome (ko04142)	[R]	General function prediction only	Sulfatase;; Type I phosphodiesterase / nucleotide pyrophosphatase	Iduronate 2-sulfatase OS=Homo sapiens OX=9606 GN=IDS PE=1 SV=1	P	Inorganic ion transport and metabolism	iduronate 2-sulfatase isoform a preproprotein [Homo sapiens]	molecular function: catalytic activity (GO:0003824);; biological process: metabolic process (GO:0008152);; biological process: cellular process (GO:0009987);; biological process: single-organism process (GO:0044699);; cellular component: cell (GO:0005623);; cellular component: membrane-enclosed lumen (GO:0031974);; cellular component: organelle (GO:0043226);; cellular component: organelle part (G…
ENSG00000203814	HIST2H2BF	0.520246	47	1.63485	165	1.63401	159	0.324024	27	0.109347	12	0.223759	18	0	-0.906811	down	--	--	Cellular Component: nuclear nucleosome (GO:0000788);; Biological Process: innate immune response in mucosa (GO:0002227);; Molecular Function: DNA binding (GO:0003677);; Cellular Component: extracellular space (GO:0005615);; Cellular Component: nucleoplasm (GO:0005654);; Cellular Component: cytoplasm (GO:0005737);; Biological Process: nucleosome assembly (GO:0006334);; Biological Process: antibact…	K11252|4.41373e-54|lve:103082925|K11252 histone H2B | (RefSeq) histone H2B type 1-like	Alcoholism (ko05034);; Viral carcinogenesis (ko05203);; Systemic lupus erythematosus (ko05322)	[B]	Chromatin structure and dynamics	Core histone H2A/H2B/H3/H4;; Histone-like transcription factor (CBF/NF-Y) and archaeal histone	Histone H2B type 1-C/E/F/G/I OS=Homo sapiens OX=9606 GN=HIST1H2BC PE=1 SV=4	B	Chromatin structure and dynamics	HIST1H2BM protein, partial [Homo sapiens]	cellular component: cell (GO:0005623);; cellular component: membrane-enclosed lumen (GO:0031974);; cellular component: macromolecular complex (GO:0032991);; cellular component: organelle (GO:0043226);; cellular component: organelle part (GO:0044422);; cellular component: cell part (GO:0044464);; biological process: immune system process (GO:0002376);; biological process: response to stimulus (GO:…
ENSG00000173193	PARP14	33.793	12773	35.8971	14603	32.4998	13075	18.4827	7128	17.6067	6982	18.2635	6012	0	-0.917048	down	[J]	Translation, ribosomal structure and biogenesis	Molecular Function: NAD+ ADP-ribosyltransferase activity (GO:0003950);; Cellular Component: nucleus (GO:0005634);; Cellular Component: cytoplasm (GO:0005737);; Biological Process: regulation of transcription, DNA-templated (GO:0006355);; Cellular Component: membrane (GO:0016020);;	K15261|0|hsa:54625|K15261 poly [ADP-ribose] polymerase 10/14/15 [EC:2.4.2.30] | (RefSeq) PARP14, ARTD8, BAL2, PARP-14, pART8; poly(ADP-ribose) polymerase family member 14	--	--	--	Macro domain;; WWE domain;; Poly(ADP-ribose) polymerase catalytic domain	Poly [ADP-ribose] polymerase 14 OS=Homo sapiens OX=9606 GN=PARP14 PE=1 SV=3	S	Function unknown	B-aggressive lymphoma 2A [Homo sapiens]	molecular function: catalytic activity (GO:0003824);; cellular component: cell (GO:0005623);; cellular component: organelle (GO:0043226);; cellular component: cell part (GO:0044464);; biological process: biological regulation (GO:0065007);; cellular component: membrane (GO:0016020)
ENSG00000257594	GALNT4	1.34329	341	1.4273	395	2.46886	666	0.737952	194	0.64479	175	0.744047	167	0	-0.923113	down	[G]	Carbohydrate transport and metabolism	--	K00710|0|hsa:8693|K00710 polypeptide N-acetylgalactosaminyltransferase [EC:2.4.1.41] | (RefSeq) GALNT4, GALNAC-T4, GALNACT4; polypeptide N-acetylgalactosaminyltransferase 4	Mucin type O-Glycan biosynthesis (ko00512)	[O]	Posttranslational modification, protein turnover, chaperones	Glycosyl transferase family 2;; Ricin-type beta-trefoil lectin domain;; N-terminal domain of galactosyltransferase	Polypeptide N-acetylgalactosaminyltransferase 4 OS=Homo sapiens OX=9606 GN=GALNT4 PE=1 SV=2	S	Function unknown	polypeptide N-acetylgalactosaminyltransferase 4 [Homo sapiens]	--
ENSG00000162654	GBP4	0.139254	41	0.159657	51	0.266407	82	0	0	0	0	0.007908	3	0	-0.927437	down	--	--	--	K20899|0|hsa:115361|K20899 guanylate-binding protein 1/3/4/7 | (RefSeq) GBP4, Mpa2; guanylate binding protein 4	--	[R]	General function prediction only	Guanylate-binding protein, C-terminal domain;; Guanylate-binding protein, N-terminal domain	Guanylate-binding protein 4 OS=Homo sapiens OX=9606 GN=GBP4 PE=2 SV=2	S	Function unknown	guanylate-binding protein 4 [Homo sapiens]	--
ENSG00000163840	DTX3L	26.5386	7307	26.9073	8079	24.6829	7232	14.3118	4080	12.9862	3814	13.1256	3201	0	-0.930643	down	--	--	--	K06058|0|hsa:151636|K06058 deltex [EC:2.3.2.27] | (RefSeq) DTX3L, BBAP; deltex E3 ubiquitin ligase 3L	Notch signaling pathway (ko04330)	--	--	Zinc finger, C3HC4 type (RING finger);; Ring finger domain;; Zinc finger, C3HC4 type (RING finger);; Zinc finger, C3HC4 type (RING finger)	E3 ubiquitin-protein ligase DTX3L OS=Homo sapiens OX=9606 GN=DTX3L PE=1 SV=1	O	Posttranslational modification, protein turnover, chaperones	E3 ubiquitin-protein ligase DTX3L [Homo sapiens]	--
ENSG00000163322	ABRAXAS1	2.11166	330	3.27607	411	2.39709	405	2.27309	108	1.00453	144	2.63075	181	0	-0.93106	down	--	--	--	K20774|0|hsa:84142|K20774 BRCA1-A complex subunit Abraxas | (RefSeq) FAM175A, ABRA1, CCDC98; family with sequence similarity 175 member A	--	--	--	--	BRCA1-A complex subunit Abraxas 1 OS=Homo sapiens OX=9606 GN=ABRAXAS1 PE=1 SV=2	S	Function unknown	BRCA1-A complex subunit Abraxas 1 isoform 1 [Homo sapiens]	--
ENSG00000130303	BST2	296.292	14166	297.714	15522	283.929	14446	152.129	7530	163.345	8330	127.232	5388	0	-0.932867	down	--	--	Biological Process: negative regulation of plasmacytoid dendritic cell cytokine production (GO:0002737);; Molecular Function: signal transducer activity (GO:0004871);; Cellular Component: multivesicular body (GO:0005771);; Cellular Component: Golgi apparatus (GO:0005794);; Cellular Component: integral component of plasma membrane (GO:0005887);; Biological Process: humoral immune response (GO:0006…	K06731|2.35968e-81|hsa:684|K06731 bone marrow stromal cell antigen 2 | (RefSeq) BST2, CD317, TETHERIN; bone marrow stromal cell antigen 2	--	--	--	Bone marrow stromal antigen 2	Bone marrow stromal antigen 2 OS=Homo sapiens OX=9606 GN=BST2 PE=1 SV=1	D	Cell cycle control, cell division, chromosome partitioning	bone marrow stromal antigen 2 precursor [Homo sapiens]	biological process: biological regulation (GO:0065007);; molecular function: signal transducer activity (GO:0004871);; cellular component: cell (GO:0005623);; cellular component: organelle (GO:0043226);; cellular component: cell part (GO:0044464);; cellular component: membrane (GO:0016020);; cellular component: membrane part (GO:0044425);; biological process: immune system process (GO:0002376);; …
ENSG00000124102	PI3	4.32139	117	6.28082	186	5.11454	148	2.08077	59	2.13878	62	1.2545	31	0	-0.933483	down	--	--	--	--	--	--	--	Trappin protein transglutaminase binding domain;; WAP-type (Whey Acidic Protein) 'four-disulfide core'	Elafin OS=Homo sapiens OX=9606 GN=PI3 PE=1 SV=3	S	Function unknown	elafin preproprotein [Homo sapiens]	--
ENSG00000150995	ITPR1	8.31211	3616	8.86963	4234	7.6681	3547	4.46464	2006	4.51244	1993	4.02564	1512	0	-0.933577	down	--	--	--	K04958|0|nle:100587159|K04958 inositol 1,4,5-triphosphate receptor type 1 | (RefSeq) ITPR1; inositol 1,4,5-trisphosphate receptor type 1	Calcium signaling pathway (ko04020);; cGMP-PKG signaling pathway (ko04022);; Phosphatidylinositol signaling system (ko04070);; Oocyte meiosis (ko04114);; Apoptosis (ko04210);; Vascular smooth muscle contraction (ko04270);; Gap junction (ko04540);; Platelet activation (ko04611);; Circadian entrainment (ko04713);; Long-term potentiation (ko04720);; Retrograde endocannabinoid signaling (ko04723);; G…	[T]	Signal transduction mechanisms	Inositol 1,4,5-trisphosphate/ryanodine receptor;; MIR domain;; RIH domain;; RyR and IP3R Homology associated;; Ion transport protein	Inositol 1,4,5-trisphosphate receptor type 1 OS=Homo sapiens OX=9606 GN=ITPR1 PE=1 SV=3	U	Intracellular trafficking, secretion, and vesicular transport	inositol 1,4,5-trisphosphate receptor type 1 isoform 3 [Homo sapiens]	--
ENSG00000116701	NCF2	2.60968	253	3.51942	402	2.76205	293	1.1736	119	1.33983	132	1.37725	126	0	-0.961303	down	[R]	General function prediction only	Cellular Component: acrosomal vesicle (GO:0001669);; Biological Process: antigen processing and presentation of exogenous peptide antigen via MHC class I, TAP-dependent (GO:0002479);; Cellular Component: nucleolus (GO:0005730);; Cellular Component: cytosol (GO:0005829);; Biological Process: cellular defense response (GO:0006968);; Molecular Function: protein C-terminus binding (GO:0008022);; Mole…	K08010|0|hsa:4688|K08010 neutrophil cytosolic factor 2 | (RefSeq) NCF2, NCF-2, NOXA2, P67-PHOX, P67PHOX; neutrophil cytosolic factor 2	Phagosome (ko04145);; Osteoclast differentiation (ko04380);; Leukocyte transendothelial migration (ko04670);; Leishmaniasis (ko05140)	[T]	Signal transduction mechanisms	SH3 domain;; Variant SH3 domain;; Variant SH3 domain;; Tetratricopeptide repeat;; Tetratricopeptide repeat;; PB1 domain;; Tetratricopeptide repeat	Neutrophil cytosol factor 2 OS=Homo sapiens OX=9606 GN=NCF2 PE=1 SV=2	S	Function unknown	neutrophil cytosol factor 2 isoform 2 [Homo sapiens]	cellular component: cell (GO:0005623);; cellular component: organelle (GO:0043226);; cellular component: cell part (GO:0044464);; biological process: immune system process (GO:0002376);; cellular component: organelle part (GO:0044422);; biological process: response to stimulus (GO:0050896);; molecular function: binding (GO:0005488);; molecular function: electron carrier activity (GO:0009055);; mo…
ENSG00000142089	IFITM3	188.174	7115	209.36	8613	180.81	7262	105.648	4134	88.0519	3550	94.9292	3176	0	-0.961337	down	--	--	Molecular Function: protein binding (GO:0005515);; Cellular Component: lysosomal membrane (GO:0005765);; Cellular Component: plasma membrane (GO:0005886);; Cellular Component: integral component of membrane (GO:0016021);; Cellular Component: late endosome membrane (GO:0031902);; Biological Process: negative regulation of viral transcription (GO:0032897);; Biological Process: response to interfero…	K06566|5.26557e-81|hsa:10410|K06566 interferon induced transmembrane protein | (RefSeq) IFITM3, 1-8U, DSPA2b, IP15; interferon induced transmembrane protein 3	--	--	--	Interferon-induced transmembrane protein	Interferon-induced transmembrane protein 3 OS=Homo sapiens OX=9606 GN=IFITM3 PE=1 SV=2	S	Function unknown	PREDICTED: interferon-induced transmembrane protein 3 [Chlorocebus sabaeus]	molecular function: binding (GO:0005488);; cellular component: cell (GO:0005623);; cellular component: membrane (GO:0016020);; cellular component: organelle (GO:0043226);; cellular component: organelle part (GO:0044422);; cellular component: cell part (GO:0044464);; cellular component: membrane part (GO:0044425);; biological process: biological regulation (GO:0065007);; biological process: respon…
ENSG00000133401	PDZD2	2.33642	670	1.96503	758	1.31384	705	0.525843	241	0.786993	384	0.880265	278	0	-0.972241	down	--	--	Cellular Component: extracellular region (GO:0005576);; Cellular Component: nucleus (GO:0005634);; Cellular Component: endoplasmic reticulum (GO:0005783);; Cellular Component: cell-cell junction (GO:0005911);; Biological Process: cell adhesion (GO:0007155);;	--	--	--	--	PDZ domain (Also known as DHR or GLGF);; PDZ domain	PDZ domain-containing protein 2 OS=Homo sapiens OX=9606 GN=PDZD2 PE=1 SV=4	O	Posttranslational modification, protein turnover, chaperones	PDZ domain-containing protein 2 [Homo sapiens]	cellular component: extracellular region (GO:0005576);; cellular component: cell (GO:0005623);; cellular component: organelle (GO:0043226);; cellular component: cell part (GO:0044464);; cellular component: cell junction (GO:0030054);; biological process: biological adhesion (GO:0022610)
ENSG00000197714	ZNF460	4.22543	1080	3.52245	949	4.61917	1257	1.55854	456	1.98324	540	1.87741	450	0	-0.97303	down	[R]	General function prediction only	Molecular Function: RNA polymerase II core promoter proximal region sequence-specific DNA binding (GO:0000978);; Molecular Function: protein binding (GO:0005515);; Cellular Component: nucleus (GO:0005634);; Biological Process: regulation of transcription, DNA-templated (GO:0006355);; Molecular Function: metal ion binding (GO:0046872);;	K09228|0|hsa:10794|K09228 KRAB domain-containing zinc finger protein | (RefSeq) ZNF460, HZF8, ZNF272; zinc finger protein 460	--	[R]	General function prediction only	Zinc-finger double domain;; Zinc finger, C2H2 type;; C2H2-type zinc finger;; KRAB box;; C2H2-type zinc finger;; Zinc-finger double-stranded RNA-binding;; Zinc ribbon domain;; XPA protein N-terminal;; LYAR-type C2HC zinc finger	Zinc finger protein 460 OS=Homo sapiens OX=9606 GN=ZNF460 PE=1 SV=2	S	Function unknown	zinc finger protein 460 isoform 1 [Homo sapiens]	molecular function: binding (GO:0005488);; cellular component: cell (GO:0005623);; cellular component: organelle (GO:0043226);; cellular component: cell part (GO:0044464);; biological process: biological regulation (GO:0065007)
ENSG00000187079	TEAD1	25.9357	17169	28.7591	22317	27.0315	16237	19.2412	7524	16.7864	7799	20.0368	8946	0	-0.981998	down	--	--	Molecular Function: RNA polymerase II core promoter proximal region sequence-specific DNA binding (GO:0000978);; Molecular Function: transcriptional activator activity, RNA polymerase II core promoter proximal region sequence-specific binding (GO:0001077);; Molecular Function: protein binding (GO:0005515);; Cellular Component: nucleoplasm (GO:0005654);; Biological Process: transcription initiatio…	K09448|0|tup:102484820|K09448 transcriptional enhancer factor | (RefSeq) TEAD1; TEA domain transcription factor 1	Hippo signaling pathway (ko04390);; Hippo signaling pathway -multiple species (ko04392)	[K]	Transcription	--	Transcriptional enhancer factor TEF-1 OS=Homo sapiens OX=9606 GN=TEAD1 PE=1 SV=2	K	Transcription	TEA domain family member 1 variant, partial [Homo sapiens]	molecular function: binding (GO:0005488);; molecular function: nucleic acid binding transcription factor activity (GO:0001071);; biological process: metabolic process (GO:0008152);; biological process: cellular process (GO:0009987);; biological process: biological regulation (GO:0065007);; cellular component: cell (GO:0005623);; cellular component: organelle (GO:0043226);; cellular component: org…
ENSG00000213903	LTB4R	1.98406	267	1.21654	212	3.27556	279	0.221337	18	0.34114	28	1.0828	73	0	-0.990816	down	--	--	Molecular Function: nucleotide binding (GO:0000166);; Molecular Function: leukotriene B4 receptor activity (GO:0001632);; Cellular Component: integral component of plasma membrane (GO:0005887);; Biological Process: movement of cell or subcellular component (GO:0006928);; Biological Process: muscle contraction (GO:0006936);; Biological Process: inflammatory response (GO:0006954);; Biological Proce…	K04296|0|pps:100980115|K04296 leukotriene B4 receptor 1 | (RefSeq) LTB4R; leukotriene B4 receptor	Neuroactive ligand-receptor interaction (ko04080)	[R]	General function prediction only	7 transmembrane receptor (rhodopsin family);; Serpentine type 7TM GPCR chemoreceptor Srx;; Serpentine type 7TM GPCR chemoreceptor Srsx	Leukotriene B4 receptor 1 OS=Homo sapiens OX=9606 GN=LTB4R PE=1 SV=2	U	Intracellular trafficking, secretion, and vesicular transport	putative G-protein-coupled receptor [Homo sapiens]	molecular function: binding (GO:0005488);; molecular function: signal transducer activity (GO:0004871);; molecular function: molecular transducer activity (GO:0060089);; biological process: cellular process (GO:0009987);; biological process: signaling (GO:0023052);; biological process: single-organism process (GO:0044699);; biological process: response to stimulus (GO:0050896);; biological proces…
ENSG00000285330	AC126283.2	0.845146	203	0.946266	246	1.44448	364	0.427232	106	0.387607	99	0.261275	56	0	-1.01917	down	[O]	Posttranslational modification, protein turnover, chaperones	Molecular Function: serine-type endopeptidase activity (GO:0004252);; Molecular Function: scavenger receptor activity (GO:0005044);; Molecular Function: protein binding (GO:0005515);; Cellular Component: extracellular space (GO:0005615);; Biological Process: receptor-mediated endocytosis (GO:0006898);; Biological Process: complement activation, classical pathway (GO:0006958);; Cellular Component:…	K01333|0|hsa:3426|K01333 complement factor I [EC:3.4.21.45] | (RefSeq) CFI, AHUS3, ARMD13, C3BINA, C3b-INA, FI, IF, KAF; complement factor I	Complement and coagulation cascades (ko04610);; Staphylococcus aureus infection (ko05150)	[E]	Amino acid transport and metabolism	Group XII secretory phospholipase A2 precursor (PLA2G12);; Trypsin;; Low-density lipoprotein receptor domain class A;; Scavenger receptor cysteine-rich domain	Complement factor I OS=Homo sapiens OX=9606 GN=CFI PE=1 SV=2	O	Posttranslational modification, protein turnover, chaperones	PREDICTED: complement factor I isoform X4 [Homo sapiens]	molecular function: catalytic activity (GO:0003824);; biological process: metabolic process (GO:0008152);; molecular function: molecular transducer activity (GO:0060089);; biological process: localization (GO:0051179);; molecular function: binding (GO:0005488);; cellular component: extracellular region (GO:0005576);; cellular component: extracellular region part (GO:0044421);; biological process:…
ENSG00000180537	RNF182	13.397	2005	13.6395	2101	11.3269	1832	4.56155	755	4.77721	816	6.90635	927	0	-1.02513	down	--	--	Molecular Function: ubiquitin-protein transferase activity (GO:0004842);; Molecular Function: protein binding (GO:0005515);; Cellular Component: cytoplasm (GO:0005737);; Molecular Function: zinc ion binding (GO:0008270);; Cellular Component: integral component of membrane (GO:0016021);; Biological Process: protein ubiquitination (GO:0016567);; Molecular Function: ligase activity (GO:0016874);;	K11983|2.73661e-126|rro:104672588|K11983 E3 ubiquitin-protein ligase RNF182 [EC:2.3.2.27] | (RefSeq) RNF182; ring finger protein 182	--	[O]	Posttranslational modification, protein turnover, chaperones	Ring finger domain	E3 ubiquitin-protein ligase RNF182 OS=Homo sapiens OX=9606 GN=RNF182 PE=1 SV=1	O	Posttranslational modification, protein turnover, chaperones	E3 ubiquitin-protein ligase RNF182 [Homo sapiens]	molecular function: catalytic activity (GO:0003824);; molecular function: binding (GO:0005488);; cellular component: cell (GO:0005623);; cellular component: cell part (GO:0044464);; cellular component: membrane (GO:0016020);; cellular component: membrane part (GO:0044425);; biological process: metabolic process (GO:0008152);; biological process: cellular process (GO:0009987)
ENSG00000211448	DIO2	0.815815	128	1.00395	159	1.05382	155	0.231368	44	0.214555	64	0.109857	30	0	-1.02642	down	[O]	Posttranslational modification, protein turnover, chaperones	Biological Process: selenocysteine incorporation (GO:0001514);; Molecular Function: thyroxine 5'-deiodinase activity (GO:0004800);; Cellular Component: plasma membrane (GO:0005886);; Biological Process: thyroid hormone generation (GO:0006590);; Molecular Function: selenium binding (GO:0008430);; Cellular Component: integral component of membrane (GO:0016021);; Molecular Function: ubiquitin protei…	K17904|2.02465e-180|hsa:1734|K17904 type II thyroxine 5'-deiodinase [EC:1.21.99.4] | (RefSeq) DIO2, 5DII, D2, DIOII, SelY, TXDI2; iodothyronine deiodinase 2	Thyroid hormone signaling pathway (ko04919)	--	--	Iodothyronine deiodinase;; Iodothyronine deiodinase	Type II iodothyronine deiodinase OS=Homo sapiens OX=9606 GN=DIO2 PE=1 SV=4	S	Function unknown	type 2 iodothyronine deiodinase [Homo sapiens]	biological process: metabolic process (GO:0008152);; biological process: cellular process (GO:0009987);; biological process: biological regulation (GO:0065007);; molecular function: catalytic activity (GO:0003824);; biological process: single-organism process (GO:0044699);; cellular component: cell (GO:0005623);; cellular component: membrane (GO:0016020);; cellular component: cell part (GO:004446…
ENSG00000169429	CXCL8	4.75403	382	5.22466	399	5.49985	443	1.36466	114	2.38527	205	1.28363	78	0	-1.03917	down	--	--	--	K10030|2.54106e-46|pon:100437111|K10030 interleukin 8 | (RefSeq) interleukin-8	Cytokine-cytokine receptor interaction (ko04060);; Chemokine signaling pathway (ko04062);; NF-kappa B signaling pathway (ko04064);; Phospholipase D signaling pathway (ko04072);; Toll-like receptor signaling pathway (ko04620);; NOD-like receptor signaling pathway (ko04621);; RIG-I-like receptor signaling pathway (ko04622);; Non-alcoholic fatty liver disease (NAFLD) (ko04932);; AGE-RAGE signaling p…	--	--	Small cytokines (intecrine/chemokine), interleukin-8 like	Interleukin-8 OS=Homo sapiens OX=9606 GN=CXCL8 PE=1 SV=1	O	Posttranslational modification, protein turnover, chaperones	LOW QUALITY PROTEIN: interleukin-8 [Pongo abelii]	--
ENSG00000167191	GPRC5B	0.772739	188	0.730275	189	0.752765	196	0.198503	51	0.334052	87	0.255092	56	0	-1.0398	down	--	--	--	K04619|0|mcf:102146152|K04619 G protein-coupled receptor family C group 5 member B | (RefSeq) GPRC5B; G protein-coupled receptor class C group 5 member B	--	--	--	7 transmembrane sweet-taste receptor of 3 GCPR	G-protein coupled receptor family C group 5 member B OS=Homo sapiens OX=9606 GN=GPRC5B PE=2 SV=2	U	Intracellular trafficking, secretion, and vesicular transport	G-protein coupled receptor family C group 5 member B [Macaca fascicularis]	--
ENSG00000138642	HERC6	8.21973	1132	7.4562	1331	6.71181	1016	3.58798	578	2.79292	496	2.601	411	0	-1.04069	down	[DZ]	Cell cycle control, cell division, chromosome partitioning;; Cytoskeleton	Biological Process: protein polyubiquitination (GO:0000209);; Biological Process: hematopoietic progenitor cell differentiation (GO:0002244);; Molecular Function: ubiquitin-protein transferase activity (GO:0004842);; Cellular Component: nucleus (GO:0005634);; Cellular Component: cytosol (GO:0005829);; Molecular Function: ligase activity (GO:0016874);; Biological Process: protein ubiquitination in…	--	--	[O]	Posttranslational modification, protein turnover, chaperones	HECT-domain (ubiquitin-transferase);; Regulator of chromosome condensation (RCC1) repeat;; Regulator of chromosome condensation (RCC1) repeat	Probable E3 ubiquitin-protein ligase HERC6 OS=Homo sapiens OX=9606 GN=HERC6 PE=2 SV=2	DZ	Cell cycle control, cell division, chromosome partitioning;; Cytoskeleton	probable E3 ubiquitin-protein ligase HERC6 isoform 2 [Homo sapiens]	biological process: metabolic process (GO:0008152);; biological process: cellular process (GO:0009987);; biological process: developmental process (GO:0032502);; biological process: single-organism process (GO:0044699);; molecular function: catalytic activity (GO:0003824);; cellular component: cell (GO:0005623);; cellular component: organelle (GO:0043226);; cellular component: cell part (GO:00444…
ENSG00000173391	OLR1	19.3548	2099	20.511	2507	16.853	1976	8.88752	923	8.74103	939	11.5854	950	0	-1.05401	down	--	--	Molecular Function: low-density lipoprotein receptor activity (GO:0005041);; Molecular Function: protein binding (GO:0005515);; Cellular Component: nucleoplasm (GO:0005654);; Cellular Component: integral component of plasma membrane (GO:0005887);; Biological Process: proteolysis (GO:0006508);; Biological Process: receptor-mediated endocytosis (GO:0006898);; Biological Process: inflammatory respon…	K08763|7.63231e-167|hsa:4973|K08763 oxidised low-density lipoprotein receptor 1 | (RefSeq) OLR1, CLEC8A, LOX1, LOXIN, SCARE1, SLOX1; oxidized low density lipoprotein receptor 1	PPAR signaling pathway (ko03320);; Phagosome (ko04145)	[TV]	Signal transduction mechanisms;; Defense mechanisms	Lectin C-type domain;; Ly49-like protein, N-terminal region;; UL45 protein, carbohydrate-binding C-type lectin-like	Oxidized low-density lipoprotein receptor 1 OS=Homo sapiens OX=9606 GN=OLR1 PE=1 SV=1	S	Function unknown	oxidized low-density lipoprotein receptor 1 isoform 1 [Homo sapiens]	molecular function: molecular transducer activity (GO:0060089);; biological process: localization (GO:0051179);; molecular function: binding (GO:0005488);; cellular component: cell (GO:0005623);; cellular component: organelle (GO:0043226);; cellular component: organelle part (GO:0044422);; cellular component: cell part (GO:0044464);; cellular component: membrane (GO:0016020);; cellular component:…
Homo_sapiens_newGene_40289	--	4.90307	136	10.0593	318	10.5571	323	0.483393	15	1.76896	52	1.80408	48	0	-1.06396	down	--	--	Molecular Function: ferroxidase activity (GO:0004322);; Molecular Function: protein binding (GO:0005515);; Cellular Component: nucleus (GO:0005634);; Cellular Component: cytosol (GO:0005829);; Biological Process: iron ion transport (GO:0006826);; Biological Process: intracellular sequestering of iron ion (GO:0006880);; Biological Process: immune response (GO:0006955);; Cellular Component: intrace…	--	--	[P]	Inorganic ion transport and metabolism	Ferritin-like domain	Ferritin heavy chain OS=Homo sapiens OX=9606 GN=FTH1 PE=1 SV=2	P	Inorganic ion transport and metabolism	PREDICTED: LOW QUALITY PROTEIN: ferritin heavy chain [Chlorocebus sabaeus]	molecular function: catalytic activity (GO:0003824);; biological process: metabolic process (GO:0008152);; biological process: single-organism process (GO:0044699);; molecular function: binding (GO:0005488);; cellular component: cell (GO:0005623);; cellular component: organelle (GO:0043226);; cellular component: cell part (GO:0044464);; biological process: localization (GO:0051179);; biological p…
ENSG00000174804	FZD4	2.79135	955	2.34003	891	1.8415	671	1.10119	396	0.962598	337	0.815092	251	0	-1.06411	down	--	--	--	K02354|0|cfa:485149|K02354 frizzled 4 | (RefSeq) FZD4; frizzled class receptor 4	mTOR signaling pathway (ko04150);; Wnt signaling pathway (ko04310);; Hippo signaling pathway (ko04390);; Signaling pathways regulating pluripotency of stem cells (ko04550);; Melanogenesis (ko04916);; HTLV-I infection (ko05166);; Pathways in cancer (ko05200);; Proteoglycans in cancer (ko05205);; Basal cell carcinoma (ko05217)	[T]	Signal transduction mechanisms	Frizzled/Smoothened family membrane region;; Fz domain	Frizzled-4 OS=Homo sapiens OX=9606 GN=FZD4 PE=1 SV=2	U	Intracellular trafficking, secretion, and vesicular transport	PREDICTED: frizzled-4 [Saimiri boliviensis boliviensis]	--
ENSG00000176678	FOXL1	1.10569	221	3.44747	663	2.05811	545	0.804812	101	1.18344	147	1.18571	120	0	-1.06476	down	--	--	Molecular Function: RNA polymerase II transcription factor activity, sequence-specific DNA binding (GO:0000981);; Cellular Component: nucleus (GO:0005634);; Biological Process: regulation of transcription from RNA polymerase II promoter (GO:0006357);; Biological Process: visceral mesoderm-endoderm interaction involved in midgut development (GO:0007495);; Biological Process: heart development (GO:…	K09405|7.85308e-111|hsa:2300|K09405 forkhead box protein L | (RefSeq) FOXL1, FKH6, FKHL11, FREAC7; forkhead box L1	--	[K]	Transcription	Forkhead domain	Forkhead box protein L1 OS=Homo sapiens OX=9606 GN=FOXL1 PE=2 SV=2	K	Transcription	forkhead box protein L1 [Homo sapiens]	molecular function: nucleic acid binding transcription factor activity (GO:0001071);; biological process: biological regulation (GO:0065007);; cellular component: cell (GO:0005623);; cellular component: organelle (GO:0043226);; cellular component: cell part (GO:0044464);; biological process: cellular process (GO:0009987);; biological process: signaling (GO:0023052);; biological process: single-or…
ENSG00000214510	SPINK13	7.91494	4700	8.37448	5597	7.66192	4225	4.14463	2250	3.54767	1943	4.03308	1968	0	-1.07163	down	--	--	Cellular Component: acrosomal vesicle (GO:0001669);; Molecular Function: serine-type endopeptidase inhibitor activity (GO:0004867);; Cellular Component: extracellular space (GO:0005615);; Cellular Component: integral component of membrane (GO:0016021);; Biological Process: negative regulation of serine-type endopeptidase activity (GO:1900004);; Biological Process: negative regulation of acrosome …	K19924|2.8414e-61|hsa:153218|K19924 serine protease inhibitor Kazal-type 13 | (RefSeq) SPINK13, HBVDNAPTP1, HESPINTOR, LiESP6, SPINK5L3; serine peptidase inhibitor, Kazal type 13 (putative)	--	[R]	General function prediction only	Kazal-type serine protease inhibitor domain;; Kazal-type serine protease inhibitor domain	Serine protease inhibitor Kazal-type 13 OS=Homo sapiens OX=9606 GN=SPINK13 PE=3 SV=1	O	Posttranslational modification, protein turnover, chaperones	serine protease inhibitor Kazal-type 13 precursor [Homo sapiens]	cellular component: cell (GO:0005623);; cellular component: organelle (GO:0043226);; cellular component: cell part (GO:0044464);; molecular function: molecular function regulator (GO:0098772);; biological process: biological regulation (GO:0065007);; cellular component: extracellular region (GO:0005576);; cellular component: extracellular region part (GO:0044421);; cellular component: membrane (G…
ENSG00000183486	MX2	0.424342	61	0.466622	66	0.399657	61	0.027163	5	0.033064	6	0	0	0	-1.09215	down	--	--	Molecular Function: GTPase activity (GO:0003924);; Molecular Function: protein binding (GO:0005515);; Molecular Function: GTP binding (GO:0005525);; Cellular Component: nuclear pore (GO:0005643);; Cellular Component: cytosol (GO:0005829);; Biological Process: protein transport (GO:0015031);; Biological Process: response to interferon-alpha (GO:0035455);; Biological Process: regulation of nucleocy…	--	--	[UR]	Intracellular trafficking, secretion, and vesicular transport;; General function prediction only	Dynamin central region;; Dynamin family;; Dynamin GTPase effector domain	Interferon-induced GTP-binding protein Mx2 OS=Homo sapiens OX=9606 GN=MX2 PE=1 SV=1	S	Function unknown	interferon-induced GTP-binding protein Mx2 [Homo sapiens]	molecular function: catalytic activity (GO:0003824);; molecular function: binding (GO:0005488);; cellular component: cell (GO:0005623);; cellular component: macromolecular complex (GO:0032991);; cellular component: organelle (GO:0043226);; cellular component: organelle part (GO:0044422);; cellular component: cell part (GO:0044464);; biological process: localization (GO:0051179);; biological proce…
ENSG00000026950	BTN3A1	10.4268	1509	9.13252	1549	9.24951	1383	2.67088	502	5.02858	778	3.30114	445	0	-1.09909	down	--	--	--	K06712|0|hsa:11119|K06712 butyrophilin | (RefSeq) BTN3A1, BT3.1, BTF5, BTN3.1, CD277; butyrophilin subfamily 3 member A1	--	--	--	SPRY-associated domain;; SPRY domain;; Immunoglobulin V-set domain;; Immunoglobulin domain;; Immunoglobulin I-set domain;; Immunoglobulin domain	Butyrophilin subfamily 3 member A1 OS=Homo sapiens OX=9606 GN=BTN3A1 PE=1 SV=3	S	Function unknown	Butyrophilin, subfamily 3, member A1 [Homo sapiens]	--
ENSG00000101347	SAMHD1	13.1488	2574	17.7764	4429	15.7312	3671	6.47566	1575	6.21073	1404	5.98539	1178	0	-1.11266	down	[R]	General function prediction only	--	--	--	[S]	Function unknown	HD domain;; SAM domain (Sterile alpha motif);; SAM domain (Sterile alpha motif)	Deoxynucleoside triphosphate triphosphohydrolase SAMHD1 OS=Homo sapiens OX=9606 GN=SAMHD1 PE=1 SV=2	S	Function unknown	deoxynucleoside triphosphate triphosphohydrolase SAMHD1 [Homo sapiens]	--
Homo_sapiens_newGene_5779	--	7.62917	458	8.99418	626	10.7364	604	1.57529	216	1.70749	240	0.921293	106	0	-1.11511	down	--	--	Molecular Function: aspartic-type endopeptidase activity (GO:0004190);; Biological Process: proteolysis (GO:0006508);;	--	--	[R]	General function prediction only	Retroviral aspartyl protease	Embryonic stem cell-related gene protein OS=Homo sapiens OX=9606 GN=ESRG PE=2 SV=2	L	Replication, recombination and repair	PREDICTED: endogenous retrovirus group K member 9 Pol protein-like [Macaca nemestrina]	molecular function: catalytic activity (GO:0003824);; biological process: metabolic process (GO:0008152)
ENSG00000023445	BIRC3	47.0091	12334	49.2077	14071	46.4346	13025	19.8721	5445	23.7845	6595	20.0864	4631	0	-1.11795	down	--	--	--	K16060|0|hsa:330|K16060 baculoviral IAP repeat-containing protein 2/3 | (RefSeq) BIRC3, AIP1, API2, CIAP2, HAIP1, HIAP1, MALT2, MIHC, RNF49, c-IAP2; baculoviral IAP repeat containing 3	Platinum drug resistance (ko01524);; NF-kappa B signaling pathway (ko04064);; Ubiquitin mediated proteolysis (ko04120);; Apoptosis (ko04210);; Apoptosis - multiple species (ko04215);; Focal adhesion (ko04510);; NOD-like receptor signaling pathway (ko04621);; TNF signaling pathway (ko04668);; Toxoplasmosis (ko05145);; Pathways in cancer (ko05200);; Transcriptional misregulation in cancer (ko05202)…	[DR]	Cell cycle control, cell division, chromosome partitioning;; General function prediction only	Inhibitor of Apoptosis domain;; Caspase recruitment domain;; Zinc finger, C3HC4 type (RING finger);; Prokaryotic RING finger family 4	Baculoviral IAP repeat-containing protein 3 OS=Homo sapiens OX=9606 GN=BIRC3 PE=1 SV=2	O	Posttranslational modification, protein turnover, chaperones	baculoviral IAP repeat-containing protein 3 [Homo sapiens]	--
ENSG00000181381	DDX60L	14.6626	3100	12.9269	3376	11.836	2865	5.59396	1219	6.13399	1542	5.12838	1062	0	-1.12945	down	[L]	Replication, recombination and repair	Molecular Function: RNA binding (GO:0003723);; Molecular Function: helicase activity (GO:0004386);; Molecular Function: ATP binding (GO:0005524);;	K20103|0|hsa:91351|K20103 ATP-dependent RNA helicase DDX60 [EC:3.6.4.13] | (RefSeq) DDX60L; DEAD-box helicase 60-like	--	[R]	General function prediction only	DEAD/DEAH box helicase;; Type III restriction enzyme, res subunit;; Helicase conserved C-terminal domain	Probable ATP-dependent RNA helicase DDX60-like OS=Homo sapiens OX=9606 GN=DDX60L PE=2 SV=2	L	Replication, recombination and repair	probable ATP-dependent RNA helicase DDX60-like isoform 1 [Homo sapiens]	molecular function: binding (GO:0005488);; molecular function: catalytic activity (GO:0003824)
ENSG00000154451	GBP5	1.12178	148	1.26964	171	0.933714	140	0.052224	12	0	0	0.018203	2	0	-1.1325	down	--	--	--	K20898|0|hsa:115362|K20898 guanylate-binding protein 5 | (RefSeq) GBP5, GBP-5; guanylate binding protein 5	--	[R]	General function prediction only	Guanylate-binding protein, N-terminal domain;; Guanylate-binding protein, C-terminal domain;; 50S ribosome-binding GTPase	Guanylate-binding protein 5 OS=Homo sapiens OX=9606 GN=GBP5 PE=1 SV=1	S	Function unknown	FLJ00401 protein, partial [Homo sapiens]	--
Homo_sapiens_newGene_40935	--	11.3666	4847	15.6366	6402	12.0784	5216	5.94776	1994	6.41872	2459	6.62774	2172	0	-1.13306	down	--	--	Molecular Function: nucleotide binding (GO:0000166);; Biological Process: mRNA splicing, via spliceosome (GO:0000398);; Molecular Function: single-stranded RNA binding (GO:0003727);; Molecular Function: calcium ion binding (GO:0005509);; Molecular Function: calcium-dependent phospholipid binding (GO:0005544);; Molecular Function: phosphatidylinositol-4,5-bisphosphate binding (GO:0005546);; Molecu…	--	--	[U]	Intracellular trafficking, secretion, and vesicular transport	Nuclear factor hnRNPA1	Heterogeneous nuclear ribonucleoprotein A1 OS=Homo sapiens OX=9606 GN=HNRNPA1 PE=1 SV=5	S	Function unknown	PREDICTED: LOW QUALITY PROTEIN: uncharacterized protein LOC103784529 [Pan paniscus]	molecular function: binding (GO:0005488);; biological process: metabolic process (GO:0008152);; biological process: cellular process (GO:0009987);; cellular component: cell (GO:0005623);; cellular component: organelle (GO:0043226);; cellular component: organelle part (GO:0044422);; cellular component: cell part (GO:0044464);; cellular component: membrane (GO:0016020);; biological process: localiz…
ENSG00000136244	IL6	10.1025	495	11.2734	609	9.67096	510	4.22123	215	3.88672	193	5.1843	207	0	-1.14015	down	--	--	--	K05405|3.39761e-124|hsa:3569|K05405 interleukin 6 | (RefSeq) IL6, BSF-2, BSF2, CDF, HGF, HSF, IFN-beta-2, IFNB2, IL-6; interleukin 6	EGFR tyrosine kinase inhibitor resistance (ko01521);; Cytokine-cytokine receptor interaction (ko04060);; HIF-1 signaling pathway (ko04066);; FoxO signaling pathway (ko04068);; PI3K-Akt signaling pathway (ko04151);; Toll-like receptor signaling pathway (ko04620);; NOD-like receptor signaling pathway (ko04621);; Cytosolic DNA-sensing pathway (ko04623);; Jak-STAT signaling pathway (ko04630);; Hemato…	--	--	Interleukin-6/G-CSF/MGF family	Interleukin-6 OS=Homo sapiens OX=9606 GN=IL6 PE=1 SV=1	O	Posttranslational modification, protein turnover, chaperones	PREDICTED: interleukin-6 isoform X3 [Macaca nemestrina]	--
ENSG00000196684	HSH2D	0.753155	56	0.678512	67	0.495792	42	0.049839	6	0.048807	7	0.039183	5	0	-1.14662	down	--	--	--	--	--	--	--	--	Hematopoietic SH2 domain-containing protein OS=Homo sapiens OX=9606 GN=HSH2D PE=1 SV=1	S	Function unknown	hematopoietic SH2 domain-containing protein isoform 2 [Homo sapiens]	--
ENSG00000168685	IL7R	0.789802	127	1.38935	189	1.34321	162	0.344779	58	0.526986	45	0.354357	35	0	-1.14922	down	--	--	--	K05072|0|hsa:3575|K05072 interleukin 7 receptor | (RefSeq) IL7R, CD127, CDW127, IL-7R-alpha, IL7RA, ILRA; interleukin 7 receptor	Cytokine-cytokine receptor interaction (ko04060);; FoxO signaling pathway (ko04068);; PI3K-Akt signaling pathway (ko04151);; Jak-STAT signaling pathway (ko04630);; Hematopoietic cell lineage (ko04640);; Primary immunodeficiency (ko05340)	--	--	Fibronectin type III domain	Interleukin-7 receptor subunit alpha OS=Homo sapiens OX=9606 GN=IL7R PE=1 SV=2	U	Intracellular trafficking, secretion, and vesicular transport	interleukin-7 receptor subunit alpha precursor [Homo sapiens]	--
ENSG00000092098	RNF31	4.50951	725	1.37768	199	5.03603	797	0.407334	32	1.30746	105	0.611814	50	0	-1.14939	down	--	--	--	K11974|0|hsa:55072|K11974 E3 ubiquitin-protein ligase RNF31 [EC:2.3.2.27] | (RefSeq) RNF31, HOIP, ZIBRA; ring finger protein 31	--	[O]	Posttranslational modification, protein turnover, chaperones	HOIP UBA domain pair;; PUB domain;; IBR domain, a half RING-finger domain	E3 ubiquitin-protein ligase RNF31 OS=Homo sapiens OX=9606 GN=RNF31 PE=1 SV=1	S	Function unknown	E3 ubiquitin-protein ligase RNF31 isoform 1 [Homo sapiens]	--
ENSG00000102048	ASB9	3.26913	267	3.09178	313	2.57461	260	1.15527	110	1.25354	111	0.958718	73	0	-1.15832	down	[T]	Signal transduction mechanisms	Molecular Function: protein binding (GO:0005515);; Cellular Component: mitochondrion (GO:0005739);; Biological Process: protein ubiquitination (GO:0016567);; Biological Process: intracellular signal transduction (GO:0035556);; Biological Process: positive regulation of protein catabolic process (GO:0045732);;	K10331|5.5285e-180|ggo:101135801|K10331 ankyrin repeat and SOCS box protein 9 | (RefSeq) ASB9; ankyrin repeat and SOCS box containing 9	--	[R]	General function prediction only	Ankyrin repeats (3 copies);; Ankyrin repeat;; Ankyrin repeat;; Ankyrin repeats (many copies);; Ankyrin repeats (many copies);; SOCS box	Ankyrin repeat and SOCS box protein 9 OS=Homo sapiens OX=9606 GN=ASB9 PE=1 SV=1	S	Function unknown	hypothetical protein, partial [Homo sapiens]	molecular function: binding (GO:0005488);; cellular component: cell (GO:0005623);; cellular component: organelle (GO:0043226);; cellular component: cell part (GO:0044464);; biological process: metabolic process (GO:0008152);; biological process: cellular process (GO:0009987);; biological process: signaling (GO:0023052);; biological process: single-organism process (GO:0044699);; biological proces…
ENSG00000248109	MARCOL	6.51281	370	7.82282	485	7.75926	469	1.62511	96	3.20846	195	1.51666	77	0	-1.15875	down	--	--	--	--	--	--	--	--	MARCO-like protein OS=Homo sapiens OX=9606 GN=MARCOL PE=2 SV=1	O	Posttranslational modification, protein turnover, chaperones	PREDICTED: macrophage receptor MARCO [Homo sapiens]	--
ENSG00000184979	USP18	11.7385	1173	12.114	1320	10.1023	1074	4.97792	516	4.70685	502	4.23203	375	0	-1.18087	down	--	--	Molecular Function: thiol-dependent ubiquitin-specific protease activity (GO:0004843);; Molecular Function: protein binding (GO:0005515);; Cellular Component: nucleus (GO:0005634);; Cellular Component: cytosol (GO:0005829);; Biological Process: ubiquitin-dependent protein catabolic process (GO:0006511);; Biological Process: protein deubiquitination (GO:0016579);; Molecular Function: ISG15-specifi…	K11846|0|hsa:11274|K11846 ubiquitin carboxyl-terminal hydrolase 18/41 [EC:3.4.19.12] | (RefSeq) USP18, ISG43, UBP43; ubiquitin specific peptidase 18	--	[O]	Posttranslational modification, protein turnover, chaperones	Ubiquitin carboxyl-terminal hydrolase;; Ubiquitin carboxyl-terminal hydrolase	Ubl carboxyl-terminal hydrolase 18 OS=Homo sapiens OX=9606 GN=USP18 PE=1 SV=1	O	Posttranslational modification, protein turnover, chaperones	ubl carboxyl-terminal hydrolase 18 [Homo sapiens]	molecular function: catalytic activity (GO:0003824);; biological process: metabolic process (GO:0008152);; molecular function: binding (GO:0005488);; cellular component: cell (GO:0005623);; cellular component: organelle (GO:0043226);; cellular component: cell part (GO:0044464);; biological process: cellular process (GO:0009987);; biological process: response to stimulus (GO:0050896);; biological …
Homo_sapiens_newGene_7892	--	1.17081	360	0.90369	303	1.24554	407	0.298369	95	0.450051	148	0.342489	94	0	-1.18509	down	--	--	Molecular Function: DNA binding (GO:0003677);; Molecular Function: transcription factor activity, sequence-specific DNA binding (GO:0003700);; Cellular Component: nucleus (GO:0005634);; Biological Process: regulation of transcription, DNA-templated (GO:0006355);; Biological Process: multicellular organism development (GO:0007275);; Cellular Component: membrane (GO:0016020);; Molecular Function: m…	--	--	--	--	--	Putative uncharacterized protein encoded by LINC00269 OS=Homo sapiens OX=9606 GN=LINC00269 PE=5 SV=1	S	Function unknown	hypothetical protein EGM_09670, partial [Macaca fascicularis]	molecular function: binding (GO:0005488);; molecular function: nucleic acid binding transcription factor activity (GO:0001071);; biological process: biological regulation (GO:0065007);; cellular component: cell (GO:0005623);; cellular component: organelle (GO:0043226);; cellular component: cell part (GO:0044464);; biological process: multicellular organismal process (GO:0032501);; biological proc…
ENSG00000100342	APOL1	6.46149	596	2.66426	349	5.43543	522	2.02025	180	1.11915	120	1.35077	87	0	-1.22668	down	--	--	--	K14480|0|hsa:8542|K14480 apolipoprotein L | (RefSeq) APOL1, APO-L, APOL, APOL-I, FSGS4; apolipoprotein L1	African trypanosomiasis (ko05143)	--	--	Apolipoprotein L	Apolipoprotein L1 OS=Homo sapiens OX=9606 GN=APOL1 PE=1 SV=5	Z	Cytoskeleton	apolipoprotein L1 isoform b precursor [Homo sapiens]	--
Homo_sapiens_newGene_29560	--	2.17151	667	1.99417	668	2.02572	662	0.61416	196	0.905969	297	0.707904	193	0	-1.23533	down	--	--	Molecular Function: DNA binding (GO:0003677);; Molecular Function: transcription factor activity, sequence-specific DNA binding (GO:0003700);; Cellular Component: nucleus (GO:0005634);; Biological Process: regulation of transcription, DNA-templated (GO:0006355);; Cellular Component: integral component of membrane (GO:0016021);; Molecular Function: metal ion binding (GO:0046872);;	--	--	--	--	--	Putative uncharacterized protein encoded by LINC00269 OS=Homo sapiens OX=9606 GN=LINC00269 PE=5 SV=1	S	Function unknown	hypothetical protein EGM_09670, partial [Macaca fascicularis]	molecular function: binding (GO:0005488);; molecular function: nucleic acid binding transcription factor activity (GO:0001071);; biological process: biological regulation (GO:0065007);; cellular component: cell (GO:0005623);; cellular component: organelle (GO:0043226);; cellular component: cell part (GO:0044464);; cellular component: membrane (GO:0016020);; cellular component: membrane part (GO:0…
ENSG00000108771	DHX58	2.51628	343	4.36607	428	2.38953	333	1.02926	138	1.17791	123	0.977688	114	0	-1.24089	down	[L]	Replication, recombination and repair	Molecular Function: DNA binding (GO:0003677);; Molecular Function: double-stranded RNA binding (GO:0003725);; Molecular Function: single-stranded RNA binding (GO:0003727);; Molecular Function: helicase activity (GO:0004386);; Molecular Function: protein binding (GO:0005515);; Molecular Function: ATP binding (GO:0005524);; Cellular Component: cytoplasm (GO:0005737);; Molecular Function: zinc ion b…	K12649|0|hsa:79132|K12649 ATP-dependent RNA helicase DHX58 [EC:3.6.3.14] | (RefSeq) DHX58, D11LGP2, D11lgp2e, LGP2, RLR-3; DExH-box helicase 58	RIG-I-like receptor signaling pathway (ko04622)	[R]	General function prediction only	C-terminal domain of RIG-I;; Helicase conserved C-terminal domain;; Type III restriction enzyme, res subunit;; DEAD/DEAH box helicase	Probable ATP-dependent RNA helicase DHX58 OS=Homo sapiens OX=9606 GN=DHX58 PE=1 SV=1	L	Replication, recombination and repair	probable ATP-dependent RNA helicase DHX58 [Homo sapiens]	molecular function: binding (GO:0005488);; molecular function: catalytic activity (GO:0003824);; cellular component: cell (GO:0005623);; cellular component: cell part (GO:0044464);; biological process: multi-organism process (GO:0051704);; biological process: biological regulation (GO:0065007)
ENSG00000136100	VPS36	12.1907	2517	11.7621	2745	11.7319	2597	5.18502	1093	4.39289	975	4.97843	930	0	-1.2605	down	--	--	--	K12190|0|hsa:51028|K12190 ESCRT-II complex subunit VPS36 | (RefSeq) VPS36, C13orf9, CGI-145, EAP45; vacuolar protein sorting 36 homolog	Endocytosis (ko04144)	[U]	Intracellular trafficking, secretion, and vesicular transport	EAP30/Vps36 family;; Vacuolar protein sorting protein 36 Vps36	Vacuolar protein-sorting-associated protein 36 OS=Homo sapiens OX=9606 GN=VPS36 PE=1 SV=1	U	Intracellular trafficking, secretion, and vesicular transport	PREDICTED: vacuolar protein-sorting-associated protein 36 [Saimiri boliviensis boliviensis]	--
ENSG00000118503	TNFAIP3	17.0552	3007	19.661	3663	18.4196	3366	7.98024	1356	8.00994	1358	7.17217	1105	0	-1.27303	down	--	--	--	K11859|0|nle:100600197|K11859 tumor necrosis factor, alpha-induced protein 3 [EC:3.4.19.12] | (RefSeq) TNFAIP3; TNF alpha induced protein 3	NF-kappa B signaling pathway (ko04064);; NOD-like receptor signaling pathway (ko04621);; TNF signaling pathway (ko04668);; Measles (ko05162);; Epstein-Barr virus infection (ko05169)	[T]	Signal transduction mechanisms	A20-like zinc finger;; OTU-like cysteine protease	Tumor necrosis factor alpha-induced protein 3 OS=Homo sapiens OX=9606 GN=TNFAIP3 PE=1 SV=1	O	Posttranslational modification, protein turnover, chaperones	PREDICTED: tumor necrosis factor alpha-induced protein 3 isoform X1 [Nomascus leucogenys]	--
ENSG00000105855	ITGB8	2.59577	858	1.86203	817	2.36238	769	0.7992	144	0.8395	144	0.793436	280	0	-1.28962	down	--	--	--	K06591|0|hsa:3696|K06591 integrin beta 8 | (RefSeq) ITGB8; integrin subunit beta 8	PI3K-Akt signaling pathway (ko04151);; Focal adhesion (ko04510);; ECM-receptor interaction (ko04512);; Cell adhesion molecules (CAMs) (ko04514);; Regulation of actin cytoskeleton (ko04810);; Hypertrophic cardiomyopathy (HCM) (ko05410);; Arrhythmogenic right ventricular cardiomyopathy (ARVC) (ko05412);; Dilated cardiomyopathy (ko05414)	[TW]	Signal transduction mechanisms;; Extracellular structures	Integrin beta chain VWA domain;; Integrin plexin domain;; EGF-like domain	Integrin beta-8 OS=Homo sapiens OX=9606 GN=ITGB8 PE=2 SV=1	U	Intracellular trafficking, secretion, and vesicular transport	integrin beta-8 precursor [Homo sapiens]	--
ENSG00000115415	STAT1	39.2887	7496	43.3075	9121	37.1523	7296	20.0365	3055	19.9803	3093	18.021	2694	0	-1.30332	down	--	--	--	K11220|0|pps:100971620|K11220 signal transducer and activator of transcription 1 | (RefSeq) STAT1; signal transducer and activator of transcription 1	Chemokine signaling pathway (ko04062);; Osteoclast differentiation (ko04380);; Toll-like receptor signaling pathway (ko04620);; Jak-STAT signaling pathway (ko04630);; Prolactin signaling pathway (ko04917);; Thyroid hormone signaling pathway (ko04919);; AGE-RAGE signaling pathway in diabetic complications (ko04933);; Leishmaniasis (ko05140);; Toxoplasmosis (ko05145);; Tuberculosis (ko05152);; Hepa…	[KT]	Transcription;; Signal transduction mechanisms	STAT protein, DNA binding domain;; STAT protein, all-alpha domain;; STAT protein, protein interaction domain;; STAT1 TAZ2 binding domain;; SH2 domain	Signal transducer and activator of transcription 1-alpha/beta OS=Homo sapiens OX=9606 GN=STAT1 PE=1 SV=2	K	Transcription	signal transducer and activator of transcription 1-alpha/beta isoform alpha [Homo sapiens]	--
ENSG00000156587	UBE2L6	13.5328	865	12.9768	903	13.7206	933	5.13188	338	5.2606	358	4.58622	261	0	-1.31485	down	[O]	Posttranslational modification, protein turnover, chaperones	--	K04553|1.48632e-96|pps:100967273|K04553 ubiquitin-conjugating enzyme E2 L6 [EC:2.3.2.23] | (RefSeq) UBE2L6; ubiquitin conjugating enzyme E2 L6	Ubiquitin mediated proteolysis (ko04120);; Parkinson's disease (ko05012)	[O]	Posttranslational modification, protein turnover, chaperones	Ubiquitin-conjugating enzyme	Ubiquitin/ISG15-conjugating enzyme E2 L6 OS=Homo sapiens OX=9606 GN=UBE2L6 PE=1 SV=4	O	Posttranslational modification, protein turnover, chaperones	ubiquitin-conjugating enzyme E2L 6, isoform CRA_a, partial [Homo sapiens]	--
[truncated: 34 more rows]
