# Supplementary material for: CircETFA upregulates CCL5 by sponging miR-612 and recruiting EIF4A3 to promote hepatocellular carcinoma
Source: Cell Death Discov. 2021 Oct 29;7:321. doi: 10.1038/s41420-021-00710-x (PMC8556257; doi:10.1038/s41420-021-00710-x)
Supplement: Supplementary file 4 — Supplementary Table S3 [file 41420_2021_710_MOESM4_ESM.xlsx]

## Sheet: TargetScan
miRNA	Position in the UTR	seed match	context++ score	context++ score percentile	weighted context++ score	conserved branch length	Pct
Conserved sites
No conserved sites found
Poorly conserved sites
hsa-miR-5000-5p	19-25	7mer-m8	-0.33	98	-0.33	0	N/A
hsa-miR-148a-5p	21-27	7mer-1A	-0.2	94	-0.2	0.082	N/A
hsa-miR-5010-3p	27-33	7mer-m8	-0.26	97	-0.26	0	N/A
hsa-miR-4742-5p	35-41	7mer-m8	-0.35	99	-0.35	0	N/A
hsa-miR-335-5p	51-57	7mer-m8	-0.35	98	-0.35	2.301	N/A
hsa-miR-1197	56-62	7mer-1A	-0.08	78	-0.08	2.459	N/A
hsa-miR-6814-5p	64-70	7mer-1A	-0.07	75	-0.07	0	N/A
hsa-miR-150-5p	65-71	7mer-m8	-0.02	61	-0.02	2.76	N/A
hsa-miR-6778-3p	67-73	7mer-m8	-0.25	94	-0.25	0	N/A
hsa-miR-7109-3p	69-75	7mer-m8	-0.15	86	-0.15	0	N/A
hsa-miR-671-5p	71-77	7mer-m8	-0.19	87	-0.19	0.082	N/A
hsa-miR-4725-3p	73-79	7mer-m8	-0.15	74	-0.15	0	N/A
hsa-miR-6780b-5p	73-79	7mer-m8	-0.15	73	-0.15	0	N/A
hsa-miR-4271	73-79	7mer-m8	-0.06	62	-0.06	0	N/A
hsa-miR-6783-5p	74-80	7mer-m8	-0.15	80	-0.15	0	N/A
hsa-miR-6734-5p	76-82	7mer-m8	-0.28	92	-0.28	0	N/A
hsa-miR-6738-5p	76-82	7mer-1A	-0.18	86	-0.18	0	N/A
hsa-miR-1914-3p	76-82	7mer-1A	-0.12	85	-0.12	0	N/A
hsa-miR-5194	76-82	7mer-1A	-0.14	81	-0.14	0	N/A
hsa-miR-423-5p	76-82	7mer-1A	-0.11	72	-0.11	0.514	N/A
hsa-miR-3184-5p	76-82	7mer-1A	-0.11	71	-0.11	0.514	N/A
hsa-miR-921	79-85	7mer-m8	-0.23	91	-0.23	0	N/A
hsa-miR-3174	79-85	7mer-1A	-0.11	87	-0.11	0	N/A
hsa-miR-6881-5p	89-95	7mer-1A	-0.29	90	-0.29	0	N/A
hsa-miR-6742-5p	90-96	7mer-m8	-0.29	95	-0.29	0	N/A
hsa-miR-92a-2-5p	91-97	7mer-m8	-0.26	95	-0.26	0.082	N/A
hsa-miR-6766-5p	92-98	7mer-m8	-0.29	91	-0.29	0	N/A
hsa-miR-6756-5p	92-98	7mer-m8	-0.28	88	-0.28	0	N/A
hsa-miR-3656	94-100	7mer-m8	-0.38	95	-0.38	0	N/A
hsa-miR-561-5p	101-108	8mer	-0.27	95	-0.27	0	N/A
hsa-miR-6830-5p	101-107	7mer-1A	-0.15	87	-0.15	0	N/A
hsa-miR-6886-3p	106-112	7mer-m8	-0.27	91	-0.27	0	N/A
hsa-miR-326	106-117	non-canonical	N/A	N/A	N/A	0	N/A
hsa-miR-326	106-117	non-canonical	N/A	N/A	N/A	0	N/A
hsa-miR-6851-3p	107-113	7mer-m8	-0.21	91	-0.21	0	N/A
hsa-miR-6724-5p	109-115	7mer-m8	-0.41	98	-0.41	0	N/A
hsa-miR-6773-5p	109-115	7mer-m8	-0.41	98	-0.41	0	N/A
hsa-miR-296-5p	109-115	7mer-1A	-0.25	86	-0.25	0.151	N/A
hsa-miR-612	111-117	7mer-1A	-0.19	96	-0.19	0	N/A
hsa-miR-4486	111-117	7mer-1A	-0.17	95	-0.17	0	N/A
hsa-miR-5189-5p	111-117	7mer-1A	-0.22	95	-0.22	0	N/A
hsa-miR-1285-3p	111-117	7mer-1A	-0.21	93	-0.21	0	N/A
hsa-miR-3187-5p	111-117	7mer-1A	-0.22	93	-0.22	0	N/A
hsa-miR-378g	111-117	7mer-1A	-0.19	93	-0.19	0	N/A
hsa-miR-6860	111-117	7mer-1A	-0.21	93	-0.21	0	N/A
hsa-miR-1298-3p	112-118	7mer-m8	-0.23	91	-0.23	0.082	N/A
hsa-miR-4650-3p	118-125	8mer	-0.5	99	-0.5	0	N/A
hsa-miR-3529-5p	119-125	7mer-1A	-0.22	90	-0.22	1.099	N/A
hsa-miR-379-5p	119-125	7mer-1A	-0.18	87	-0.18	1.099	N/A
hsa-miR-4451	119-125	7mer-1A	-0.24	86	-0.24	0	N/A
hsa-miR-4536-5p	120-127	8mer	-0.59	99	-0.59	0.082	N/A
hsa-miR-147a	123-129	7mer-m8	-0.24	98	-0.24	0.082	N/A
hsa-miR-3911	123-129	7mer-1A	-0.26	94	-0.26	0	N/A
hsa-miR-644a	123-129	7mer-1A	-0.19	87	-0.19	0.082	N/A
hsa-miR-329-5p	142-148	7mer-m8	-0.11	92	-0.11	0.082	N/A
hsa-miR-4747-5p	146-152	7mer-m8	-0.31	96	-0.31	0	N/A
hsa-miR-5196-5p	146-152	7mer-m8	-0.27	94	-0.27	0	N/A
hsa-miR-6780b-5p	147-154	8mer	-0.46	98	-0.46	0	N/A
hsa-miR-4271	147-154	8mer	-0.4	98	-0.4	0	N/A
hsa-miR-4725-3p	147-154	8mer	-0.46	98	-0.46	0	N/A
hsa-miR-2110	148-154	7mer-m8	-0.2	90	-0.2	0	N/A
hsa-miR-4700-5p	149-155	7mer-m8	-0.25	94	-0.25	0.082	N/A
hsa-miR-4667-5p	149-155	7mer-m8	-0.23	92	-0.23	0.082	N/A
hsa-miR-8089	149-155	7mer-m8	-0.24	92	-0.24	0.082	N/A
hsa-miR-6852-5p	150-156	7mer-m8	-0.27	96	-0.27	0	N/A
hsa-miR-661	151-157	7mer-m8	-0.29	96	-0.29	0.082	N/A
hsa-miR-6849-3p	154-161	8mer	-0.34	98	-0.34	0	N/A
hsa-miR-6720-5p	155-161	7mer-m8	-0.24	94	-0.24	0	N/A
hsa-miR-6512-3p	155-161	7mer-m8	-0.22	93	-0.22	0	N/A
hsa-miR-6807-5p	167-173	7mer-m8	-0.03	70	-0.03	0	N/A
hsa-miR-5095	175-182	8mer	-0.35	98	-0.35	0	N/A
hsa-miR-7151-3p	175-182	8mer	-0.32	97	-0.32	0	N/A
hsa-miR-4438	175-181	7mer-1A	-0.11	82	-0.11	0	N/A
hsa-miR-6504-3p	177-183	7mer-m8	-0.02	47	-0.02	0	N/A
hsa-miR-5089-5p	181-187	7mer-m8	-0.02	37	-0.02	0	N/A
hsa-miR-619-5p	182-188	7mer-m8	-0.1	93	-0.1	0	N/A
hsa-miR-6506-5p	182-188	7mer-m8	-0.1	88	-0.1	0	N/A
hsa-miR-5589-5p	184-190	7mer-1A	-0.16	95	-0.16	0	N/A
hsa-miR-4731-5p	184-190	7mer-1A	-0.13	80	-0.13	0	N/A
hsa-miR-512-3p	186-192	7mer-m8	-0.13	84	-0.13	0	N/A
hsa-miR-520c-3p	187-193	7mer-m8	-0.08	77	-0.08	0.153	< 0.1
hsa-miR-520b	187-193	7mer-m8	-0.08	77	-0.08	0.153	< 0.1
hsa-miR-372-3p	187-193	7mer-m8	-0.08	77	-0.08	0.153	< 0.1
hsa-miR-302b-3p	187-193	7mer-m8	-0.07	76	-0.07	0.153	< 0.1
hsa-miR-302a-3p	187-193	7mer-m8	-0.07	76	-0.07	0.153	< 0.1
hsa-miR-373-3p	187-193	7mer-m8	-0.03	76	-0.03	0.153	< 0.1
hsa-miR-302c-3p.1	187-193	7mer-m8	-0.07	75	-0.07	0.153	< 0.1
hsa-miR-302d-3p	187-193	7mer-m8	-0.07	75	-0.07	0.153	< 0.1
hsa-miR-520e	187-193	7mer-m8	-0.06	74	-0.06	0.153	< 0.1
hsa-miR-302e	187-193	7mer-m8	-0.06	74	-0.06	0.153	< 0.1
hsa-miR-520d-3p	187-193	7mer-m8	-0.06	73	-0.06	0.153	< 0.1
hsa-miR-520a-3p	187-193	7mer-m8	-0.06	73	-0.06	0.153	< 0.1
hsa-miR-20a-5p	188-194	7mer-m8	-0.06	84	-0.06	0.36	< 0.1
hsa-miR-106a-5p	188-194	7mer-m8	-0.06	83	-0.06	0.36	< 0.1
hsa-miR-17-5p	188-194	7mer-m8	-0.06	83	-0.06	0.36	< 0.1
hsa-miR-519d-3p	188-194	7mer-m8	-0.06	83	-0.06	0.36	< 0.1
hsa-miR-93-5p	188-194	7mer-m8	-0.05	83	-0.05	0.36	< 0.1
hsa-miR-106b-5p	188-194	7mer-m8	-0.05	82	-0.05	0.36	< 0.1
hsa-miR-20b-5p	188-194	7mer-m8	-0.05	82	-0.05	0.36	< 0.1
hsa-miR-526b-3p	188-194	7mer-m8	-0.02	62	-0.02	0.36	< 0.1
hsa-miR-520g-3p	189-195	7mer-m8	-0.02	44	-0.02	0.082	N/A
hsa-miR-520h	189-195	7mer-m8	-0.02	44	-0.02	0.082	N/A
hsa-miR-186-3p	191-198	8mer	-0.11	94	-0.11	0	N/A
hsa-miR-150-5p	193-199	7mer-m8	-0.02	60	-0.02	0.219	< 0.1
hsa-miR-6778-3p	195-201	7mer-m8	-0.18	85	-0.18	0	N/A
hsa-miR-6878-3p	197-204	8mer	-0.37	97	-0.37	0	N/A
hsa-miR-4757-5p	197-203	7mer-1A	-0.15	85	-0.15	0	N/A
hsa-miR-6744-3p	197-203	7mer-1A	-0.08	82	-0.08	0	N/A
hsa-miR-212-5p	200-206	7mer-m8	-0.18	88	-0.18	0.049	< 0.1
hsa-miR-6813-3p	201-207	7mer-m8	-0.12	78	-0.12	0	N/A
hsa-miR-1224-3p	204-210	7mer-m8	-0.21	93	-0.21	0.082	N/A
hsa-miR-640	211-217	7mer-m8	-0.15	82	-0.15	0.082	N/A
hsa-miR-1245a	213-219	7mer-m8	-0.2	94	-0.2	0	N/A
hsa-miR-8079	213-219	7mer-m8	-0.18	93	-0.18	0	N/A
hsa-miR-6513-3p	216-222	7mer-1A	-0.09	82	-0.09	0	N/A
hsa-miR-6790-3p	221-227	7mer-1A	-0.2	91	-0.2	0	N/A
hsa-miR-6821-3p	221-227	7mer-1A	-0.17	89	-0.17	0	N/A
hsa-miR-378a-5p	224-230	7mer-m8	-0.18	94	-0.18	0	N/A
hsa-miR-3653-5p	225-231	7mer-m8	-0.14	92	-0.14	0	N/A
hsa-miR-6843-3p	235-241	7mer-m8	-0.2	91	-0.2	0	N/A
hsa-miR-6848-3p	235-241	7mer-m8	-0.13	91	-0.13	0	N/A
hsa-miR-3663-5p	236-242	7mer-m8	-0.09	85	-0.09	0	N/A
hsa-miR-6131	237-243	7mer-m8	-0.19	93	-0.19	0	N/A
hsa-miR-4755-3p	242-248	7mer-m8	-0.32	96	-0.32	0	N/A
hsa-miR-4435	244-251	8mer	-0.45	99	-0.45	0	N/A
hsa-miR-3187-3p	245-251	7mer-1A	-0.16	93	-0.16	0	N/A
hsa-miR-548s	245-251	7mer-1A	-0.18	92	-0.18	0	N/A
hsa-miR-588	245-251	7mer-1A	-0.13	87	-0.13	0	N/A
hsa-miR-4701-5p	245-251	7mer-1A	-0.1	84	-0.1	0	N/A
hsa-miR-4781-3p	248-254	7mer-m8	-0.12	88	-0.12	0	N/A
hsa-miR-96-3p	251-257	7mer-m8	-0.17	90	-0.17	0	N/A
hsa-miR-193b-5p	259-266	8mer	-0.5	98	-0.5	0.082	N/A
hsa-miR-3170	260-266	7mer-m8	-0.31	96	-0.31	0	N/A
hsa-miR-6855-5p	260-266	7mer-m8	-0.32	96	-0.32	0	N/A
hsa-miR-6890-5p	261-267	7mer-m8	-0.31	96	-0.31	0	N/A
hsa-miR-1273f	264-270	7mer-m8	-0.21	94	-0.21	0	N/A
hsa-miR-6832-5p	267-273	7mer-m8	-0.29	94	-0.29	0	N/A
hsa-miR-411-5p.2	269-276	8mer	-0.34	98	-0.34	0.153	N/A
hsa-miR-411-5p.1	269-275	7mer-1A	-0.07	84	-0.07	0.153	N/A
hsa-miR-3149	279-285	7mer-1A	-0.13	92	-0.13	0	N/A
hsa-miR-129-5p	282-288	7mer-1A	-0.01	47	-0.01	0.122	< 0.1
hsa-miR-590-3p	285-291	7mer-1A	-0.02	77	-0.02	0	N/A
hsa-miR-4775	285-291	7mer-m8	-0.02	47	-0.02	0	N/A
hsa-miR-4735-5p	286-292	7mer-m8	-0.06	85	-0.06	0	N/A
hsa-miR-6789-3p	307-313	7mer-m8	-0.37	93	-0.37	0	N/A
hsa-miR-5095	311-317	7mer-m8	-0.13	82	-0.13	0	N/A
hsa-miR-4438	311-317	7mer-1A	-0.07	72	-0.07	0	N/A
hsa-miR-7151-3p	311-317	7mer-m8	-0.05	67	-0.05	0	N/A
hsa-miR-365a-5p	317-323	7mer-1A	-0.13	79	-0.13	0	N/A
hsa-miR-365b-5p	317-323	7mer-1A	-0.13	79	-0.13	0	N/A
hsa-miR-8052	317-323	7mer-1A	-0.13	71	-0.13	0	N/A
hsa-miR-3199	317-323	7mer-1A	-0.14	71	-0.14	0	N/A
hsa-miR-4740-3p	328-334	7mer-1A	-0.18	89	-0.18	0	N/A
hsa-miR-6778-3p	331-337	7mer-m8	-0.16	82	-0.16	0	N/A
hsa-miR-6747-3p	340-347	8mer	-0.33	97	-0.33	0	N/A
hsa-miR-4722-3p	341-347	7mer-1A	-0.26	96	-0.26	0	N/A
hsa-miR-6727-3p	341-347	7mer-1A	-0.23	95	-0.23	0	N/A
hsa-miR-1976	342-349	8mer	-0.37	98	-0.37	0	N/A
hsa-miR-3653-5p	343-349	7mer-1A	-0.12	90	-0.12	0	N/A
hsa-miR-4279	344-350	7mer-1A	-0.01	35	-0.01	0	N/A
hsa-miR-122-3p	350-356	7mer-m8	-0.33	95	-0.33	0	N/A
hsa-miR-1247-3p	360-366	7mer-1A	-0.3	94	-0.3	0	N/A
hsa-miR-4532	360-366	7mer-1A	-0.27	90	-0.27	0	N/A
hsa-miR-6778-3p	363-369	7mer-m8	-0.22	91	-0.22	0	N/A
hsa-miR-1281	364-370	7mer-m8	-0.35	92	-0.35	0	N/A
hsa-miR-4485-5p	366-372	7mer-1A	-0.21	83	-0.21	0	N/A
hsa-miR-2276-3p	374-380	7mer-m8	-0.1	84	-0.1	0	N/A
hsa-miR-6890-3p	377-383	7mer-1A	-0.06	81	-0.06	0	N/A
hsa-miR-1304-3p	378-384	7mer-m8	-0.07	80	-0.07	0	N/A
hsa-miR-4284	380-386	7mer-m8	-0.11	89	-0.11	0	N/A
hsa-miR-6741-3p	382-388	7mer-1A	-0.2	83	-0.2	0	N/A
hsa-miR-4638-5p	383-390	8mer	-0.49	97	-0.49	0	N/A
hsa-miR-1307-3p	384-390	7mer-1A	-0.22	91	-0.22	0	N/A
hsa-miR-4634	391-398	8mer	-0.7	97	-0.7	0	N/A
hsa-miR-5693	395-401	7mer-m8	-0.05	79	-0.05	0	N/A
hsa-miR-6499-3p	397-403	7mer-1A	-0.01	23	-0.01	0	N/A
hsa-miR-5698	397-408	non-canonical	N/A	N/A	N/A	0	N/A
hsa-miR-5698	397-408	non-canonical	N/A	N/A	N/A	0	N/A
hsa-miR-143-5p	398-404	7mer-m8	-0.06	80	-0.06	0	N/A
hsa-miR-504-3p	401-408	8mer	-0.34	98	-0.34	0	N/A
hsa-miR-122-5p	402-408	7mer-1A	-0.09	77	-0.09	0.045	< 0.1
hsa-miR-3135b	404-410	7mer-m8	-0.16	90	-0.16	0	N/A
hsa-miR-3652	405-411	7mer-m8	-0.14	86	-0.14	0	N/A
hsa-miR-4430	405-411	7mer-m8	-0.14	85	-0.14	0	N/A
hsa-miR-6812-3p	420-426	7mer-1A	-0.17	75	-0.17	0	N/A
hsa-miR-4294	426-432	7mer-m8	-0.08	68	-0.08	0	N/A
hsa-miR-6864-3p	433-439	7mer-1A	-0.11	92	-0.11	0	N/A
hsa-miR-3672	433-439	7mer-1A	-0.13	86	-0.13	0	N/A
hsa-miR-8055	435-441	7mer-1A	-0.12	93	-0.12	0	N/A
hsa-miR-129-5p	437-443	7mer-1A	-0.01	47	-0.01	0.122	< 0.1
hsa-miR-3149	460-466	7mer-1A	-0.09	86	-0.09	0	N/A
hsa-miR-590-3p	465-471	7mer-1A	-0.03	79	-0.03	0.082	N/A
hsa-miR-4775	465-471	7mer-m8	-0.02	47	-0.02	0	N/A
hsa-miR-4735-5p	466-472	7mer-m8	-0.08	88	-0.08	0	N/A
hsa-miR-6508-3p	483-489	7mer-1A	-0.07	63	-0.07	0	N/A
hsa-miR-4726-5p	483-489	7mer-1A	-0.13	59	-0.13	0	N/A
hsa-miR-4640-5p	483-489	7mer-1A	-0.09	51	-0.09	0	N/A
hsa-miR-6853-5p	486-492	7mer-m8	-0.24	80	-0.24	0	N/A
hsa-miR-7151-3p	491-498	8mer	-0.25	94	-0.25	0	N/A
hsa-miR-5095	491-498	8mer	-0.24	94	-0.24	0	N/A
hsa-miR-4438	491-497	7mer-1A	-0.06	66	-0.06	0	N/A
hsa-miR-6504-3p	493-499	7mer-m8	-0.02	47	-0.02	0	N/A
hsa-miR-5089-5p	497-503	7mer-m8	-0.02	37	-0.02	0	N/A
hsa-miR-619-5p	498-504	7mer-m8	-0.09	92	-0.09	0	N/A
hsa-miR-6506-5p	498-504	7mer-m8	-0.07	83	-0.07	0	N/A
hsa-miR-4740-3p	508-514	7mer-1A	-0.2	91	-0.2	0	N/A
hsa-miR-6778-3p	511-517	7mer-m8	-0.24	93	-0.24	0	N/A
hsa-miR-6877-3p	513-519	7mer-1A	-0.16	92	-0.16	0	N/A
hsa-miR-6819-3p	513-519	7mer-1A	-0.11	88	-0.11	0	N/A
hsa-miR-6747-3p	520-527	8mer	-0.49	99	-0.49	0	N/A
hsa-miR-4722-3p	521-527	7mer-1A	-0.32	98	-0.32	0	N/A
hsa-miR-6727-3p	521-527	7mer-1A	-0.28	98	-0.28	0	N/A
hsa-miR-3074-5p	522-529	8mer	-0.36	99	-0.36	0	N/A
hsa-miR-7152-5p	523-529	7mer-1A	-0.09	85	-0.09	0	N/A
hsa-miR-6715b-3p	533-539	7mer-1A	-0.13	91	-0.13	0	N/A
hsa-miR-23a-5p	537-543	7mer-1A	-0.11	80	-0.11	0	N/A
hsa-miR-23b-5p	537-543	7mer-1A	-0.14	78	-0.14	0	N/A
hsa-miR-6742-3p	539-546	8mer	-0.44	99	-0.44	0	N/A
hsa-miR-6783-3p	540-546	7mer-m8	-0.24	94	-0.24	0	N/A
hsa-miR-1343-3p	540-546	7mer-m8	-0.23	93	-0.23	0	N/A
hsa-miR-6852-5p	540-546	7mer-1A	-0.16	88	-0.16	0	N/A
hsa-miR-939-3p	540-546	7mer-1A	-0.11	79	-0.11	0	N/A
hsa-miR-660-3p	542-548	7mer-m8	-0.23	94	-0.23	0.082	N/A
hsa-miR-1306-5p	544-550	7mer-m8	-0.32	97	-0.32	0.142	< 0.1
hsa-miR-7156-3p	553-559	7mer-m8	-0.22	91	-0.22	0	N/A
hsa-miR-1184	554-560	7mer-m8	-0.16	90	-0.16	0.082	N/A
hsa-miR-509-3-5p	555-561	7mer-m8	-0.1	84	-0.1	0	N/A
hsa-miR-4418	555-561	7mer-m8	-0.09	81	-0.09	0	N/A
hsa-miR-509-5p	555-561	7mer-m8	-0.08	80	-0.08	0	N/A
hsa-miR-6890-3p	557-563	7mer-1A	-0.09	85	-0.09	0	N/A
hsa-miR-1304-3p	558-564	7mer-m8	-0.15	93	-0.15	0	N/A
hsa-miR-6736-3p	562-568	7mer-1A	-0.11	81	-0.11	0	N/A
hsa-miR-6787-3p	563-570	8mer	-0.36	99	-0.36	0	N/A
hsa-miR-216a-5p	566-572	7mer-m8	-0.07	69	-0.07	0.231	< 0.1
hsa-miR-891a-3p	573-579	7mer-m8	-0.31	96	-0.31	0	N/A
hsa-miR-4795-5p	576-583	8mer	-0.36	97	-0.36	0	N/A
hsa-miR-573	577-583	7mer-m8	-0.09	76	-0.09	0.082	N/A
hsa-miR-3616-5p	577-583	7mer-m8	-0.09	76	-0.09	0.082	N/A
hsa-miR-122-5p	582-588	7mer-1A	-0.12	84	-0.12	0.142	< 0.1
hsa-miR-504-3p	582-588	7mer-1A	-0.09	76	-0.09	0	N/A
hsa-miR-3135b	584-590	7mer-m8	-0.16	90	-0.16	0	N/A
hsa-miR-3652	585-591	7mer-m8	-0.19	92	-0.19	0	N/A
hsa-miR-4430	585-591	7mer-m8	-0.18	91	-0.18	0	N/A
hsa-miR-500b-3p	591-598	8mer	-0.28	98	-0.28	0.082	N/A
hsa-miR-6879-3p	593-600	8mer	-0.49	98	-0.49	0	N/A
hsa-miR-1304-3p	602-608	7mer-1A	-0.11	88	-0.11	0	N/A
hsa-miR-4294	606-612	7mer-m8	-0.12	79	-0.12	0	N/A
hsa-miR-758-3p	613-619	7mer-m8	-0.24	95	-0.24	0.121	N/A
hsa-miR-6808-3p	613-619	7mer-1A	-0.07	76	-0.07	0	N/A
hsa-miR-208a-5p	631-637	7mer-m8	-0.15	96	-0.15	0	N/A
hsa-miR-208b-5p	631-637	7mer-m8	-0.19	94	-0.19	0	N/A
hsa-miR-6780b-5p	636-643	8mer	-0.53	99	-0.53	0	N/A
hsa-miR-4725-3p	636-643	8mer	-0.53	99	-0.53	0	N/A
hsa-miR-4271	636-643	8mer	-0.47	99	-0.47	0	N/A
hsa-miR-2110	637-644	8mer	-0.46	99	-0.46	0	N/A
hsa-miR-450a-2-3p	638-644	7mer-m8	-0.35	96	-0.35	0	N/A
hsa-miR-6857-5p	638-644	7mer-1A	-0.2	93	-0.2	0	N/A
hsa-miR-6763-5p	638-644	7mer-1A	-0.23	91	-0.23	0	N/A
hsa-miR-3150a-3p	638-644	7mer-1A	-0.23	91	-0.23	0	N/A
hsa-miR-6810-5p	638-644	7mer-1A	-0.19	89	-0.19	0	N/A
hsa-miR-4259	640-647	8mer	-0.58	99	-0.58	0	N/A
hsa-miR-4715-5p	641-647	7mer-1A	-0.19	86	-0.19	0	N/A
hsa-miR-645	649-656	8mer	-0.65	99	-0.65	0	N/A
hsa-miR-6796-3p	657-663	7mer-m8	-0.11	90	-0.11	0	N/A
hsa-miR-6806-3p	658-664	7mer-m8	-0.3	97	-0.3	0.082	N/A
hsa-miR-3928-5p	658-664	7mer-m8	-0.31	97	-0.31	0.082	N/A
hsa-miR-668-5p	666-672	7mer-m8	-0.45	96	-0.45	0	N/A
hsa-miR-503-5p	670-676	7mer-m8	-0.29	98	-0.29	0.22	< 0.1
hsa-miR-330-3p	673-679	7mer-m8	-0.07	84	-0.07	0.67	N/A
hsa-miR-514a-3p	678-684	7mer-1A	-0.11	83	-0.11	0.082	N/A
hsa-miR-514b-3p	678-684	7mer-1A	-0.09	81	-0.09	0.082	N/A
hsa-miR-617	686-692	7mer-m8	-0.37	97	-0.37	0	N/A
hsa-miR-589-3p	698-704	7mer-1A	-0.11	82	-0.11	0	N/A
hsa-miR-6854-5p	701-707	7mer-m8	-0.28	97	-0.28	0	N/A
hsa-miR-3670	702-708	7mer-m8	-0.24	90	-0.24	0.082	N/A
hsa-miR-4435	702-713	non-canonical	N/A	N/A	N/A	0	N/A
hsa-miR-4435	702-713	non-canonical	N/A	N/A	N/A	0	N/A
hsa-miR-4470	724-730	7mer-1A	-0.01	34	-0.01	0	N/A
hsa-miR-3128	725-731	7mer-m8	-0.05	59	-0.05	0	N/A
hsa-miR-8073	726-732	7mer-m8	-0.1	73	-0.1	0.082	N/A
hsa-miR-221-5p	726-732	7mer-m8	-0.1	73	-0.1	0.082	N/A
hsa-miR-6779-3p	729-735	7mer-m8	-0.17	88	-0.17	0	N/A
hsa-miR-1233-3p	730-736	7mer-m8	-0.21	91	-0.21	0.082	N/A
hsa-miR-5587-5p	738-744	7mer-m8	-0.16	86	-0.16	0	N/A
hsa-miR-1343-3p	742-748	7mer-1A	-0.17	87	-0.17	0	N/A
hsa-miR-6783-3p	742-748	7mer-1A	-0.16	86	-0.16	0	N/A
hsa-miR-3667-3p	744-751	8mer	-0.41	98	-0.41	0	N/A
hsa-miR-6734-3p	745-751	7mer-1A	-0.12	78	-0.12	0	N/A
hsa-miR-6868-3p	746-752	7mer-1A	-0.1	78	-0.1	0	N/A
hsa-miR-617	749-756	8mer	-0.51	99	-0.51	0	N/A
hsa-miR-6505-3p	750-756	7mer-1A	-0.15	81	-0.15	0.082	N/A
hsa-miR-628-5p	753-759	7mer-m8	-0.31	97	-0.31	0	N/A
hsa-miR-4728-3p	754-760	7mer-m8	-0.19	91	-0.19	0	N/A
hsa-miR-6866-5p	761-767	7mer-m8	-0.28	92	-0.28	0	N/A
hsa-miR-520g-5p	762-769	8mer	-0.44	98	-0.44	0	N/A
hsa-miR-519a-5p	763-769	7mer-m8	-0.14	86	-0.14	0.082	N/A
hsa-miR-518f-5p	763-769	7mer-m8	-0.15	86	-0.15	0.082	N/A
hsa-miR-520c-5p	763-769	7mer-m8	-0.15	86	-0.15	0.082	N/A
hsa-miR-522-5p	763-769	7mer-m8	-0.14	86	-0.14	0.082	N/A
hsa-miR-526a	763-769	7mer-m8	-0.15	86	-0.15	0.082	N/A
hsa-miR-519c-5p	763-769	7mer-m8	-0.14	86	-0.14	0.082	N/A
hsa-miR-518d-5p	763-769	7mer-m8	-0.15	86	-0.15	0.082	N/A
hsa-miR-523-5p	763-769	7mer-m8	-0.14	86	-0.14	0.082	N/A
hsa-miR-518e-5p	763-769	7mer-m8	-0.14	86	-0.14	0.082	N/A
hsa-miR-519b-5p	763-769	7mer-m8	-0.14	86	-0.14	0.082	N/A
hsa-miR-517-5p	764-770	7mer-m8	-0.1	71	-0.1	0.082	N/A
hsa-miR-2682-3p	767-773	7mer-1A	-0.18	90	-0.18	0	N/A
hsa-miR-6781-3p	767-773	7mer-1A	-0.11	82	-0.11	0	N/A
hsa-miR-6836-3p	768-774	7mer-1A	-0.24	93	-0.24	0	N/A
hsa-miR-3152-5p	768-774	7mer-m8	-0.17	86	-0.17	0	N/A
hsa-miR-1915-5p	770-777	8mer	-0.46	98	-0.46	0	N/A
hsa-miR-502-5p	771-777	7mer-m8	-0.12	83	-0.12	0.082	N/A
hsa-miR-6841-3p	771-777	7mer-1A	-0.17	79	-0.17	0	N/A
hsa-miR-4667-3p	774-780	7mer-m8	-0.16	86	-0.16	0	N/A
hsa-miR-6887-3p	775-782	8mer	-0.48	98	-0.48	0	N/A
hsa-miR-6795-3p	776-782	7mer-1A	-0.16	85	-0.16	0	N/A
hsa-miR-6826-3p	776-782	7mer-m8	-0.18	83	-0.18	0	N/A
hsa-miR-6749-3p	779-786	8mer	-0.55	99	-0.55	0	N/A
hsa-miR-6792-3p	780-786	7mer-1A	-0.22	90	-0.22	0	N/A
hsa-miR-4691-5p	780-786	7mer-1A	-0.15	88	-0.15	0	N/A
hsa-miR-4326	781-788	8mer	-0.4	98	-0.4	0	N/A
hsa-miR-4255	784-790	7mer-m8	-0.11	84	-0.11	0	N/A
hsa-miR-6499-3p	786-793	8mer	-0.39	99	-0.39	0	N/A
hsa-miR-143-5p	788-794	7mer-m8	-0.17	95	-0.17	0	N/A
hsa-miR-4720-3p	796-802	7mer-m8	-0.21	94	-0.21	0	N/A
hsa-miR-3672	810-816	7mer-1A	-0.11	84	-0.11	0	N/A
hsa-miR-6864-3p	810-816	7mer-1A	-0.06	82	-0.06	0	N/A
hsa-miR-1914-3p	816-823	8mer	-0.56	99	-0.56	0	N/A
hsa-miR-6738-5p	816-823	8mer	-0.65	99	-0.65	0	N/A
hsa-miR-5194	816-823	8mer	-0.61	99	-0.61	0	N/A
hsa-miR-6734-5p	817-823	7mer-m8	-0.4	97	-0.4	0	N/A
hsa-miR-3184-5p	817-823	7mer-1A	-0.23	87	-0.23	1.984	N/A
hsa-miR-423-5p	817-823	7mer-1A	-0.22	86	-0.22	1.984	N/A
hsa-miR-1294	819-825	7mer-1A	-0.16	86	-0.16	0	N/A
hsa-miR-4316	819-825	7mer-1A	-0.1	80	-0.1	0	N/A
hsa-miR-4677-3p	820-826	7mer-m8	-0.21	94	-0.21	0	N/A
hsa-miR-1914-5p	822-828	7mer-1A	-0.14	86	-0.14	0	N/A
hsa-miR-99b-3p	827-833	7mer-1A	-0.26	98	-0.26	0	N/A
hsa-miR-99a-3p	827-833	7mer-1A	-0.24	96	-0.24	0	N/A
hsa-miR-6796-3p	827-833	7mer-1A	-0.08	84	-0.08	0	N/A
hsa-miR-3972	834-840	7mer-1A	-0.19	89	-0.19	0	N/A
hsa-miR-5006-5p	834-840	7mer-1A	-0.2	88	-0.2	0	N/A
hsa-miR-1202	834-840	7mer-1A	-0.12	87	-0.12	0	N/A
hsa-miR-4776-3p	835-841	7mer-1A	-0.16	86	-0.16	0	N/A
hsa-miR-6516-3p	841-847	7mer-1A	-0.23	94	-0.23	0	N/A
hsa-miR-335-3p	843-850	8mer	-0.22	98	-0.22	0.082	N/A
hsa-miR-146a-5p	866-873	8mer	-0.63	99	-0.63	0.708	< 0.1
hsa-miR-146b-5p	866-873	8mer	-0.63	99	-0.63	0.708	< 0.1
hsa-miR-7153-5p	866-873	8mer	-0.67	99	-0.67	0.708	< 0.1
hsa-miR-589-5p	867-873	7mer-1A	-0.22	93	-0.22	0.082	N/A
hsa-miR-580-3p	868-874	7mer-1A	-0.18	95	-0.18	0	N/A
hsa-miR-4461	869-875	7mer-m8	-0.25	96	-0.25	0	N/A
hsa-miR-33a-5p	872-879	8mer	-0.52	99	-0.52	0.879	< 0.1
hsa-miR-33b-5p	872-879	8mer	-0.52	99	-0.52	0.879	< 0.1
hsa-miR-656-5p	876-882	7mer-1A	-0.37	95	-0.37	0	N/A
hsa-miR-758-5p	877-884	8mer	-0.66	99	-0.66	0	N/A
hsa-miR-584-5p	878-885	8mer	-0.62	99	-0.62	0	N/A
hsa-miR-218-2-3p	878-884	7mer-1A	-0.2	92	-0.2	0	N/A

## Sheet: regrna2
Motif Type Motif Name Position Length Sequence
microRNA target sites hsa-miR-612 101 ~ 125 25 ttggaggtgaagtgtcctgcttagt
microRNA target sites hsa-miR-638 86 ~ 119 34 ctgcagccacacgccttggaggtgaagtgtcctg
microRNA target sites hsa-miR-661 10 ~ 33 24 ctacgatttcagagtaccctggta
microRNA target sites hsa-miR-654-5p 181 ~ 203 23 gcaaaagttctggtggctcagca
microRNA target sites hsa-miR-659-5p 98 ~ 118 21 gccttggaggtgaagtgtcct
microRNA target sites hsa-miR-1183 62 ~ 93 32 cacccattactttaaataccattactgcagcc
microRNA target sites hsa-miR-3187-5p 85 ~ 125 41 actgcagccacacgccttggaggtgaagtgtcctgcttagt
microRNA target sites hsa-miR-1273d 85 ~ 108 24 actgcagccacacgccttggaggt
microRNA target sites hsa-miR-3909 83 ~ 110 28 ttactgcagccacacgccttggaggtga
microRNA target sites hsa-miR-3937 77 ~ 103 27 ataccattactgcagccacacgccttg
microRNA target sites hsa-miR-3937 1 ~ 31 31 gcctcattgctacgatttcagagtaccctgg
microRNA target sites hsa-miR-4663 180 ~ 203 24 agcaaaagttctggtggctcagca
microRNA target sites hsa-miR-4691-5p 86 ~ 109 24 ctgcagccacacgccttggaggtg
microRNA target sites hsa-miR-4750 84 ~ 104 21 tactgcagccacacgccttgg
microRNA target sites hsa-miR-4757-5p 198 ~ 221 24 tcagcatgatgtgtacaaaggcct
